# Supplementary material for: The transcriptional landscape of the giant freshwater prawn: Embryonic development and early sexual differentiation mechanisms
Source: Front Endocrinol (Lausanne). 2022 Dec 7;13:1059936. doi: 10.3389/fendo.2022.1059936 (PMC9767951; doi:10.3389/fendo.2022.1059936)
Supplement: Supplementary file 9 [file Table_1.xlsx]

## Sheet: table1-Clusters
Table S1 - Modules of co-expressed genes during embryonic development of M. rosenbergii
Module	Number of genes	Number of genes with orthologs	Percentage of genes with orthologs	Number of genes with orthologs annotated for a GO term	Expression pattern
1	368	237	64.4	11	upregulated in one day old embryos
2	307	281	91.53	21	downregulated with embryonic development, then downregulated as embryonic development progress
3	224	205	91.52	14	upregulated around the 3rd day of embryonic development
4	250	214	85.6	8	transiently upregulated during embryonic development
5	290	263	90.69	11	upregulated with embryonic development, days 3-17
6	215	185	86.05	3	upregulated with embryonic development, days 11-17
7	260	212	81.54	91	upregulated in the end of embryonic development, in 17 days old embryos
8	86	76	88.37	3	high expression in females and low expression in males mostly in the beginning of the embryonic development
Total	2000	1673	83.65	162	2000 most variable genes
