# Supplementary material for: The transcriptional landscape of the giant freshwater prawn: Embryonic development and early sexual differentiation mechanisms
Source: Front Endocrinol (Lausanne). 2022 Dec 7;13:1059936. doi: 10.3389/fendo.2022.1059936 (PMC9767951; doi:10.3389/fendo.2022.1059936)
Supplement: Supplementary file 10 [file Table_2.xlsx]

## Sheet: Sheet1
Table S2 - Gene assignment to modules of co-expressed genes during development
* Best ortholog by e-value. ** GO terms from all orthologs. ***Module 8 only
M. rosenbergii gene	Module	Ortholog*	Organism	Coverage	% identity	e-value	Ortholog with GO	Ortholog with GO species	Gene symbol	GO terms**	Relevant annotation***
g41352.t1	1	prominin-1-like	Penaeus vannamei	78.865	86	0
g12295.t1	1
g29878.t1	1	LOW QUALITY PROTEIN: neprilysin-2-like	Penaeus vannamei	82.318	94	0	neprilysin 2, isoform C	Drosophila melanogaster	NEP2	metalloendopeptidase activity, extracellular space, proteolysis, endopeptidase activity, plasma membrane, sperm competition, integral component of membrane, metallopeptidase activity, protein processing
g8751.t1	1	Inscuteable-like protein	Penaeus vannamei	68.935	99	3.02e-134
g5403.t1	1	serine protease nudel-like	Penaeus vannamei	33.463	99	0
g5306.t2	1
g5305.t1	1
g526.t1	1
g5215.t2	1	heterogeneous nuclear ribonucleoprotein L-like isoform X2	Penaeus vannamei	88.102	98	0	smooth, isoform U	Drosophila melanogaster	SM	mRNA binding, axon guidance, adult feeding behavior, determination of adult lifespan, nucleoplasm, U1 snRNA binding, U1 snRNP, mRNA splicing, via spliceosome
g22388.t1	1
g23410.t1	1	cysteine sulfinic acid decarboxylase-like	Penaeus vannamei	64.398	96	0	acidic amino acid decarboxylase GADL1 isoform X2	Mus musculus	GADL1	catalytic activity, aspartate 1-decarboxylase activity, sulfinoalanine decarboxylase activity, cellular_component, biological_process, lyase activity, carboxy-lyase activity, carboxylic acid metabolic process, pyridoxal phosphate binding
g704.t1	1	PREDICTED: lysosomal alpha-mannosidase	Tribolium castaneum	48.065	99	0	lysosomal alpha-mannosidase II, isoform A	Drosophila melanogaster	LMANII	carbohydrate binding, mannose metabolic process, extracellular region, alpha-mannosidase activity, mannosyl-oligosaccharide 1,2-alpha-mannosidase activity, lysosome, vacuolar membrane
g8772.t1	1
g8803.t2	1	pleckstrin homology-like domain family B member 1	Penaeus vannamei	78.357	98	0
g23187.t1	1
g1102.t1	1	predicted protein, partial	Nematostella vectensis	35.625	55	5.94e-07
g22335.t1	1	blastula protease 10-like isoform X1	Penaeus vannamei	47.025	92	3.91e-115
g29873.t1	1	receptor expression-enhancing protein 1-like, partial	Penaeus vannamei	96.241	29	6.59e-88	receptor expression enhancing protein A, isoform I	Drosophila melanogaster	REEPA	endoplasmic reticulum, response to endoplasmic reticulum stress, presynapse, endoplasmic reticulum organization, microtubule binding, endoplasmic reticulum tubular network organization, endoplasmic reticulum tubular network, endoplasmic reticulum membrane membrane, cytoplasmic microtubule
g27105.t1	1	putative ferric-chelate reductase 1 homolog isoform X1	Penaeus vannamei	69.606	87	0
g21507.t1	1	SLIT and NTRK-like protein 3	Branchiostoma floridae	56.364	11	2.6
g31033.t1	1
g22175.t1	1	predicted protein, partial	Nematostella vectensis	62.121	22	4.21e-12	Sf3a2 protein	Mus musculus	SF3A2	RNA splicing, via transesterification reactions, mRNA splicing, via spliceosome, protein binding, nucleus, catalytic step 2 spliceosome, spliceosomal complex assembly, U2 snRNP, U2-type prespliceosome
g30357.t1	1	probable Na(+)/H(+) antiporter nhx-9	Penaeus vannamei	70.291	56	0
g24634.t1	1	The human nucleosome structure containing the histone variant H3.2	Homo sapiens	99.265	100	1.86e-91	The human nucleosome structure containing the histone variant H3.2	Homo sapiens	H4-16	rDNA heterochromatin assembly, nuclear chromosome, chromosome, telomeric region, nucleosome, DNA binding, RNA binding, protein binding, extracellular region, nucleus, nucleoplasm, double-strand break repair via nonhomologous end joining, nucleosome assembly, DNA replication-dependent nucleosome assembly, DNA replication-independent nucleosome assembly, DNA-templated transcription, initiation, mem…
g11245.t1	1
g839.t1	1	autophagy-related protein 8	Penaeus vannamei	52.137	21	2.1e-40	Crystal structure of human RTN3 LIR fused to human GABARAP	Homo sapiens	GABARAP	Golgi membrane, microtubule cytoskeleton organization, autophagosome membrane, protein binding, lysosome, autophagosome, smooth endoplasmic reticulum, cytosol, microtubule, microtubule associated complex, plasma membrane, axoneme, protein targeting, chemical synaptic transmission, microtubule binding, extrinsic apoptotic signaling pathway via death domain receptors, actin cytoskeleton, macroautop…
g7434.t1	1
g22433.t1	1	protein lin-7 homolog C-like	Penaeus vannamei	98.235	58	1.22e-113	protein lin-7 homolog B	Mus musculus	LIN7B	protein binding, plasma membrane, cell-cell junction, bicellular tight junction, exocytosis, neurotransmitter secretion, protein transport, membrane, protein domain specific binding, cell junction, PDZ domain binding, synapse, postsynaptic membrane, L27 domain binding, basolateral plasma membrane, protein localization to basolateral plasma membrane, maintenance of epithelial cell apical/basal pol…
g5718.t1	1	dipeptidyl peptidase 8-like	Penaeus vannamei	88.112	100	0	dipeptidyl peptidase 8 isoform X14	Homo sapiens	DPP8	aminopeptidase activity, cytoplasm, cytosol, proteolysis, apoptotic process, immune response, serine-type peptidase activity, dipeptidyl-peptidase activity
g22257.t3	1	ATP-dependent RNA helicase dbp2	Ixodes scapularis	69.866	90	0	probable ATP-dependent RNA helicase DDX17 isoform 4	Mus musculus	DDX17	nucleotide binding, alternative mRNA splicing, via spliceosome, regulation of alternative mRNA splicing, via spliceosome, epithelial to mesenchymal transition, immune system process, nucleic acid binding, transcription coactivator activity, helicase activity, protein binding, ATP binding, nucleus, regulation of transcription by RNA polymerase II, rRNA processing, mRNA processing, RNA splicing, mi…
g8825.t1	1
g8168.t1	1	IP20667p, partial	Drosophila melanogaster	71.429	27	2.35e-12
g12752.t1	1	proton-coupled amino acid transporter-like protein pathetic isoform X1	Penaeus vannamei	59.026	85	7.85e-141
g30444.t1	1
g12294.t1	1
g23663.t1	1
g27189.t1	1	alpha-(1,3)-fucosyltransferase 6-like	Penaeus vannamei	59.783	45	5.31e-163
g30445.t1	1
g26704.t1	1
g12331.t2	1
g12898.t1	1	Alkaline phosphatase, tissue-nonspecific isozyme	Penaeus vannamei	87.719	59	1.9e-176	alkaline phosphatase, partial	Homo sapiens	ALPL	skeletal system development, osteoblast differentiation, endochondral ossification, developmental process involved in reproduction, protein binding, extracellular region, plasma membrane, membrane, pyrophosphatase activity, extracellular matrix, anchored component of membrane, response to lipopolysaccharide, response to vitamin D, response to antibiotic, metal ion binding, response to glucocortic…
g10803.t1	1	gelsolin, cytoplasmic-like	Branchiostoma floridae	46.588	94	0
g26703.t1	1
g22298.t1	1	S phase cyclin A-associated protein in the endoplasmic reticulum-like	Penaeus vannamei	86.493	26	0	KIAA1454 protein, partial	Homo sapiens	SCAPER	nucleic acid binding, protein binding, nucleoplasm, endoplasmic reticulum, cytosol, zinc ion binding, nuclear speck
g6396.t1	1	lysosomal-associated transmembrane protein 4A-like	Ixodes scapularis	24.064	92	0.58
g17133.t1	1
g17160.t1	1	lysosomal-associated transmembrane protein 4A-like	Ixodes scapularis	24.064	92	0.58
g40891.t1	1	clavesin-2-like	Penaeus vannamei	59.465	98	5.91e-163	clavesin-2	Oryzias latipes	CLVS2	phosphatidylinositol bisphosphate binding, lysosome organization, clathrin-coated vesicle, trans-Golgi network, endosome
g37140.t1	1	scramblase 1, isoform A	Drosophila melanogaster	52.966	57	7.8e-78	scramblase 1, isoform A	Drosophila melanogaster	SCRAMB1	chemical synaptic transmission, phospholipid scramblase activity, plasma membrane phospholipid scrambling, plasma membrane
g37120.t1	1	peroxisomal sarcosine oxidase-like	Penaeus vannamei	62.051	62	3.45e-83	peroxisomal sarcosine oxidase	Oryzias latipes	PIPOX	L-lysine catabolic process to acetyl-CoA via L-pipecolate, peroxisome, L-pipecolate oxidase activity, sarcosine oxidase activity
g16234.t1	1
g16261.t1	1	Inscuteable-like protein	Penaeus vannamei	72.395	78	0
g36348.t1	1
g36349.t1	1
g36368.t1	1	putative protein NipSnap	Penaeus vannamei	71.206	90	4.35e-131	nipsnap, isoform F	Drosophila melanogaster	NIPSNAP	molecular_function, biological_process, mitochondrion
g20837.t1	1
g20770.t1	1
g27760.t1	1	Patched domain-containing protein 3-like Protein, partial	Tribolium castaneum	50	72	0	Patched-related, isoform B	Drosophila melanogaster	PTR	integral component of membrane, plasma membrane, cytoplasmic vesicle membrane, membrane
g4330.t1	1	PREDICTED: dynamin-1-like protein isoform X2	Tribolium castaneum	78.557	74	0	dynamin related protein 1, isoform B	Drosophila melanogaster	DRP1	microtubule associated complex, synaptic vesicle budding from presynaptic endocytic zone membrane, GTP binding, peroxisome fission, mitochondrion localization, sperm mitochondrion organization, mitochondrion organization, positive regulation of mitochondrial fission, ventral furrow formation, regulation of mitochondrial fission, mitochondrial fission, mitochondrion, organelle fission, membrane fu…
g36403.t1	1	LOW QUALITY PROTEIN: slo-interacting protein 1-like	Penaeus vannamei	62.147	89	1.23e-173	PDZRN4 protein, partial	Homo sapiens	PDZRN4	metal ion binding
g28487.t1	1	Sorting nexin-25	Penaeus vannamei	82.213	87	0	snazarus, isoform B	Drosophila melanogaster	SNZ	membrane, determination of adult lifespan, phospholipid binding, phosphatidylinositol-3,5-bisphosphate binding, phosphatidylinositol-4,5-bisphosphate binding, lipid transport involved in lipid storage, cellular triglyceride homeostasis, cell body membrane, phosphatidylinositol-3,4,5-trisphosphate binding, protein binding, phosphatidylserine binding, fatty acid homeostasis, phosphatidylinositol-3,…
g20658.t1	1
g36474.t1	1	serine proteinase-like protein	Macrobrachium nipponense	92.419	55	0
g43233.t1	1
g36495.t1	1	actin cytoskeleton-regulatory complex protein pan1-like	Penaeus vannamei	31.25	72	3.44e-11
g36520.t1	1	cytochrome b-c1 complex subunit 8-like	Penaeus vannamei	74.39	100	5.6e-42	Ubiquinol-cytochrome c reductase ubiquinone-binding protein, isoform B	Drosophila melanogaster	UQCR-Q	mitochondrial respiratory chain complex III, ubiquinol-cytochrome-c reductase activity, mitochondrial electron transport, ubiquinol to cytochrome c, ubiquinone binding
g17123.t1	1
g17139.t1	1
g40896.t1	1	terminal nucleotidyltransferase 5C-like	Penaeus vannamei	81.726	86	0
g17729.t1	1	apolipoprotein D-like	Penaeus vannamei	60.204	65	8.84e-33	apolipoprotein D	Mus musculus	APOD	response to reactive oxygen species, extracellular region, extracellular space, intracellular anatomical structure, cytoplasm, endoplasmic reticulum, glucose metabolic process, lipid metabolic process, lipid transport, aging, lipid binding, negative regulation of platelet-derived growth factor receptor signaling pathway, cholesterol binding, cytosolic ribosome, dendrite, negative regulation of pr…
g25747.t2	1	S-adenosylmethionine synthetase, isoform A	Drosophila melanogaster	72.236	99	0	S-adenosylmethionine synthetase, isoform A	Drosophila melanogaster	SAM-S	S-adenosylmethionine biosynthetic process, ATP binding, methionine adenosyltransferase activity, determination of adult lifespan, cytosol
g4237.t1	1	nose resistant to fluoxetine protein 6-like	Penaeus vannamei	46.281	32	5.59e-24
g42275.t1	1	rab11 family-interacting protein 4-like isoform X2	Penaeus vannamei	90.845	100	1.29e-174
g17215.t1	1	transmembrane protease serine 9-like	Penaeus vannamei	50.704	39	1.97e-77	tracheal-prostasin	Drosophila melanogaster	TPR	proteolysis, serine-type endopeptidase activity, liquid clearance, open tracheal system, extracellular space
g3744.t1	1	Glucose-6-phosphate isomerase-like Protein	Tribolium castaneum	74.13	93	0
g25126.t1	1	protein fem-1 homolog C-like isoform X2	Penaeus vannamei	45.667	94	1.44e-170	protein fem-1 homolog C	Oryzias latipes	FEM1C	ubiquitin ligase complex, ubiquitin-dependent protein catabolic process
g41973.t1	1	inactive serine protease 45-like	Penaeus vannamei	41.6	46	1.13e-85
g41863.t1	1	CTD nuclear envelope phosphatase 1 homolog	Penaeus vannamei	98.765	100	4.03e-175	dullard, isoform A	Drosophila melanogaster	DD	protein dephosphorylation, protein serine/threonine phosphatase activity, Nem1-Spo7 phosphatase complex, cytoplasm, nuclear envelope, endoplasmic reticulum membrane, positive regulation of triglyceride biosynthetic process, nuclear envelope organization, nuclear membrane, imaginal disc-derived wing vein specification, negative regulation of BMP signaling pathway, phosphoprotein phosphatase activi…
g41827.t1	1
g19920.t1	1	ankyrin-3-like	Penaeus vannamei	33.803	64	1.32e-09
g41599.t1	1
g41566.t1	1	titin-like isoform X2	Penaeus vannamei	44.277	36	4.78e-47	proteoglycan 4 isoform X3	Mus musculus	PRG4	scavenger receptor activity, extracellular region, extracellular space, immune response, polysaccharide binding, negative regulation of interleukin-6 production, regulation of cell population proliferation, hematopoietic stem cell proliferation
g27993.t1	1	putative NACHT, LRR and PYD domains-containing protein 12	Penaeus vannamei	26.923	48	0.008
g41402.t1	1
g28293.t1	1
g28291.t1	1
g37800.t1	1	Protein kinase C iota type	Penaeus vannamei	84.741	95	0
g41274.t1	1	predicted protein	Nematostella vectensis	99.265	100	8.23e-92	The human nucleosome structure containing the histone variant H3.2	Homo sapiens	H4-16	rDNA heterochromatin assembly, nuclear chromosome, chromosome, telomeric region, nucleosome, DNA binding, RNA binding, protein binding, extracellular region, nucleus, nucleoplasm, double-strand break repair via nonhomologous end joining, nucleosome assembly, DNA replication-dependent nucleosome assembly, DNA replication-independent nucleosome assembly, DNA-templated transcription, initiation, mem…
g37803.t1	1	PREDICTED: scavenger receptor class B member 1 isoform X2	Tribolium castaneum	48.555	97	2.02e-119
g17765.t1	1
g28968.t1	1	LOW QUALITY PROTEIN: cold shock domain-containing protein E1-like	Penaeus vannamei	65.106	68	0	upstream of N-ras, isoform C	Drosophila melanogaster	UNR	protein binding, cytoplasm, negative regulation of translation, dosage compensation by hyperactivation of X chromosome, mRNA 3'-UTR binding, dosage compensation complex assembly, dosage compensation
g28979.t1	1	pancreatic lipase-related protein 2-like	Penaeus vannamei	56.09	79	9.3e-123
g11546.t2	1
g30446.t1	1
g7894.t1	1
g7439.t1	1
g27074.t1	1
g1325.t1	1	G-protein coupled receptor Mth2-like	Penaeus vannamei	31.852	88	3.58e-73	methuselah-like 15, isoform C	Drosophila melanogaster	MTHL15	cell surface receptor signaling pathway, G protein-coupled receptor activity, G protein-coupled receptor signaling pathway, integral component of plasma membrane
g7739.t1	1
g31575.t1	1	putative cap-specific mRNA (nucleoside-2'-O-)-methyltransferase 2	Penaeus vannamei	38.824	28	3.64e-09
g27221.t1	1
g28784.t1	1
g31547.t1	1	sarcoplasmic calcium-binding protein-like	Penaeus vannamei	63.801	98	1.07e-88	sarcoplasmic calcium-binding protein, isoform C	Drosophila melanogaster	CBP	calcium ion binding, defense response to Gram-negative bacterium, cytosol, nucleoplasm
g49093.t1	1	inhibitor of apoptosis 2	Penaeus vannamei	37.218	82	9.24e-58	IAP antagonist-induced conformational change in cIAP1 promotes E3 ligase activation via dimerization	Homo sapiens	BIRC2	protein polyubiquitination, response to hypoxia, XY body, placenta development, MyD88-independent toll-like receptor signaling pathway, transcription coactivator activity, ubiquitin-protein transferase activity, protein binding, nucleus, cytoplasm, cytosol, apoptotic process, cell surface receptor signaling pathway, I-kappaB kinase/NF-kappaB signaling, zinc ion binding, cytoplasmic side of plasma…
g9974.t1	1	predicted protein, partial	Nematostella vectensis	60.87	39	1.91e-22
g30519.t1	1	E3 ubiquitin-protein ligase SH3RF1	Penaeus vannamei	23.23	93	3.74e-16
g12281.t1	1
g1015.t1	1	WD repeat and SOCS box-containing protein 1-like isoform X1	Penaeus vannamei	87.961	97	0	WSB-1 protein	Homo sapiens	WSB1	protein polyubiquitination, protein binding, cytosol, biological_process, intracellular signal transduction, post-translational protein modification
g28814.t1	1	cryptochrome	Penaeus vannamei	77.313	80	0	cryptochrome-1 isoform X2	Homo sapiens	CRY1	negative regulation of transcription by RNA polymerase II, double-stranded DNA binding, protein binding, nucleus, mitochondrion, gluconeogenesis, DNA damage induced protein phosphorylation, circadian rhythm, response to light stimulus, blue light signaling pathway, blue light photoreceptor activity, response to activity, protein-chromophore linkage, protein kinase binding, phosphatase binding, li…
g9906.t1	1	elongation factor 1-alpha	Branchiostoma floridae	82.276	99	0	elongation factor 1-alpha	Oryzias latipes	LOC101170939	translation elongation factor activity, translational elongation, GTPase activity, translation
g1318.t1	1	myotubularin-related protein 3-like isoform X3	Branchiostoma floridae	49.696	64	0
g49356.t1	1	DNA repair protein RAD51 homolog 3-like	Penaeus vannamei	41.316	99	1.84e-97	RAD51 homolog c (S. cerevisiae)	Mus musculus	RAD51C	nucleotide binding, four-way junction DNA binding, telomere maintenance via recombination, double-strand break repair via homologous recombination, DNA binding, protein binding, ATP binding, nucleus, nucleoplasm, replication fork, cytoplasm, mitochondrion, cytosol, DNA repair, DNA recombination, cellular response to DNA damage stimulus, female meiosis sister chromatid cohesion, reciprocal meiotic…
g31393.t1	1	arrestin domain-containing protein 3-like isoform X1	Penaeus vannamei	37.405	63	4.12e-48
g29364.t1	1
g7434.t2	1
g29755.t1	1
g45132.t1	1	PREDICTED: AMP deaminase 2 isoform X3	Tribolium castaneum	79.515	97	0
g23872.t1	1	serine/threonine-protein kinase pim-1-like	Penaeus vannamei	91.213	55	3.28e-154
g29602.t1	1	serine/arginine repetitive matrix protein 2-like isoform X1	Branchiostoma floridae	44.335	26	0.000862
g7437.t1	1
g23848.t1	1	mitochondrial import inner membrane translocase subunit Tim23-like	Penaeus vannamei	84.466	99	3.64e-117	translocase of inner mitochondrial membrane 23	Drosophila melanogaster	TIM23	integral component of mitochondrial inner membrane, TIM23 mitochondrial import inner membrane translocase complex, protein import into mitochondrial matrix, protein transmembrane transporter activity
g24632.t1	1	The human nucleosome structure containing the histone variant H3.2	Homo sapiens	99.265	100	4.38e-92	The human nucleosome structure containing the histone variant H3.2	Homo sapiens	H4-16	rDNA heterochromatin assembly, nuclear chromosome, chromosome, telomeric region, nucleosome, DNA binding, RNA binding, protein binding, extracellular region, nucleus, nucleoplasm, double-strand break repair via nonhomologous end joining, nucleosome assembly, DNA replication-dependent nucleosome assembly, DNA replication-independent nucleosome assembly, DNA-templated transcription, initiation, mem…
g10558.t1	1	membrane protein	Penaeus vannamei	88.291	99	0
g12331.t1	1
g31344.t1	1
g12019.t1	1	putative serine/threonine-protein kinase yakA isoform X4	Penaeus vannamei	65.141	97	0
g29682.t1	1	PREDICTED: probable phospholipid-transporting ATPase VD isoform X1	Tribolium castaneum	55.275	85	0	putative type IV aminophospholipid transporting ATPase	Homo sapiens	ATP10D	magnesium ion binding, protein binding, ATP binding, nucleoplasm, endoplasmic reticulum, endoplasmic reticulum membrane, plasma membrane, integral component of plasma membrane, cation transport, integral component of membrane, ion transmembrane transport, phospholipid translocation, ATPase-coupled intramembrane lipid transporter activity, glycosylceramide flippase activity, phospholipid-transloca…
g7436.t1	1
g26919.t2	1	feminization-1	Macrobrachium nipponense	72.487	98	0	protein fem-1 homolog C	Mus musculus	FEM1C	molecular_function, nucleoplasm, cytoplasm, cytosol, ubiquitin-dependent protein catabolic process, ubiquitin ligase complex
g22243.t1	1
g1299.t1	1	putative THO complex subunit 4	Penaeus vannamei	40.708	21	4.75e-15	RNA and export factor binding protein 1	Drosophila melanogaster	REF1	mRNA binding, nucleic acid binding, nucleoplasm, nuclear membrane, transcription export complex, mRNA splicing, via spliceosome, precatalytic spliceosome, catalytic step 2 spliceosome, nucleus
g23803.t1	1	serine/threonine-protein phosphatase CPPED1-like	Penaeus vannamei	68.437	100	6.31e-177
g7434.t3	1
g8064.t1	1	pipe	Tribolium castaneum	60.071	98	1.9e-124
g26919.t1	1	feminization-1	Macrobrachium nipponense	72.487	98	0	protein fem-1 homolog C	Mus musculus	FEM1C	molecular_function, nucleoplasm, cytoplasm, cytosol, ubiquitin-dependent protein catabolic process, ubiquitin ligase complex
g27219.t1	1
g12293.t1	1
g31156.t1	1
g30495.t1	1	sodium-coupled monocarboxylate transporter 1-like	Branchiostoma floridae	51.071	89	0	sodium-coupled monocarboxylate transporter 2 isoform 2	Mus musculus	SLC5A12	nucleoplasm, plasma membrane, ion transport, lactate transmembrane transporter activity, membrane, integral component of membrane, transmembrane transporter activity, transmembrane transport, sodium ion transport, symporter activity
g5972.t1	1	autophagy-related protein 8	Penaeus vannamei	49.091	19	2.71e-31	Autophagy-related 8a, isoform A	Drosophila melanogaster	ATG8A	autophagosome, macroautophagy, determination of adult lifespan, regulation of protein ubiquitination, protein tag, autolysosome, regulation of autophagy, amphisome, protein kinase binding, autophagy, larval midgut cell programmed cell death, type I terminal bouton, GABA receptor binding, cellular response to nitrogen starvation, cytosol, autophagosome assembly, ubiquitin protein ligase binding, a…
g5947.t1	1	phosphatidylethanolamine-binding protein 4-like	Penaeus vannamei	43.81	57	2.84e-17
g30109.t1	1
g22459.t1	1	actin cytoskeleton-regulatory complex protein pan1-like	Penaeus vannamei	31.25	72	3.44e-11
g8508.t1	1
g29879.t1	1
g11633.t1	1	bifunctional arginine demethylase and lysyl-hydroxylase PSR-like	Penaeus vannamei	86.74	99	1.6e-93	Crystal structure of 2OG oxygenase JMJD6 (aa 1-343) in complex with Fe(II) and 2OG	Homo sapiens	JMJD6	kidney development, sprouting angiogenesis, RNA binding, single-stranded RNA binding, iron ion binding, protein binding, nucleus, nucleoplasm, nucleolus, cytoplasm, cytosol, plasma membrane, mRNA processing, protein demethylation, cell surface receptor signaling pathway, heart development, RNA splicing, protein phosphopantetheinylation, peptidyl-lysine hydroxylation to 5-hydroxy-L-lysine, lung de…
g862.t1	1
g6250.t1	1	transmembrane protein 131-like	Penaeus vannamei	74.935	75	0
g30311.t1	1	feminization-1	Macrobrachium nipponense	72.751	99	0	protein fem-1 homolog C	Mus musculus	FEM1C	molecular_function, nucleoplasm, cytoplasm, cytosol, ubiquitin-dependent protein catabolic process, ubiquitin ligase complex
g1160.t1	1	PREDICTED: dual oxidase isoform X2	Tribolium castaneum	57.781	94	0
g3077.t1	1	Glycogen-binding subunit 76A	Penaeus vannamei	59.416	87	4.13e-105	glycogen binding subunit 76A, isoform B	Drosophila melanogaster	GBS-76A	protein phosphatase 1 binding, regulation of glycogen biosynthetic process, protein phosphatase type 1 complex, glycogen binding
g12357.t1	1	beta-hexosaminidase subunit alpha-like	Penaeus vannamei	52.222	99	0	beta-hexosaminidase subunit beta precursor	Mus musculus	HEXB	skeletal system development, acrosomal vesicle, hydrolase activity, hydrolyzing O-glycosyl compounds, beta-N-acetylhexosaminidase activity, extracellular space, lysosome, carbohydrate metabolic process, N-acetylglucosamine metabolic process, glycosphingolipid metabolic process, ganglioside catabolic process, cellular calcium ion homeostasis, lysosome organization, single fertilization, penetratio…
g830.t1	1	LOW QUALITY PROTEIN: homeobox protein OTX2-like	Penaeus vannamei	82.583	44	1.43e-130
g8313.t1	1	putative paternally expressed 3-like protein	Penaeus vannamei	26.63	85	0.012
g1163.t1	1	PREDICTED: acetyl-coenzyme A synthetase	Tribolium castaneum	62.684	99	0	acetyl-coenzyme A synthetase, cytoplasmic isoform 2	Homo sapiens	ACSS2	acetate-CoA ligase activity, ATP binding, nucleoplasm, cytoplasm, mitochondrial matrix, cytosol, ethanol oxidation, lipid biosynthetic process, AMP binding, acetate biosynthetic process, acetyl-CoA biosynthetic process from acetate, propionate biosynthetic process, intracellular membrane-bounded organelle, propionate-CoA ligase activity
g12360.t1	1
g26857.t1	1
g30757.t1	1
g30311.t2	1	feminization-1	Macrobrachium nipponense	72.751	99	0	protein fem-1 homolog C	Mus musculus	FEM1C	molecular_function, nucleoplasm, cytoplasm, cytosol, ubiquitin-dependent protein catabolic process, ubiquitin ligase complex
g5973.t1	1	autophagy-related protein 8	Penaeus vannamei	52.137	17	1.28e-39	Autophagy-related 8a, isoform A	Drosophila melanogaster	ATG8A	autophagosome, macroautophagy, determination of adult lifespan, regulation of protein ubiquitination, protein tag, autolysosome, regulation of autophagy, amphisome, protein kinase binding, autophagy, larval midgut cell programmed cell death, type I terminal bouton, GABA receptor binding, cellular response to nitrogen starvation, cytosol, autophagosome assembly, ubiquitin protein ligase binding, a…
g5976.t1	1	phosphoenolpyruvate carboxykinase	Penaeus vannamei	84.688	98	0	phosphoenolpyruvate carboxykinase 2 isoform 1, partial	Homo sapiens	PCK2	phosphoenolpyruvate carboxykinase activity, phosphoenolpyruvate carboxykinase (GTP) activity, protein binding, GTP binding, mitochondrion, mitochondrial matrix, gluconeogenesis, oxaloacetate metabolic process, NADH oxidation, positive regulation of insulin secretion, response to lipopolysaccharide, cellular response to tumor necrosis factor, cellular response to dexamethasone stimulus, cellular r…
g30214.t1	1	pollen-specific leucine-rich repeat extensin-like protein 1	Nematostella vectensis	52.564	11	0.011
g1033.t1	1	predicted protein	Nematostella vectensis	16.129	53	6.71e-22
g28985.t1	1	PREDICTED: transportin-3	Tribolium castaneum	46.779	99	0	transportin-3 isoform 2	Mus musculus	TNPO3	nucleus, nuclear envelope, annulate lamellae, protein import into nucleus, protein transport, small GTPase binding, identical protein binding, intracellular membrane-bounded organelle, cytoplasm
g49443.t1	1
g7911.t1	1
g29380.t3	1	RE03909p	Drosophila melanogaster	32.684	73	6.11e-48
g10171.t1	1
g7469.t1	1	selenium-dependent glutathione peroxidase	Macrobrachium nipponense	97.101	100	1.37e-96	Crystal structure of the selenocysteine to glycine mutant of human glutathione peroxidase 1	Homo sapiens	GPX1	temperature homeostasis, endothelial cell development, negative regulation of inflammatory response to antigenic stimulus, glutathione peroxidase activity, cytoplasm, mitochondrion, mitochondrial matrix, cytosol, purine nucleotide catabolic process, triglyceride metabolic process, glutathione metabolic process, sensory perception of sound, response to xenobiotic stimulus, response to symbiotic ba…
g7834.t1	1	E3 ubiquitin-protein ligase SMURF2-like isoform X2	Penaeus vannamei	81.146	97	0
g27220.t1	1	tight junction protein ZO-2 isoform A	Homo sapiens	30.769	40	0.96
g43064.t1	1	SD03066p	Drosophila melanogaster	38.372	31	5.88e-08
g49376.t1	1	trafficking kinesin-binding protein 1-like	Penaeus vannamei	82.779	99	0	milton, isoform E	Drosophila melanogaster	MILT	mitochondrion, axonal transport of mitochondrion, mitochondrion distribution, establishment of mitochondrion localization, oocyte dorsal/ventral axis specification, protein-macromolecule adaptor activity, Nebenkern assembly, sperm mitochondrion organization, myosin binding, protein targeting, cytoplasmic vesicle, vesicle transport along microtubule
g29367.t1	1
g29756.t1	1
g12799.t1	1	myotubularin-related protein 6	Ixodes scapularis	65.743	70	0
g2659.t1	1
g1168.t1	1	protein rolling stone-like isoform X1	Penaeus vannamei	81.148	39	5.42e-66	rolling stone, isoform B	Drosophila melanogaster	ROST	myoblast fusion, membrane, molecular_function
g6871.t1	1
g26512.t1	1	cytohesin-1-like isoform X6	Penaeus vannamei	84.242	100	0	steppke, isoform C	Drosophila melanogaster	STEP	guanyl-nucleotide exchange factor activity, positive regulation of insulin receptor signaling pathway, positive regulation of phosphatidylinositol 3-kinase signaling, positive regulation of cAMP-dependent protein kinase activity, positive regulation of multicellular organism growth, positive regulation of ARF protein signal transduction, Golgi membrane, positive regulation of ERK1 and ERK2 cascad…
g28964.t1	1	E3 ubiquitin-protein ligase MARCH2	Oryzias latipes	33.645	58	6.88e-29	E3 ubiquitin-protein ligase MARCH2	Oryzias latipes	LOC101156120	ubiquitin-protein transferase activity, protein ubiquitination
g842.t1	1	autophagy-related protein 8	Penaeus vannamei	39.823	18	8.38e-21	Autophagy-related 8a, isoform A	Drosophila melanogaster	ATG8A	autophagosome, macroautophagy, determination of adult lifespan, regulation of protein ubiquitination, protein tag, autolysosome, regulation of autophagy, amphisome, protein kinase binding, autophagy, larval midgut cell programmed cell death, type I terminal bouton, GABA receptor binding, cellular response to nitrogen starvation, cytosol, autophagosome assembly, ubiquitin protein ligase binding, a…
g13178.t1	1	serine/threonine-protein kinase RIO3-like	Penaeus vannamei	72.313	84	0	serine/threonine-protein kinase RIO3	Oryzias latipes	RIOK3	preribosome, small subunit precursor, maturation of SSU-rRNA, cytosol, protein serine/threonine kinase activity
g25902.t1	1
g6444.t1	1	peptidyl-prolyl cis-trans isomerase E-like isoform X2	Penaeus vannamei	31.25	31	4.84e-18
g36698.t1	1
g35856.t1	1
g35830.t1	1	anaphase-promoting complex subunit 10-like	Penaeus vannamei	53.125	100	3.34e-73	anaphase promoting complex subunit 10	Drosophila melanogaster	APC10	anaphase-promoting complex-dependent catabolic process, endomitotic cell cycle, mitotic cell cycle, regulation of stem cell differentiation, anaphase-promoting complex, protein K11-linked ubiquitination
g35829.t1	1	anaphase-promoting complex subunit 10-like	Penaeus vannamei	45.283	91	2.9e-43	anaphase promoting complex subunit 10	Drosophila melanogaster	APC10	anaphase-promoting complex-dependent catabolic process, endomitotic cell cycle, mitotic cell cycle, regulation of stem cell differentiation, anaphase-promoting complex, protein K11-linked ubiquitination
g26027.t1	1	Glycogen-binding subunit 76A	Penaeus vannamei	58.661	69	8.29e-155	citramalyl-CoA lyase, mitochondrial	Oryzias latipes	CLYBL	(S)-citramalyl-CoA lyase activity, regulation of cobalamin metabolic process
g43983.t1	1
g44008.t1	1
g44009.t1	1
g44012.t1	1	predicted protein, partial	Nematostella vectensis	45.333	31	2.59e-05	actin cytoskeleton-regulatory complex protein PAN1-like	Oryzias latipes	LOC110015622	cytoplasm, protein transport, plasma membrane
g44017.t1	1
g44059.t1	1	lipophorin receptor 1, isoform P	Drosophila melanogaster	44.444	56	3.47e-24	lipophorin receptor 1, isoform P	Drosophila melanogaster	LPR1	calcium ion binding, very-low-density lipoprotein particle receptor activity, cargo receptor activity, receptor-mediated endocytosis
g44079.t1	1	histone H4-like	Branchiostoma floridae	98.058	100	2.94e-63	mCG17007, partial	Mus musculus	H4C1	nuclear chromosome, nucleosome, nucleus, nucleosome assembly, DNA replication-dependent nucleosome assembly, DNA replication-independent nucleosome assembly, protein domain specific binding, protein-containing complex, negative regulation of megakaryocyte differentiation, nucleoplasm, DNA binding
g44137.t1	1	gamma-soluble NSF attachment protein-like	Penaeus vannamei	85.606	99	4.05e-76	gamma soluble NSF attachment protein 1	Drosophila melanogaster	GAMMASNAP1	cytoplasm, synaptic vesicle priming, neurotransmitter secretion, soluble NSF attachment protein activity, wing disc dorsal/ventral pattern formation, intracellular protein transport, syntaxin binding, SNARE complex, vacuolar membrane
g44184.t1	1	dynactin subunit 2-like	Penaeus vannamei	75.306	98	0
g44190.t1	1	scavenger receptor class B member 1-like	Penaeus vannamei	62.046	89	8.36e-83
g35531.t1	1	sodium-coupled monocarboxylate transporter 1-like	Branchiostoma floridae	51.071	89	0
g20917.t1	1	putative THO complex subunit 4	Penaeus vannamei	42	30	3.55e-16	THO complex 4, partial	Homo sapiens	ALYREF	regulation of DNA recombination, transcription export complex, mRNA splicing, via spliceosome, osteoblast differentiation, RNA binding, protein binding, nucleus, nucleoplasm, cytoplasm, cytosol, RNA export from nucleus, mRNA export from nucleus, membrane, viral process, nuclear speck, mRNA 3'-end processing, replication fork processing, positive regulation of DNA-templated transcription, elongati…
g15810.t1	1	protein fem-1 homolog C-like isoform X2	Penaeus vannamei	49.004	81	1.28e-75	protein fem-1 homolog A-like	Oryzias latipes	FEM1A	ubiquitin-dependent protein catabolic process, ubiquitin ligase complex, negative regulation of inflammatory response
g44332.t3	1	PREDICTED: kinase suppressor of Ras 2 isoform X2	Tribolium castaneum	56.019	95	0
g15808.t1	1	protein fem-1 homolog C-like isoform X2	Penaeus vannamei	48.425	88	1.02e-73	protein fem-1 homolog A-like	Oryzias latipes	FEM1A	ubiquitin-dependent protein catabolic process, ubiquitin ligase complex, negative regulation of inflammatory response
g44361.t1	1	Oplophorus-luciferin 2-monooxygenase non-catalytic subunit	Penaeus vannamei	39.159	91	5.86e-64	NetrinG1 in complex with NGL1	Homo sapiens	NTNG1	protein binding, extracellular region, plasma membrane, axonogenesis, regulation of neuron projection development, anchored component of plasma membrane, modulation of chemical synaptic transmission, cell adhesion molecule binding, cell-cell adhesion mediator activity, Schaffer collateral - CA1 synapse, glutamatergic synapse, anchored component of presynaptic active zone membrane, synaptic membra…
g15689.t1	1
g35244.t1	1	SET and MYND domain-containing protein 4-like	Penaeus vannamei	33.444	97	6.05e-99
g35086.t1	1	CAAX prenyl protease 1 homolog	Penaeus vannamei	75.362	99	0	CAAX prenyl protease 1 homolog	Oryzias latipes	ZMPSTE24	metalloendopeptidase activity, integral component of endoplasmic reticulum membrane, CAAX-box protein processing
g44568.t1	1
g34838.t1	1
g44568.t2	1
g15599.t1	1	mucin-5AC-like isoform X2	Penaeus vannamei	84.716	92	3.16e-128	Ran binding protein 3, isoform B	Drosophila melanogaster	RANBP3	negative regulation of canonical Wnt signaling pathway, nuclear export, protein export from nucleus, GTPase activator activity, nuclear pore, cytoplasm
g4467.t1	1	PREDICTED: palmitoyltransferase ZDHHC6	Tribolium castaneum	58.289	91	4.84e-161	palmitoyltransferase ZDHHC6 isoform 1	Homo sapiens	ZDHHC6	protein binding, endoplasmic reticulum, endoplasmic reticulum membrane, positive regulation of mitochondrial fusion, integral component of membrane, palmitoyltransferase activity, transferase activity, transferring acyl groups other than amino-acyl groups, protein phosphopantetheinylation, protein palmitoylation, protein acylation, protein targeting to membrane, protein-cysteine S-palmitoyltransf…
g28586.t1	1	PREDICTED: neprilysin-11 isoform X2	Tribolium castaneum	54.222	94	0	neprilysin 2, isoform C	Drosophila melanogaster	NEP2	metalloendopeptidase activity, extracellular space, proteolysis, endopeptidase activity, plasma membrane, sperm competition, integral component of membrane, metallopeptidase activity, protein processing
g15597.t1	1	Ran-binding protein 3	Penaeus vannamei	49.791	96	1.66e-42
g15580.t1	1	neuroparsin III precursor	Macrobrachium nipponense	84.158	100	5.59e-51
g21285.t1	1	PDZ domain-containing protein 2	Penaeus vannamei	78.832	41	2.5e-133
g34033.t1	1	ADP ribosylation factor at 79F, isoform F	Drosophila melanogaster	99.451	100	3.91e-131	ADP ribosylation factor at 79F, isoform F	Drosophila melanogaster	ARF79F	synaptic vesicle endocytosis, neurotransmitter secretion, regulation of lipid storage, post-Golgi vesicle-mediated transport, cytoplasm, apical part of cell, intracellular membrane-bounded organelle, compound eye morphogenesis, compound eye development, ARF protein signal transduction, Golgi stack, male meiosis cytokinesis, endosome, positive regulation of endocytosis, Golgi apparatus, negative r…
g45030.t1	1	cysteine sulfinic acid decarboxylase-like	Penaeus vannamei	64.062	96	0	acidic amino acid decarboxylase GADL1 isoform X1	Homo sapiens	GADL1	sulfur amino acid catabolic process, aspartate 1-decarboxylase activity, sulfinoalanine decarboxylase activity, cytosol, cellular amino acid biosynthetic process, pyridoxal phosphate binding
g45031.t1	1	cysteine sulfinic acid decarboxylase-like	Penaeus vannamei	64.222	96	0	acidic amino acid decarboxylase GADL1	Mus musculus	GADL1	catalytic activity, aspartate 1-decarboxylase activity, sulfinoalanine decarboxylase activity, cellular_component, biological_process, lyase activity, carboxy-lyase activity, carboxylic acid metabolic process, pyridoxal phosphate binding
g45037.t1	1	blastula protease 10-like	Penaeus vannamei	30.178	57	2.24e-33
g25006.t1	1	SET and MYND domain-containing protein 4-like	Penaeus vannamei	36.757	84	8.03e-26	SET and MYND domain containing 3, isoform CRA_e	Homo sapiens	SMYD3	RNA polymerase II cis-regulatory region sequence-specific DNA binding, RNA polymerase II complex binding, RNA polymerase II intronic transcription regulatory region sequence-specific DNA binding, protein binding, nucleus, nucleoplasm, cytosol, nucleosome assembly, negative regulation of protein kinase activity, myotube cell development, histone-lysine N-methyltransferase activity, positive regula…
g45207.t1	1	PREDICTED: putative ATP-dependent RNA helicase me31b	Tribolium castaneum	85.326	96	0	probable ATP-dependent RNA helicase DDX6	Oryzias latipes	DDX6	mRNA binding, cytoplasmic stress granule, P-body assembly, P-body, stress granule assembly
g43682.t1	1	serine/arginine repetitive matrix protein 2-like isoform X1	Branchiostoma floridae	47.143	26	5.12e-06
g33589.t1	1	PDZ domain-containing protein 2	Penaeus vannamei	78.832	38	4.82e-133
g33477.t1	1	PREDICTED: anoctamin-4 isoform X1	Tribolium castaneum	55.593	92	0	subdued, isoform F	Drosophila melanogaster	SUBDUED	protein dimerization activity, voltage-gated chloride channel activity, chloride transport, intracellular calcium activated chloride channel activity, defense response to Gram-negative bacterium, detection of temperature stimulus involved in sensory perception of pain, temperature-gated ion channel activity, calcium activated cation channel activity, cation transmembrane transport, plasma membran…
g26108.t1	1	otogelin-like protein isoform X1	Oryzias latipes	26.738	45	0.001	otogelin-like protein	Mus musculus	OTOGL	molecular_function, extracellular region, sensory perception of sound, biological_process, L-arabinose metabolic process, alpha-L-arabinofuranosidase activity, extracellular space, extracellular matrix
g33443.t1	1	histone H4-like	Branchiostoma floridae	99.029	100	9.17e-65	mCG17007, partial	Mus musculus	H4C1	nuclear chromosome, nucleosome, nucleus, nucleosome assembly, DNA replication-dependent nucleosome assembly, DNA replication-independent nucleosome assembly, protein domain specific binding, protein-containing complex, negative regulation of megakaryocyte differentiation, nucleoplasm, DNA binding
g25005.t1	1	SET and MYND domain-containing protein 4-like	Penaeus vannamei	32.997	88	1.11e-37
g2143.t1	1	dnaJ homolog subfamily C member 7-like	Penaeus vannamei	85.849	69	1.78e-112	DnaJ (Hsp40) homolog, subfamily C, member 7, isoform CRA_a	Mus musculus	DNAJC7	nucleus, nucleoplasm, cytoplasm, cytosol, cytoskeleton, heat shock protein binding, chaperone cofactor-dependent protein refolding
g21502.t1	1
g3338.t1	1	PREDICTED: cAMP-dependent protein kinase type I regulatory subunit isoform X5	Tribolium castaneum	79.688	73	0	cAMP-dependent protein kinase type I-beta regulatory subunit isoform X1	Homo sapiens	PRKAR1B	renal water homeostasis, cAMP-dependent protein kinase inhibitor activity, protein binding, multivesicular body, cytosol, plasma membrane, cAMP-dependent protein kinase complex, protein phosphorylation, blood coagulation, learning or memory, cAMP-dependent protein kinase regulator activity, cAMP binding, activation of protein kinase A activity, protein kinase A catalytic subunit binding, modulati…
g3334.t1	1	histone H1.3-like	Penaeus vannamei	44.595	55	1.24e-12	protein B4	Oryzias latipes	LOC101163406	nucleosome positioning, negative regulation of chromatin silencing, nucleus, double-stranded DNA binding, chromosome condensation, nucleosomal DNA binding, negative regulation of DNA recombination
g3332.t1	1	glutathione S-transferase-2	Macrobrachium nipponense	97.101	74	3.33e-93	glutathione S transferase D8	Drosophila melanogaster	GSTD8	glutathione peroxidase activity, cytoplasm, glutathione metabolic process, glutathione transferase activity
g21504.t1	1
g44598.t1	1	predicted protein, partial	Nematostella vectensis	49.515	24	8.38e-10
g34663.t1	1
g34750.t1	1
g33231.t1	1
g32154.t2	1	cyclin G-like	Penaeus vannamei	88.483	90	0	cyclin G, isoform F	Drosophila melanogaster	CYCG	cyclin-dependent protein serine/threonine kinase regulator activity, epithelium development, polytene chromosome, negative regulation of G1/S transition of mitotic cell cycle, meiotic DNA repair synthesis, female meiotic nuclear division, double-strand break repair, positive regulation of growth, negative regulation of Notch signaling pathway, positive regulation of insulin receptor signaling pat…
g32220.t1	1	gamma-glutamyl hydrolase-like	Penaeus vannamei	52.555	50	3.4e-138
g21508.t1	1
g21625.t1	1
g33114.t1	1
g26154.t1	1
g33113.t1	1	predicted protein	Nematostella vectensis	36.09	96	7.64e-116
g33099.t1	1	2-oxoisovalerate dehydrogenase subunit alpha, mitochondrial-like	Penaeus vannamei	84.562	99	0	2-oxoisovalerate dehydrogenase subunit alpha, mitochondrial	Oryzias latipes	BCKDHA	branched-chain amino acid catabolic process, mitochondrial alpha-ketoglutarate dehydrogenase complex
g33061.t1	1	putative serine/threonine-protein kinase yakA isoform X4	Penaeus vannamei	65.141	97	0
g21540.t1	1
g46513.t1	1	leucine-rich repeat extensin-like protein 1, partial	Penaeus vannamei	31.818	22	0.55
g46526.t1	1	tankyrase-2-like isoform X3	Penaeus vannamei	90.086	96	3.33e-141	Tnks2 protein, partial	Mus musculus	TNKS2	protein polyubiquitination, pericentriolar material, telomere maintenance, chromosome, telomeric region, NAD+ ADP-ribosyltransferase activity, nucleus, nuclear envelope, chromosome, cytoplasm, Golgi apparatus, protein ADP-ribosylation, membrane, Wnt signaling pathway, transferase activity, transferase activity, transferring glycosyl groups, enzyme binding, multicellular organism growth, regulatio…
g15019.t1	1
g32835.t1	1	cap-specific mRNA (nucleoside-2'-O-)-methyltransferase 2-like	Penaeus vannamei	41.176	36	1.48e-09
g32826.t1	1
g4665.t1	1
g46679.t1	1
g14956.t1	1
g14855.t1	1
g14787.t1	1	LOW QUALITY PROTEIN: GMP reductase 2-like	Penaeus vannamei	89.329	85	0
g32432.t1	1	GRIP and coiled-coil domain-containing protein 1	Penaeus vannamei	74.178	31	6.62e-106	GRIP and coiled-coil domain containing 88 kDa	Drosophila melanogaster	GCC88	small GTPase binding, Golgi trans cisterna, Golgi vesicle transport, Golgi apparatus
g4700.t1	1	predicted protein	Nematostella vectensis	29.338	68	5.76e-35
g32410.t1	1	protein fem-1 homolog C-like isoform X2	Penaeus vannamei	45.378	93	6.23e-168	protein fem-1 homolog C	Oryzias latipes	FEM1C	ubiquitin ligase complex, ubiquitin-dependent protein catabolic process
g31716.t1	1	mucin-5B-like isoform X1	Penaeus vannamei	45.07	56	1.75e-100
g33277.t1	1	PREDICTED: protein neuralized isoform X1	Tribolium castaneum	47.368	97	0
g48793.t1	1	furin-like protease 1 isoform X2	Penaeus vannamei	87.85	76	9.04e-58	furin 1, isoform J	Drosophila melanogaster	FUR1	plasma membrane, serine-type endopeptidase activity, synaptic target recognition, presynaptic membrane organization, postsynaptic membrane organization, glutamate receptor clustering, protein processing, integral component of Golgi membrane, trans-Golgi network, membrane, peptide hormone processing
g22174.t1	1	hCG1807143, partial	Homo sapiens	24	48	1.01e-10
g46074.t1	1	PREDICTED: mitochondrial dicarboxylate carrier	Tribolium castaneum	69.643	98	1.96e-141	dicarboxylate carrier 1, isoform C	Drosophila melanogaster	DIC1	inorganic phosphate transmembrane transporter activity, succinate transmembrane transport, oxaloacetate transmembrane transporter activity, sulfate transport, malate transmembrane transport, succinate transmembrane transporter activity, malate transmembrane transporter activity, oxaloacetate transport, phosphate ion transmembrane transport, sulfate transmembrane transporter activity, mitochondrio…
g47600.t1	1	beta-1,3-galactosyltransferase 5-like	Penaeus vannamei	42.164	82	3.83e-70
g47609.t1	1
g47621.t1	1	coiled-coil domain-containing protein 85C-like	Penaeus vannamei	44.118	95	1.85e-43
g14315.t1	1	putative aryl hydrocarbon receptor protein 1 isoform X1, partial	Penaeus vannamei	80.066	20	8.72e-157
g14250.t1	1
g14202.t1	1	exonuclease 3'-5' domain-containing protein 2-like	Penaeus vannamei	63.111	88	3.36e-84	Crystal structure of EXD2 exonuclease domain	Homo sapiens	EXD2	3'-5'-exoribonuclease activity, magnesium ion binding, double-strand break repair via homologous recombination, DNA double-strand break processing, nucleic acid binding, protein binding, mitochondrion, mitochondrial outer membrane, mitochondrial matrix, double-strand break repair, 3'-5'-exodeoxyribonuclease activity, single-stranded DNA 3'-5' exodeoxyribonuclease activity, 3'-5' exonuclease activ…
g27351.t1	1
g47867.t1	1
g14137.t1	1	cytochrome P450 302a1, mitochondrial-like	Penaeus vannamei	68.035	100	9.86e-171	disembodied	Drosophila melanogaster	DIB	midgut development, chitin-based embryonic cuticle biosynthetic process, dorsal closure, ecdysone biosynthetic process, head involution, ecdysteroid 22-hydroxylase activity, central nervous system development, mitochondrion, oxidoreductase activity, acting on paired donors, with incorporation or reduction of molecular oxygen, heme binding, iron ion binding
g48034.t1	1
g14007.t1	1	E3 ubiquitin-protein ligase SMURF2-like isoform X2	Penaeus vannamei	83.072	99	0	E3 ubiquitin-protein ligase SMURF2 isoform 1	Mus musculus	SMURF2	ubiquitin ligase complex, ubiquitin-protein transferase activity, transforming growth factor beta receptor binding, protein binding, nucleus, plasma membrane, ubiquitin-dependent protein catabolic process, membrane, nuclear speck, transferase activity, negative regulation of transforming growth factor beta receptor signaling pathway, ubiquitin-dependent SMAD protein catabolic process, identical p…
g26311.t2	1	lactate dehydrogenase	Macrobrachium nipponense	99.699	100	0	lactate dehydrogenase, isoform B	Drosophila melanogaster	LDH	carbohydrate metabolic process, carboxylic acid metabolic process, cytoplasm, L-lactate dehydrogenase activity
g13926.t1	1	predicted protein, partial	Nematostella vectensis	53.061	41	8.21e-14
g13925.t1	1
g13924.t1	1
g13923.t1	1
g32053.t1	1	Protein spitz	Penaeus vannamei	72	26	2.07e-58	keren	Drosophila melanogaster	KRN	epidermal growth factor receptor signaling pathway, extracellular space, receptor ligand activity, compound eye development, endoplasmic reticulum, positive regulation of border follicle cell migration, positive regulation of cell population proliferation, olfactory learning, cell surface receptor signaling pathway
g27288.t1	1
g2726.t1	1	clavesin-2-like	Penaeus vannamei	71.605	75	5.26e-130	cellular retinaldehyde binding protein	Drosophila melanogaster	CRALBP	retinal binding, phosphatidylinositol bisphosphate binding
g48750.t1	1	NADP-dependent malic enzyme-like isoform X1	Penaeus vannamei	92.339	99	3.29e-165
g48751.t1	1	LOW QUALITY PROTEIN: protein Skeletor, isoforms B/C-like	Penaeus vannamei	76.316	65	0	skeletor, isoform E	Drosophila melanogaster	SKELETOR	structural molecule activity, nucleus organization, spindle assembly, polytene chromosome, nucleus, catecholamine metabolic process, dopamine beta-monooxygenase activity
g9975.t1	1	hCG1807143, partial	Homo sapiens	24	48	9.93e-11
g13438.t1	1	PREDICTED: EH domain-containing protein 3-like	Tribolium castaneum	79.158	92	0	EH domain-containing protein 1 isoform 2	Homo sapiens	EHD1	calcium ion binding, protein binding, ATP binding, GTP binding, lipid droplet, plasma membrane, intracellular protein transport, endocytosis, blood coagulation, endosome membrane, positive regulation of cholesterol storage, membrane, ciliary pocket membrane, platelet dense tubular network membrane, neuron projection development, small GTPase binding, early endosome membrane, endocytic recycling, …
g36637.t1	1	serpin 1	Macrobrachium nipponense	46.883	93	1.54e-112	squamous cell carcinoma antigen 2 related protein 1	Mus musculus	SERPINB3B	serine-type endopeptidase inhibitor activity, cysteine-type endopeptidase inhibitor activity, extracellular space, negative regulation of endopeptidase activity
g21398.t1	1
g39837.t1	1	lipid storage droplet protein	Penaeus vannamei	27.723	26	6.02e-05
g19401.t1	1	cytochrome c1, heme protein, mitochondrial-like	Penaeus vannamei	84.211	99	2.89e-179	cytochrome c1, isoform B	Drosophila melanogaster	CYT-C1	mitochondrial respiratory chain complex III, mitochondrial electron transport, ubiquinol to cytochrome c, ubiquinol-cytochrome-c reductase activity, heme binding, mitochondrion
g28166.t1	1	PREDICTED: glutamine synthetase 2 cytoplasmic isoform X1	Tribolium castaneum	75.698	99	0	Crystal structure of human glutamine synthetase in complex with ADP and phosphate	Homo sapiens	GLUL	neurotransmitter uptake, angiogenesis, glutamate-ammonia ligase activity, protein binding, ATP binding, nucleus, mitochondrion, endoplasmic reticulum, cytosol, plasma membrane, glutamate catabolic process, glutamine biosynthetic process, cell population proliferation, cellular amino acid biosynthetic process, regulation of endothelial cell migration, protein phosphopantetheinylation, protein palm…
g3834.t1	1	Striatin-3-like Protein	Tribolium castaneum	69.697	76	0
g39836.t1	1
g36725.t1	1	serine/threonine-protein kinase Nek4 isoform X4	Homo sapiens	38.813	67	7.82e-44	serine/threonine-protein kinase Nek4 isoform X4	Homo sapiens	NEK4	mitotic cell cycle, protein serine/threonine kinase activity, ATP binding, cytoplasm, cytosol, protein phosphorylation, cellular response to DNA damage stimulus, manganese ion binding, ciliary rootlet, ciliary transition zone, ciliary basal body, positive regulation of transcription, DNA-templated, cell division, ciliary plasm, protein serine kinase activity, protein threonine kinase activity, re…
g37921.t1	1	putative protein bicaudal C isoform X5	Penaeus vannamei	53.374	83	0	protein bicaudal C homolog 1 isoform X1	Homo sapiens	BICC1	kidney development, RNA binding, determination of left/right symmetry, heart development, negative regulation of canonical Wnt signaling pathway, cytoplasm
g27996.t1	1
g18036.t1	1	PREDICTED: polyadenylate-binding protein 1 isoform X1	Tribolium castaneum	65.692	99	0	poly(A) binding protein, cytoplasmic 4 (inducible form), isoform CRA_b	Homo sapiens	PABPC4	RNA binding, protein binding, nucleus, cytoplasm, cytosol, RNA processing, RNA catabolic process, translation, blood coagulation, poly(A) binding, poly(U) RNA binding, cytoplasmic stress granule, regulation of mRNA stability, myeloid cell development, ribonucleoprotein complex, poly(C) RNA binding, mRNA 3'-UTR binding
g18107.t1	1	polyadenylate-binding protein 4-like isoform X2	Branchiostoma floridae	68.413	98	0
g27997.t1	1	putative NACHT, LRR and PYD domains-containing protein 12	Penaeus vannamei	30.556	37	0.034
g27998.t1	1	protein NLRC5 isoform X3	Mus musculus	26.415	45	0.11	protein NLRC5 isoform X3	Mus musculus	NLRC5	nucleotide binding, RNA polymerase II cis-regulatory region sequence-specific DNA binding, immune system process, ATP binding, nucleus, cytoplasm, centrosome, cytosol, response to bacterium, negative regulation of NF-kappaB transcription factor activity, regulation of kinase activity, innate immune response, positive regulation of MHC class I biosynthetic process, positive regulation of transcrip…
g19299.t1	1
g19680.t1	1	putative E3 ubiquitin-protein ligase TRIM32	Penaeus vannamei	22.531	36	3.61e-16
g18226.t1	1	G-protein coupled receptor Mth2-like	Penaeus vannamei	31.608	88	5.41e-72	methuselah-like 15, isoform C	Drosophila melanogaster	MTHL15	cell surface receptor signaling pathway, G protein-coupled receptor activity, G protein-coupled receptor signaling pathway, integral component of plasma membrane
g40155.t1	1	ubiquitin-conjugating enzyme E2 H-like	Penaeus vannamei	100	62	3.24e-51	ubiquitin-conjugating enzyme	Homo sapiens	UBE2H	ubiquitin-protein transferase activity, protein binding, ATP binding, cytosol, protein ubiquitination, proteasome-mediated ubiquitin-dependent protein catabolic process, protein K48-linked ubiquitination, protein K11-linked ubiquitination, ubiquitin-dependent protein catabolic process, protein polyubiquitination, ubiquitin conjugating enzyme activity, nucleus
g25737.t1	1	rab11 family-interacting protein 4-like isoform X1	Penaeus vannamei	91.186	100	0	nuclear fallout, isoform M	Drosophila melanogaster	NUF	centrosome, actin cytoskeleton reorganization, sensory organ precursor cell fate determination, microtubule organizing center, wing disc dorsal/ventral pattern formation, perinuclear region of cytoplasm, apical cortex, cleavage furrow, midbody, endocytic vesicle, endocytic recycling, recycling endosome membrane, regulation of cytokinesis
g19679.t1	1	zinc finger protein with KRAB and SCAN domains 8	Oryzias latipes	32.632	51	0.009
g16233.t1	1
g40065.t1	1	SET and MYND domain-containing protein 4-like	Penaeus vannamei	33.066	76	2.14e-97
g25249.t1	1	galactosylgalactosylxylosylprotein 3-beta-glucuronosyltransferase S-like isoform X5	Penaeus vannamei	80.892	87	0	glucuronyltransferase S, isoform B	Drosophila melanogaster	GLCAT-S	glycoprotein biosynthetic process, galactosylgalactosylxylosylprotein 3-beta-glucuronosyltransferase activity, proteoglycan biosynthetic process, galactosyl beta-1,3 N-acetylgalactosamine beta-1,3-glucuronosyltransferase activity, glycosphingolipid biosynthetic process, N-acetyllactosamine beta-1,3-glucuronosyltransferase activity, asioloorosomucoid beta-1,3-glucuronosyltransferase activity, chon…
g18286.t1	1	frizzled-9	Oryzias latipes	46	93	9.47e-79
g38001.t1	1	exonuclease 3'-5' domain-containing protein 2-like	Penaeus vannamei	63.415	92	0	exonuclease 3'-5' domain-containing protein 2 isoform 1	Homo sapiens	EXD2	3'-5'-exoribonuclease activity, magnesium ion binding, double-strand break repair via homologous recombination, DNA double-strand break processing, nucleic acid binding, protein binding, mitochondrion, mitochondrial outer membrane, mitochondrial matrix, double-strand break repair, 3'-5'-exodeoxyribonuclease activity, single-stranded DNA 3'-5' exodeoxyribonuclease activity, 3'-5' exonuclease activ…
g18336.t1	1	LOW QUALITY PROTEIN: cytosolic 10-formyltetrahydrofolate dehydrogenase-like	Branchiostoma floridae	66.995	99	0	mitochondrial 10-formyltetrahydrofolate dehydrogenase isoform X2	Oryzias latipes	ALDH1L2	formyltetrahydrofolate dehydrogenase activity, aldehyde dehydrogenase (NAD+) activity
g19677.t1	1	putative E3 ubiquitin-protein ligase TRIM32	Penaeus vannamei	21.453	62	1.06e-09
g40159.t1	1	protein mothers against dpp-like isoform X2	Penaeus vannamei	84.384	97	3.69e-175	Smad5	Homo sapiens	SMAD5	negative regulation of transcription by RNA polymerase II, chromatin, RNA polymerase II cis-regulatory region sequence-specific DNA binding, DNA-binding transcription factor activity, RNA polymerase II-specific, DNA-binding transcription repressor activity, RNA polymerase II-specific, ureteric bud development, Mullerian duct regression, osteoblast fate commitment, protein binding, nucleus, nucleo…
g28183.t1	1
g25334.t1	1
g25495.t1	1
g40675.t1	1	SET and MYND domain-containing protein 4-like	Penaeus vannamei	33.907	85	6.64e-59
g19770.t1	1
g1790.t1	1	SLIT and NTRK-like protein 3	Branchiostoma floridae	56.604	11	0.99
g38374.t1	1
g39721.t1	1
g39647.t1	1
g18605.t1	1	PREDICTED: mitochondrial intermediate peptidase	Tribolium castaneum	57.521	39	0	mitochondrial intermediate peptidase precursor	Mus musculus	MIPEP	endopeptidase activity, mitochondrion, mitochondrial matrix, peptidase activity, metallopeptidase activity, hydrolase activity, metal ion binding, metalloendopeptidase activity, peptide metabolic process, protein processing involved in protein targeting to mitochondrion, proteolysis
g39627.t1	1	aldehyde dehydrogenase, putative	Ixodes scapularis	70.769	97	0	alpha-aminoadipic semialdehyde dehydrogenase isoform b	Mus musculus	ALDH7A1	aldehyde dehydrogenase (NAD+) activity, L-aminoadipate-semialdehyde dehydrogenase activity, nucleus, cytoplasm, mitochondrion, cytosol, betaine-aldehyde dehydrogenase activity, oxidoreductase activity, oxidoreductase activity, acting on the aldehyde or oxo group of donors, NAD or NADP as acceptor, identical protein binding
g38685.t1	1	protein takeout-like	Penaeus vannamei	57.868	88	2.67e-74
g39256.t1	1	sialin-like	Penaeus vannamei	46.787	97	5.49e-148	major facilitator superfamily transporter 10, isoform C	Drosophila melanogaster	MFS10	transmembrane transport, plasma membrane, transmembrane transporter activity, anion transport, integral component of membrane
g39226.t1	1	acyl-protein thioesterase 1-like	Penaeus vannamei	91.48	99	1.8e-152	Lypla1	Mus musculus	LYPLA1	protein depalmitoylation, phospholipase activity, lysophospholipase activity, nucleus, cytoplasm, mitochondrion, endoplasmic reticulum, cytosol, plasma membrane, lipid metabolic process, fatty acid metabolic process, palmitoyl-(protein) hydrolase activity, membrane, lipase activity, hydrolase activity, nuclear membrane, negative regulation of Golgi to plasma membrane protein transport, carboxylic…
g25387.t1	1	afadin-like	Penaeus vannamei	66.767	96	0
g42733.t1	1	predicted protein, partial	Nematostella vectensis	26.437	63	1.93e-12	glutamine-rich protein 2 isoform X9	Mus musculus	QRICH2	molecular_function, nucleus, cytoplasm, cilium, membrane, cell projection assembly, flagellated sperm motility, motile cilium, sperm flagellum, cell projection, negative regulation of ubiquitin-dependent protein catabolic process
g38810.t1	1
g38811.t1	1
g38812.t1	1
g38813.t1	1
g28086.t1	1	ras-related protein Rab-34-like	Penaeus vannamei	76.015	99	4.25e-148
g38870.t1	1
g38948.t1	1
g38876.t1	1	elongin C, isoform B	Drosophila melanogaster	64.423	94	4.22e-47	elongin C, isoform B	Drosophila melanogaster	ELOC	Cul2-RING ubiquitin ligase complex, negative regulation of receptor signaling pathway via JAK-STAT, chromatin binding, imaginal disc-derived wing vein specification, elongin complex, ubiquitin-dependent protein catabolic process
g28095.t1	1
g18998.t1	1	ornithine decarboxylase-like	Penaeus vannamei	69.937	100	0
g19001.t1	1
g25608.t1	1	LOW QUALITY PROTEIN: cyclin-O-like	Penaeus vannamei	64.068	71	1.18e-119	cyclin-O	Mus musculus	CCNO	mitotic cell cycle, nucleolus, cytoplasm, cell cycle, cell projection organization, cell division, cilium assembly, multi-ciliated epithelial cell differentiation, mitotic cell cycle phase transition, cyclin-dependent protein kinase holoenzyme complex, regulation of cyclin-dependent protein serine/threonine kinase activity, cyclin A2-CDK2 complex, cyclin-dependent protein serine/threonine kinase …
g37120.t2	1	peroxisomal sarcosine oxidase-like	Penaeus vannamei	67.188	62	2.67e-53	peroxisomal sarcosine oxidase	Oryzias latipes	PIPOX	L-lysine catabolic process to acetyl-CoA via L-pipecolate, peroxisome, L-pipecolate oxidase activity, sarcosine oxidase activity
g18495.t1	1
g18558.t1	1	probable peroxisomal membrane protein PEX13	Penaeus vannamei	70.37	36	4.02e-105	peroxisomal membrane protein PEX13	Mus musculus	PEX13	peroxisome targeting sequence binding, fatty acid alpha-oxidation, neuron migration, suckling behavior, peroxisome, peroxisomal membrane, integral component of peroxisomal membrane, locomotory behavior, protein transport, membrane, integral component of membrane, protein import into peroxisome matrix, docking, cerebral cortex cell migration, microtubule-based peroxisome localization, peroxisomal …
g18496.t1	1
g2059.t1	1	glucose dehydrogenase	Penaeus vannamei	56.614	89	1.16e-63
g16863.t1	1	ADP-ribosylation factor 6	Penaeus vannamei	100	63	1.06e-34	ADP ribosylation factor at 51F, isoform A	Drosophila melanogaster	ARF51F	enzyme activator activity, protein ADP-ribosylation, neurotransmitter secretion, synaptic vesicle endocytosis, myoblast fusion, early endosome, male meiosis cytokinesis, plasma membrane, recycling endosome, spermatogenesis, cytosol, GTPase activity, actin cytoskeleton organization, adherens junction, compound eye morphogenesis, behavioral response to ethanol, cleavage furrow, response to alcohol,…
g28585.t1	1
g47096.t1	1	CD63 antigen-like	Penaeus vannamei	51.969	99	1.66e-74	tetraspanin 47F	Drosophila melanogaster	TSP47F	integral component of membrane, molecular_function, integral component of plasma membrane
g14671.t1	1
g32409.t3	1	protein fem-1 homolog C-like isoform X2	Penaeus vannamei	44.942	90	6.55e-159	protein fem-1 homolog C	Oryzias latipes	FEM1C	ubiquitin ligase complex, ubiquitin-dependent protein catabolic process
g32389.t2	1	vesicle-associated membrane protein 3-like isoform X2	Penaeus vannamei	59.813	78	2.62e-35	vesicle-associated membrane protein 2 isoform 2	Homo sapiens	VAMP2	SNARE binding, protein binding, calmodulin binding, phospholipid binding, trans-Golgi network, cytosol, plasma membrane, integral component of plasma membrane, exocytosis, post-Golgi vesicle-mediated transport, vesicle fusion, neurotransmitter secretion, synaptic vesicle, response to glucose, glutamate secretion, protein transport, membrane, synaptic vesicle exocytosis, vesicle-mediated transport…
g20157.t1	1
g27367.t1	1	SD03066p	Drosophila melanogaster	38.372	31	5.77e-08
g43732.t1	1	dual specificity protein phosphatase 10-like	Penaeus vannamei	71.717	95	0	dual specificity protein phosphatase 10	Oryzias latipes	DUSP10	MAP kinase tyrosine/serine/threonine phosphatase activity, phosphoprotein phosphatase activity, cytoplasm, peptidyl-tyrosine dephosphorylation, protein tyrosine/threonine phosphatase activity, peptidyl-threonine dephosphorylation, negative regulation of JUN kinase activity, mitogen-activated protein kinase binding, protein dephosphorylation
g43633.t1	1	PREDICTED: Y+L amino acid transporter 2	Tribolium castaneum	59.796	98	0	genderblind, isoform B	Drosophila melanogaster	GB	membrane, neuromuscular junction, glutamate secretion, amino acid transmembrane transporter activity, amino acid transmembrane transport, chemosensory behavior, male courtship behavior, defense response to bacterium, phagocytosis, L-amino acid transmembrane transporter activity
g27222.t1	1
g40064.t1	1	mucin-4-like	Penaeus vannamei	58.63	58	0	neuroligin 1, isoform E	Drosophila melanogaster	NLG1	neuromuscular junction development, neuromuscular junction, synaptic growth at neuromuscular junction, integral component of postsynaptic membrane, trans-synaptic protein complex, neuroligin family protein binding, neurexin clustering involved in presynaptic membrane assembly, cell surface, synapse, integral component of plasma membrane, signaling receptor activity, synaptic vesicle endocytosis, …
g38066.t1	1	cytochrome P450 302a1, mitochondrial-like	Penaeus vannamei	68.035	100	9.86e-171	disembodied	Drosophila melanogaster	DIB	midgut development, chitin-based embryonic cuticle biosynthetic process, dorsal closure, ecdysone biosynthetic process, head involution, ecdysteroid 22-hydroxylase activity, central nervous system development, mitochondrion, oxidoreductase activity, acting on paired donors, with incorporation or reduction of molecular oxygen, heme binding, iron ion binding
g39876.t1	1	serine protease inhibitor 88Ea-like	Penaeus vannamei	76.039	100	0
g32307.t1	1	transaldolase-like	Penaeus vannamei	89.231	98	9.95e-126	transaldolase	Mus musculus	TALDO1	catalytic activity, sedoheptulose-7-phosphate:D-glyceraldehyde-3-phosphate glyceronetransferase activity, cytoplasm, cytosol, carbohydrate metabolic process, fructose 6-phosphate metabolic process, pentose-phosphate shunt, pentose-phosphate shunt, non-oxidative branch, transferase activity, glyceraldehyde-3-phosphate metabolic process, carbohydrate binding, intracellular membrane-bounded organell…
g39883.t1	1	serpin 1	Macrobrachium nipponense	47.382	93	2.77e-114	Serine (or cysteine) peptidase inhibitor, clade B (ovalbumin), member 11	Mus musculus	SERPINB11	cytoplasm, negative regulation of peptidase activity, peptidase inhibitor activity, extracellular space, serine-type endopeptidase inhibitor activity, negative regulation of endopeptidase activity
g20977.t1	2	succinate dehydrogenase complex, subunit A, flavoprotein (Fp)	Penaeus vannamei	88.547	100	0
g3111.t1	2	integrator complex subunit 12-like isoform X2	Penaeus vannamei	73.273	100	8.34e-134	integrator complex subunit 12	Mus musculus	INTS12	molecular_function, nucleus, snRNA processing, integrator complex, metal ion binding, snRNA 3'-end processing
g23622.t1	2
g2058.t1	2	cytochrome c1, heme protein, mitochondrial-like	Penaeus vannamei	85	75	5.6e-177	cytochrome c1, isoform B	Drosophila melanogaster	CYT-C1	mitochondrial respiratory chain complex III, mitochondrial electron transport, ubiquinol to cytochrome c, ubiquinol-cytochrome-c reductase activity, heme binding, mitochondrion
g30708.t1	2	transport and Golgi organization protein 11-like	Penaeus vannamei	84.337	83	3.2e-45	transport and golgi organization 11, isoform A	Drosophila melanogaster	TANGO11	molecular_function, endoplasmic reticulum, protein secretion, endoplasmic reticulum membrane, cytoplasm
g32452.t1	2	FEM-1	Penaeus vannamei	38.21	83	1.73e-95	protein fem-1 homolog A-like	Oryzias latipes	FEM1A	ubiquitin-dependent protein catabolic process, ubiquitin ligase complex, negative regulation of inflammatory response
g31001.t1	2	histone H2B	Penaeus vannamei	99.187	100	8.69e-82
g37944.t1	2	ran-specific GTPase-activating protein-like	Penaeus vannamei	68.182	76	6.84e-101	ran-specific GTPase-activating protein isoform 2	Homo sapiens	RANBP1	GDP-dissociation inhibitor activity, protein binding, nucleus, nuclear envelope, cytoplasm, cytosol, signal transduction, viral process, positive regulation of GTPase activity, cadherin binding, intracellular transport, positive regulation of mitotic centrosome separation, GTPase activator activity, nuclear pore, centrosome
g21570.t1	2	ras-related protein Rab-7a	Penaeus vannamei	94.393	100	1.96e-69	ras-related protein Rab-7a	Mus musculus	RAB7	autophagosome assembly, nucleotide binding, GTPase activity, protein binding, GTP binding, cytoplasm, lysosome, endosome, late endosome, Golgi apparatus, lipid droplet, protein targeting to lysosome, lipid metabolic process, intracellular protein transport, autophagy, epidermal growth factor catabolic process, endosome to lysosome transport, endosome membrane, protein transport, membrane, lipid c…
g35389.t1	2	cold shock domain-containing protein E1-like isoform X2	Penaeus vannamei	65.206	76	0	upstream of N-ras, isoform C	Drosophila melanogaster	UNR	protein binding, cytoplasm, negative regulation of translation, dosage compensation by hyperactivation of X chromosome, mRNA 3'-UTR binding, dosage compensation complex assembly, dosage compensation
g36729.t1	2	Gametocyte-specific factor 1	Penaeus vannamei	45.408	40	8.54e-54	Gametocyte specific factor 1	Homo sapiens	GTSF1	cytoplasm, spermatogenesis, cell differentiation, metal ion binding
g37914.t1	2
g38012.t1	2	mannose-1-phosphate guanyltransferase alpha-B	Ixodes scapularis	60.748	99	0
g10029.t1	2	Transposon Ty3-I Gag-Pol polyprotein-like Protein	Tribolium castaneum	43.16	75	1.79e-101
g19327.t1	2	LOW QUALITY PROTEIN: ubiquitin-like modifier-activating enzyme ATG7	Penaeus vannamei	71.221	99	0	ubiquitin-like modifier-activating enzyme ATG7 isoform a	Homo sapiens	ATG7	autophagy of mitochondrion, protein binding, extracellular region, cytoplasm, cytosol, axoneme, protein lipidation, autophagy, aging, transcription factor binding, cellular response to starvation, response to glucose, protein transport, macroautophagy, protein phosphopantetheinylation, Atg12 activating enzyme activity, axon, positive regulation of protein modification process, secretory granule l…
g32525.t1	2	PREDICTED: phosphoglycerate kinase	Tribolium castaneum	77.59	100	0	phosphoglycerate kinase 1	Mus musculus	PGK1	nucleotide binding, phosphoglycerate kinase activity, protein binding, ATP binding, extracellular space, cytoplasm, cytosol, carbohydrate metabolic process, gluconeogenesis, glycolytic process, kinase activity, phosphorylation, negative regulation of angiogenesis, transferase activity, plasminogen activation, ADP binding, membrane raft, protein-disulfide reductase activity, cellular response to h…
g37952.t1	2	cdc42 homolog	Penaeus vannamei	97.861	88	1.59e-131	Cdc42, isoform C	Drosophila melanogaster	CDC42	protein kinase binding, actin filament polymerization, imaginal disc-derived wing hair outgrowth, dorsal closure, protein binding, dendrite morphogenesis, axonogenesis, neuron projection development, dorsal appendage formation, GTPase activity, GTPase activating protein binding, actin cytoskeleton organization, axon guidance, growth cone, dorsal closure, amnioserosa morphology change, positive re…
g21590.t1	2	putative RNA-binding protein 4 isoform X2	Penaeus vannamei	86.038	100	2.01e-90
g32443.t1	2	transcription initiation factor IIE subunit beta-like	Penaeus vannamei	78.545	100	4.51e-159	transcription factor IIEbeta, isoform A	Drosophila melanogaster	TFIIEBETA	mRNA transcription by RNA polymerase II, nucleus, transcription factor TFIIE complex, transcription initiation from RNA polymerase II promoter
g33049.t1	2	Heat shock protein 90, beta (Grp94), member 1	Mus musculus	64.642	94	0	Heat shock protein 90, beta (Grp94), member 1	Mus musculus	HSP90B1	nucleotide binding, response to hypoxia, RNA binding, protein binding, ATP binding, endoplasmic reticulum, endoplasmic reticulum lumen, endoplasmic reticulum membrane, smooth endoplasmic reticulum, cytosol, plasma membrane, sarcoplasmic reticulum, protein phosphatase binding, ubiquitin-dependent ERAD pathway, midbody, retrograde protein transport, ER to cytosol, actin rod assembly, protein-contai…
g35151.t1	2	axoneme-associated protein mst101(2)-like	Penaeus vannamei	73.684	97	9.2e-131
g20982.t1	2	putative U1 small nuclear ribonucleoprotein A	Penaeus vannamei	85.246	100	4.98e-135	U1 small nuclear ribonucleoprotein A	Mus musculus	SNRPA	nucleic acid binding, RNA binding, nucleus, spliceosomal complex, mRNA processing, RNA splicing, mRNA splicing, via spliceosome, U1 snRNA binding, U1 snRNP
g19723.t1	2	ribonucleoside diphosphate reductase large subunit	Drosophila melanogaster	74.842	95	0	ribonucleoside-diphosphate reductase large subunit	Oryzias latipes	LOC101156995	deoxyribonucleotide biosynthetic process, ribonucleoside-diphosphate reductase complex, ribonucleoside-diphosphate reductase activity, thioredoxin disulfide as acceptor, ATP binding
g35537.t1	2	CUE domain-containing protein 2-A-like	Penaeus vannamei	79.599	100	1.62e-171	CUE domain-containing protein 2	Homo sapiens	CUEDC2	protein binding, nucleoplasm, cytosol, negative regulation of macrophage cytokine production, nuclear membrane, ubiquitin binding, negative regulation of cytokine production involved in inflammatory response
g29736.t1	2	cyclin E	Penaeus vannamei	79.126	66	0	Ccne1 protein, partial	Mus musculus	CCNE1	G1/S transition of mitotic cell cycle, negative regulation of transcription by RNA polymerase II, cyclin-dependent protein kinase holoenzyme complex, telomere maintenance, protein binding, nucleus, nucleoplasm, cytoplasm, centrosome, DNA replication initiation, protein phosphorylation, cell cycle, homologous chromosome pairing at meiosis, Wnt signaling pathway, kinase activity, cyclin-dependent p…
g36524.t1	2	origin recognition complex subunit 3-like	Penaeus vannamei	56.154	100	0	origin recognition complex subunit 3	Oryzias latipes	ORC3	pre-replicative complex assembly involved in nuclear cell cycle DNA replication, DNA replication initiation, DNA replication origin binding, DNA replication preinitiation complex, nuclear origin of replication recognition complex, nuclear pre-replicative complex
g19674.t2	2	BUB3-interacting and GLEBS motif-containing protein ZNF207-like isoform X3	Penaeus vannamei	80.836	62	1.11e-120
g31165.t1	2	partitioning defective 3 homolog isoform X5	Penaeus vannamei	78.025	93	0
g3549.t1	2	LOW QUALITY PROTEIN: nuclear pore complex protein Nup50-like	Penaeus vannamei	47.338	99	4.13e-129	nuclear pore complex protein Nup50 isoform b	Homo sapiens	NUP50	protein binding, nuclear pore, nucleoplasm, regulation of glycolytic process, mRNA export from nucleus, tRNA export from nucleus, viral process, protein sumoylation, viral transcription, nuclear membrane, host cell, regulation of gene silencing by miRNA, intracellular transport of virus, regulation of cellular response to heat, protein import into nucleus
g3799.t1	2	serine/threonine-protein phosphatase 4 regulatory subunit 3B isoform 5	Mus musculus	54.561	49	0	serine/threonine-protein phosphatase 4 regulatory subunit 3B isoform 5	Mus musculus	PPP4R3B	protein binding, nucleus, nucleoplasm, cytoplasm, centrosome, cytoskeleton, protein dephosphorylation, nuclear speck, protein phosphatase 4 complex, positive regulation of gluconeogenesis
g29771.t1	2	glucose-6-phosphate exchanger SLC37A2-like	Penaeus vannamei	66.219	75	0	glucose-6-phosphate exchanger SLC37A2	Oryzias latipes	SLC37A2	glucose-6-phosphate transport, integral component of endoplasmic reticulum membrane, phosphate ion transmembrane transport, glucose 6-phosphate:inorganic phosphate antiporter activity
g2466.t1	2	cuticle protein	Penaeus vannamei	60.947	27	9.41e-42
g32420.t1	2	GTPase-activating protein skywalker-like	Penaeus vannamei	70.994	99	0	skywalker, isoform E	Drosophila melanogaster	SKY	regulation of GTPase activity, GTPase activator activity, synaptic vesicle recycling via endosome, negative regulation of synaptic vesicle recycling, terminal bouton, negative regulation of neurotransmitter secretion, postsynapse, neuromuscular junction, neuromuscular synaptic transmission, chemical synaptic transmission, cytoplasm, neuron projection development
g29830.t1	2	Farsa protein	Mus musculus	59.426	76	0	Farsa protein	Mus musculus	FARSA	tRNA binding, nucleotide binding, aminoacyl-tRNA ligase activity, phenylalanine-tRNA ligase activity, ATP binding, cytoplasm, translation, phenylalanyl-tRNA aminoacylation, phenylalanine-tRNA ligase complex, ligase activity, tRNA aminoacylation, protein heterotetramerization, cytosol
g36693.t1	2	PRELI domain-containing protein 1, mitochondrial-like	Penaeus vannamei	67.727	100	3.53e-100	preli-like, isoform C	Drosophila melanogaster	PREL	mitochondrion, mitochondrial crista, dendrite morphogenesis, mitochondrion morphogenesis, phospholipid transport, phosphatidic acid transfer activity, mitochondrial intermembrane space
g25070.t1	2	E3 ubiquitin-protein ligase RNF115-like	Penaeus vannamei	77.67	52	5.13e-47	E3 ubiquitin-protein ligase RNF126	Oryzias latipes	RNF126	dendrite self-avoidance, plasma membrane, cell-cell adhesion mediator activity, axon, homophilic cell adhesion via plasma membrane adhesion molecules, axon guidance
g23501.t1	2	pumilio homolog 2-like isoform X2	Penaeus vannamei	96.78	98	0	pumilio homolog 2 isoform 7	Homo sapiens	PUM2	RNA binding, mRNA 3'-UTR binding, protein binding, cytosol, regulation of translation, cytoplasmic stress granule, posttranscriptional regulation of gene expression, nuclear membrane, stress granule assembly, production of miRNAs involved in gene silencing by miRNA, miRNA binding, regulation of mRNA stability, perinuclear region of cytoplasm, regulation of chromosome segregation, regulation of ge…
g19922.t1	2	predicted protein, partial	Nematostella vectensis	20.472	83	0.004
g37130.t2	2	GTP phosphoenolpyruvate carboxykinase, partial	Macrobrachium nipponense	96.739	82	0	phosphoenolpyruvate carboxykinase 2 isoform 1, partial	Homo sapiens	PCK2	phosphoenolpyruvate carboxykinase activity, phosphoenolpyruvate carboxykinase (GTP) activity, protein binding, GTP binding, mitochondrion, mitochondrial matrix, gluconeogenesis, oxaloacetate metabolic process, NADH oxidation, positive regulation of insulin secretion, response to lipopolysaccharide, cellular response to tumor necrosis factor, cellular response to dexamethasone stimulus, cellular r…
g22856.t1	2
g37681.t2	2	LOW QUALITY PROTEIN: tRNA selenocysteine 1-associated protein 1-like	Penaeus vannamei	94.323	98	5.07e-159	tRNA selenocysteine associated protein	Drosophila melanogaster	SECP43	mRNA splice site selection, cytosol, mRNA binding
g37681.t1	2	LOW QUALITY PROTEIN: tRNA selenocysteine 1-associated protein 1-like	Penaeus vannamei	91.882	99	0	tRNA selenocysteine associated protein	Drosophila melanogaster	SECP43	mRNA splice site selection, cytosol, mRNA binding
g3359.t1	2	acyl-CoA-binding protein	Macrobrachium nipponense	97.701	100	1.16e-55	Acyl-CoA binding protein 1, isoform B	Drosophila melanogaster	ACBP1	fatty-acyl-CoA binding
g25284.t1	2	Golgi reassembly-stacking protein 2-like	Penaeus vannamei	56.377	57	3.7e-149
g33633.t2	2	transportin-1 isoform 2	Homo sapiens	72.176	99	0	transportin-1 isoform 2	Mus musculus	TNPO1	protein binding, protein import into nucleus, intracellular protein transport, protein transport, small GTPase binding, cytoplasm, nucleus, nuclear import signal receptor activity, nuclear localization sequence binding
g28967.t1	2	tudor domain-containing protein 7-like isoform X7	Penaeus vannamei	60.237	79	1.86e-115	tapas, isoform B	Drosophila melanogaster	TAPAS	perinuclear region of cytoplasm, P granule, negative regulation of transposition, piRNA biosynthetic process
g3364.t1	2	nuclear pore complex protein Nup153-like	Penaeus vannamei	65.111	54	2.34e-157	nuclear pore complex protein Nup153	Mus musculus	NUP153	mitotic cell cycle, chromatin binding, double-stranded DNA binding, protein binding, annulate lamellae, nuclear pore, nucleoplasm, nucleolus, cytosol, nuclear localization sequence binding, zinc ion binding, membrane, structural constituent of nuclear pore, small GTPase binding, nuclear membrane, protein-containing complex, nuclear periphery, nuclear inclusion body, identical protein binding, pro…
g21352.t1	2	DNA-directed RNA polymerase III subunit RPC8-like	Penaeus vannamei	85.238	94	3.1e-136	DNA-directed RNA polymerase III subunit RPC8 isoform a	Homo sapiens	POLR3H	DNA binding, DNA-directed 5'-3' RNA polymerase activity, protein binding, nucleoplasm, RNA polymerase III complex, centrosome, cytosol, nucleobase-containing compound metabolic process, transcription by RNA polymerase III, positive regulation of type I interferon production, intracellular membrane-bounded organelle, innate immune response, defense response to virus, transcription initiation from …
g34264.t1	2	histone-lysine N-methyltransferase eggless-like	Penaeus vannamei	63.529	53	0	SET domain, bifurcated 1, isoform CRA_b	Homo sapiens	SETDB1	DNA binding, chromatin binding, protein binding, nucleus, nucleoplasm, chromosome, cytoplasm, Ras protein signal transduction, zinc ion binding, histone-lysine N-methyltransferase activity, response to vitamin, intracellular membrane-bounded organelle, response to ethanol, negative regulation of single stranded viral RNA replication via double stranded DNA intermediate, histone methyltransferase …
g37386.t1	2	protein-L-isoaspartate O-methyltransferase domain-containing protein 1-like	Penaeus vannamei	50	99	3.18e-58
g21256.t1	2	asparagine synthetase domain-containing protein 1-like	Penaeus vannamei	74.704	99	2.84e-125
g33718.t1	2	surfeit locus protein 4 homolog	Penaeus vannamei	95.539	92	0	surfeit 4	Drosophila melanogaster	SURF4	integral component of membrane, fusome, endomembrane system
g33998.t1	2	N-myc protein-like	Penaeus vannamei	55.696	10	2.18e-13	N-myc, partial	Mus musculus	MYCN	RNA polymerase II cis-regulatory region sequence-specific DNA binding, DNA-binding transcription activator activity, RNA polymerase II-specific, cartilage condensation, positive regulation of mesenchymal cell proliferation, DNA binding, DNA-binding transcription factor activity, protein binding, nucleus, nucleoplasm, nucleolus, regulation of transcription, DNA-templated, positive regulation of ce…
g37496.t1	2	elongation of very long chain fatty acids protein 6, partial	Macrobrachium nipponense	99.293	88	0	baldspot, isoform A	Drosophila melanogaster	BALDSPOT	long-chain fatty acid biosynthetic process, integral component of endoplasmic reticulum membrane, fatty acid elongase activity, fatty acid elongation, fatty acid elongation, saturated fatty acid, mitochondrial outer membrane, fatty acid elongation, monounsaturated fatty acid, very long-chain fatty acid biosynthetic process, sphingolipid biosynthetic process, fatty acid elongation, polyunsaturated…
g25134.t1	2	GTPase-activating protein skywalker-like	Penaeus vannamei	71.788	99	0	skywalker, isoform E	Drosophila melanogaster	SKY	regulation of GTPase activity, GTPase activator activity, synaptic vesicle recycling via endosome, negative regulation of synaptic vesicle recycling, terminal bouton, negative regulation of neurotransmitter secretion, postsynapse, neuromuscular junction, neuromuscular synaptic transmission, chemical synaptic transmission, cytoplasm, neuron projection development
g21134.t1	2	homeobox protein Hox-B7-B-like isoform X2	Penaeus vannamei	52.297	78	1.02e-80	homeobox protein, partial	Homo sapiens	HOXB7	chromatin, RNA polymerase II cis-regulatory region sequence-specific DNA binding, DNA-binding transcription factor activity, RNA polymerase II-specific, DNA-binding transcription activator activity, RNA polymerase II-specific, DNA-binding transcription factor activity, protein binding, nucleus, nucleoplasm, cytosol, regulation of transcription, DNA-templated, multicellular organism development, n…
g34398.t1	2	HCLS1-associated protein X-1-like isoform X3	Penaeus vannamei	41.702	99	3.51e-29
g28999.t1	2	putative WD repeat-containing protein 61	Penaeus vannamei	83.041	80	0	REC14	Homo sapiens	WDR61	protein binding, nucleus, nucleoplasm, cytoplasm, cytosol, transcription by RNA polymerase II, transcription elongation from RNA polymerase II promoter, Wnt signaling pathway, protein ubiquitination, Cdc73/Paf1 complex, transcriptionally active chromatin, exonucleolytic catabolism of deadenylated mRNA, negative regulation of myeloid cell differentiation, positive regulation of histone H3-K4 methy…
g37870.t1	2	PREDICTED: palmitoyltransferase ZDHHC6	Tribolium castaneum	58.289	91	4.49e-161	palmitoyltransferase ZDHHC6 isoform 1	Homo sapiens	ZDHHC6	protein binding, endoplasmic reticulum, endoplasmic reticulum membrane, positive regulation of mitochondrial fusion, integral component of membrane, palmitoyltransferase activity, transferase activity, transferring acyl groups other than amino-acyl groups, protein phosphopantetheinylation, protein palmitoylation, protein acylation, protein targeting to membrane, protein-cysteine S-palmitoyltransf…
g30488.t1	2	CUE domain-containing protein 2-A-like	Penaeus vannamei	79.599	100	1.62e-171	CUE domain-containing protein 2	Homo sapiens	CUEDC2	protein binding, nucleoplasm, cytosol, negative regulation of macrophage cytokine production, nuclear membrane, ubiquitin binding, negative regulation of cytokine production involved in inflammatory response
g24407.t1	2
g32045.t1	2	decaprenyl-diphosphate synthase subunit 2	Ixodes scapularis	58.873	71	2.28e-148	decaprenyl diphosphate synthase subunit 2, isoform B	Drosophila melanogaster	PDSS2	trans-hexaprenyltranstransferase activity, transferase complex, prenyltransferase activity, isoprenoid biosynthetic process, ubiquinone biosynthetic process
g38642.t1	2	histone H2A-like	Penaeus vannamei	99.187	100	1.58e-80	histone H2A	Drosophila melanogaster	HIS2A:CG33808	protein heterodimerization activity, nucleosome, DNA binding, chromatin organization
g29185.t1	2	NADH dehydrogenase (ubiquinone) PDSW subunit, isoform A	Drosophila melanogaster	70.93	100	2.52e-41	NADH dehydrogenase (ubiquinone) PDSW subunit, isoform A	Drosophila melanogaster	ND-PDSW	mitochondrial electron transport, NADH to ubiquinone, mitochondrial respiratory chain complex I, NADH dehydrogenase activity, mitochondrion
g36292.t1	2	probable peroxisomal membrane protein PEX13	Penaeus vannamei	70.37	53	1.49e-107	peroxisomal membrane protein PEX13	Mus musculus	PEX13	peroxisome targeting sequence binding, fatty acid alpha-oxidation, neuron migration, suckling behavior, peroxisome, peroxisomal membrane, integral component of peroxisomal membrane, locomotory behavior, protein transport, membrane, integral component of membrane, protein import into peroxisome matrix, docking, cerebral cortex cell migration, microtubule-based peroxisome localization, peroxisomal …
g29482.t1	2	protein CWC15 homolog	Penaeus vannamei	89.388	100	7.33e-101	HSPC148	Homo sapiens	CWC15	mRNA splicing, via spliceosome, RNA binding, protein binding, nucleus, nucleoplasm, spliceosomal complex, mitochondrion, nuclear speck, U2-type catalytic step 2 spliceosome, catalytic step 2 spliceosome, mRNA cis splicing, via spliceosome
g23452.t1	2
g22889.t1	2	splicing factor U2af 38 kDa subunit-like	Penaeus vannamei	80.465	83	3.67e-121	U2 small nuclear riboprotein auxiliary factor 38, isoform B	Drosophila melanogaster	U2AF38	mRNA splicing, via spliceosome, poly-pyrimidine tract binding, U2AF complex, mRNA binding, metal ion binding, regulation of alternative mRNA splicing, via spliceosome, nucleus, precatalytic spliceosome, RNA splicing, pre-mRNA 3'-splice site binding, spliceosomal complex
g37626.t1	2	THO complex subunit 3-like	Penaeus vannamei	41.379	100	2.79e-35	tex	Drosophila melanogaster	TEX	transcription export complex, mRNA export from nucleus, THO complex part of transcription export complex
g21075.t1	2	rhotekin-like	Penaeus vannamei	81.022	91	3.69e-151
g22429.t1	2	transient receptor potential cation channel subfamily A member 1 homolog, partial	Penaeus vannamei	53.46	68	0
g28451.t1	2	WW domain-binding protein 2-like	Penaeus vannamei	85.441	100	1.25e-132	WW domain binding protein 2, isoform F	Drosophila melanogaster	WBP2	positive regulation of transcription by RNA polymerase II, positive regulation of imaginal disc growth, cytosol, nucleus, positive regulation of transcription, DNA-templated, chromatin DNA binding, transcription coactivator activity
g33307.t2	2	zinc finger and BTB domain-containing protein 7A-like	Penaeus vannamei	44.385	97	2.8e-77
g36945.t2	2	probable maleylacetoacetate isomerase 2 isoform X2	Penaeus vannamei	78.363	86	2.8e-96	maleylacetoacetate isomerase isoform 3	Mus musculus	GSTZ1	catalytic activity, glutathione transferase activity, cytoplasm, mitochondrion, L-phenylalanine catabolic process, tyrosine catabolic process, glutathione metabolic process, metabolic process, aromatic amino acid family metabolic process, maleylacetoacetate isomerase activity, transferase activity, isomerase activity, identical protein binding, protein homodimerization activity
g37873.t1	2	PREDICTED: ras-related C3 botulinum toxin substrate 1	Tribolium castaneum	90.256	100	8.03e-130	Mig-2-like, isoform B	Drosophila melanogaster	MTL	GTPase activity, cellular_component, intracellular anatomical structure, mesodermal cell migration, hemocyte migration, lamellipodium assembly, dorsal closure, JNK cascade, germ-band shortening, actin filament bundle assembly, head involution, dorsal closure, elongation of leading edge cells, salivary gland morphogenesis, establishment of ommatidial planar polarity, establishment of imaginal disc…
g27434.t1	2	TIP41-like protein	Penaeus vannamei	72.119	98	1.03e-137	TIP41-like protein isoform X1	Oryzias latipes	TIPRL	regulation of phosphoprotein phosphatase activity, TOR signaling, cytosol
g3072.t1	2
g26155.t1	2	U4/U6 small nuclear ribonucleoprotein Prp3	Oryzias latipes	48.519	99	0	PRP3 pre-mRNA processing factor 3 homolog, partial	Homo sapiens	PRPF3	spliceosomal tri-snRNP complex assembly, RNA splicing, via transesterification reactions, mRNA splicing, via spliceosome, RNA binding, protein binding, nucleus, nucleoplasm, spliceosomal complex, cytosol, mRNA processing, RNA splicing, Cajal body, nuclear speck, identical protein binding, U4/U6 x U5 tri-snRNP complex, U2-type precatalytic spliceosome
g43850.t1	2	protein SEC13 homolog	Penaeus vannamei	84.345	100	0	protein SEC13 homolog	Mus musculus	SEC13	kinetochore, structural molecule activity, nucleus, nuclear envelope, nuclear pore, nucleoplasm, lysosome, lysosomal membrane, endoplasmic reticulum, cytosol, endoplasmic reticulum to Golgi vesicle-mediated transport, protein transport, membrane, vesicle-mediated transport, COPII vesicle coat, nuclear pore outer ring, cytoplasmic vesicle, positive regulation of TOR signaling, protein exit from en…
g46324.t1	2	WW domain-binding protein 2-like	Penaeus vannamei	85.441	100	1.25e-132	WW domain binding protein 2, isoform F	Drosophila melanogaster	WBP2	positive regulation of transcription by RNA polymerase II, positive regulation of imaginal disc growth, cytosol, nucleus, positive regulation of transcription, DNA-templated, chromatin DNA binding, transcription coactivator activity
g27093.t1	2	F-box/WD repeat-containing protein 1A	Penaeus vannamei	71.552	94	4.48e-46
g6709.t1	2	putative deoxyribonuclease TATDN2	Nematostella vectensis	45.387	31	2.81e-77
g12314.t1	2	predicted protein, partial	Nematostella vectensis	30.769	75	0.001
g6711.t1	2	PREDICTED: vesicular, overexpressed in cancer, prosurvival protein 1-like	Tribolium castaneum	41.026	65	1.01e-06
g6722.t1	2	ankyrin repeat domain-containing protein 13D isoform 1	Homo sapiens	51.402	93	0	ankyrin repeat domain-containing protein 13D isoform X2	Oryzias latipes	ANKRD13D	cytoplasm
g6936.t1	2	cytoplasmic dynein 1 light intermediate chain 2-like	Penaeus vannamei	89.68	99	0	dynein light intermediate chain, isoform A	Drosophila melanogaster	DLIC	microtubule motor activity, dynein heavy chain binding, microtubule cytoskeleton organization, microtubule-based movement, regulation of dendrite morphogenesis, axo-dendritic transport, oogenesis, cytoplasmic dynein complex, dynein complex, axonogenesis, dendrite morphogenesis, mitotic cell cycle, mRNA transport, lumen formation, open tracheal system, centrosome, cytoplasm, nuclear envelope
g6942.t1	2
g7435.t1	2
g7438.t1	2
g27076.t1	2	serine-rich adhesin for platelets-like	Penaeus vannamei	53.591	80	3.71e-171
g7589.t1	2	WD repeat-containing protein 13	Penaeus vannamei	81.277	100	0	WD repeat-containing protein 13 isoform 1	Mus musculus	WDR13	nucleus, nucleoplasm, plasma membrane, centriolar satellite, negative regulation of type B pancreatic cell proliferation, promoter-specific chromatin binding
g12242.t1	2	phosphatidylinositol 4,5-bisphosphate 3-kinase catalytic subunit alpha isoform-like, partial	Penaeus vannamei	71.61	30	0	Pi3K alpha lipid kinase with Active Site Inhibitor	Homo sapiens	PIK3CA	angiogenesis, liver development, vasculature development, protein binding, ATP binding, cytosol, phosphatidylinositol 3-kinase complex, phosphatidylinositol 3-kinase complex, class IA, glucose metabolic process, protein phosphorylation, phosphatidylinositol biosynthetic process, epidermal growth factor receptor signaling pathway, G protein-coupled receptor signaling pathway, axon guidance, regula…
g7797.t1	2
g26980.t1	2	LOW QUALITY PROTEIN: membralin-like	Penaeus vannamei	79.389	37	0	membralin isoform X1	Oryzias latipes	TMEM259	response to endoplasmic reticulum stress, endoplasmic reticulum, positive regulation of ERAD pathway
g43451.t1	2	ferritin peptide	Macrobrachium nipponense	94.656	99	9.93e-88
g2923.t1	2	cyclin B	Macrobrachium nipponense	97.973	91	0	G2/mitotic-specific cyclin-B1 isoform 1	Homo sapiens	CCNB1	G2/M transition of mitotic cell cycle, spindle pole, condensed nuclear chromosome outer kinetochore, oocyte maturation, in utero embryonic development, negative regulation of protein phosphorylation, patched binding, protein binding, nucleus, nucleoplasm, cytoplasm, centrosome, cytosol, transcription initiation from RNA polymerase II promoter, DNA damage response, signal transduction by p53 class…
g41275.t1	2	histone H4-like	Branchiostoma floridae	99.029	100	9.17e-65	mCG17007, partial	Mus musculus	H4C1	nuclear chromosome, nucleosome, nucleus, nucleosome assembly, DNA replication-dependent nucleosome assembly, DNA replication-independent nucleosome assembly, protein domain specific binding, protein-containing complex, negative regulation of megakaryocyte differentiation, nucleoplasm, DNA binding
g16522.t1	2	geminin-like	Penaeus vannamei	52.101	91	5.58e-25	geminin	Oryzias latipes	GMNN	negative regulation of DNA replication, negative regulation of cell cycle, nucleus
g16624.t1	2	egalitarian	Penaeus vannamei	76.136	87	1.92e-125
g7955.t1	2	tigger transposable element-derived protein 1-like	Oryzias latipes	45.37	92	2.18e-46
g40520.t1	2	PREDICTED: protein ariadne-1	Tribolium castaneum	78.458	99	0	E3 ubiquitin-protein ligase ARIH1	Oryzias latipes	ARIH1	ubiquitin protein ligase activity, protein polyubiquitination, ubiquitin conjugating enzyme binding, ubiquitin ligase complex, nucleus, cytoplasm, positive regulation of proteasomal ubiquitin-dependent protein catabolic process, ubiquitin-dependent protein catabolic process
g5722.t1	2	akirin-2-like	Penaeus vannamei	89.623	91	3.65e-102	akirin-2	Oryzias latipes	AKIRIN2	transcription coregulator activity, positive regulation of transcription by RNA polymerase II, positive regulation of innate immune response, nucleus, chromatin
g12739.t1	2	Thymidine kinase, cytosolic	Penaeus vannamei	69.957	52	1.44e-108	thymidine kinase, cytosolic	Oryzias latipes	TK1	thymidine metabolic process, thymidine kinase activity
g10268.t1	2
g9879.t1	2	cyclin B	Macrobrachium nipponense	98.187	93	0	G2/mitotic-specific cyclin-B1 isoform 1	Homo sapiens	CCNB1	G2/M transition of mitotic cell cycle, spindle pole, condensed nuclear chromosome outer kinetochore, oocyte maturation, in utero embryonic development, negative regulation of protein phosphorylation, patched binding, protein binding, nucleus, nucleoplasm, cytoplasm, centrosome, cytosol, transcription initiation from RNA polymerase II promoter, DNA damage response, signal transduction by p53 class…
g10129.t1	2	polymerase delta-interacting protein 3	Nematostella vectensis	36.082	16	1.75e-12	polymerase (DNA-directed), delta interacting protein 3, isoform CRA_a	Homo sapiens	POLDIP3	RNA binding, protein binding, nucleoplasm, cytoplasm, cytosol, RNA export from nucleus, mRNA export from nucleus, nuclear speck, poly(A)+ mRNA export from nucleus, mRNA 3'-end processing, cytoplasmic ribonucleoprotein granule, protein-containing complex binding, positive regulation of translation
g11807.t1	2	LOW QUALITY PROTEIN: serine/threonine-protein kinase PLK1-like	Penaeus vannamei	79.541	95	0	serine/threonine-protein kinase PLK1	Oryzias latipes	PLK1	mitotic cell cycle, nucleus, spindle pole, centrosome, cytoplasm, protein serine/threonine kinase activity, regulation of cytokinesis
g12034.t1	2	PREDICTED: endoplasmin	Tribolium castaneum	70.256	98	0	glycoprotein 93	Drosophila melanogaster	GP93	ATP binding, extracellular space, cellular response to heat, protein folding, unfolded protein binding, endodermal digestive tract morphogenesis, midgut development, endomembrane system, protein binding, perinuclear region of cytoplasm, endoplasmic reticulum, ubiquitin-dependent ERAD pathway
g26515.t1	2	ATP-binding cassette sub-family F member 2-like	Branchiostoma floridae	63.05	99	0	ATP-binding cassette sub-family F member 2 isoform 2	Mus musculus	ABCF2	nucleotide binding, mitochondrion, biological_process, ATPase activity, ATP binding
g5510.t1	2	tigger transposable element-derived protein 1-like	Oryzias latipes	51.681	32	1.63e-167	tigger transposable element-derived protein 1	Homo sapiens	TIGD1	protein binding, nucleus, DNA binding
g13286.t1	2	PRELI domain-containing protein 1, mitochondrial-like	Penaeus vannamei	67.727	100	3.53e-100	preli-like, isoform C	Drosophila melanogaster	PREL	mitochondrion, mitochondrial crista, dendrite morphogenesis, mitochondrion morphogenesis, phospholipid transport, phosphatidic acid transfer activity, mitochondrial intermembrane space
g13189.t1	2	cell division cycle protein 20 homolog isoform X1	Branchiostoma floridae	51.642	99	0	cell division cycle protein 20 homolog	Mus musculus	CDC20	mitotic metaphase, protein binding, nucleoplasm, anaphase-promoting complex, cytoplasm, centrosome, cytosol, cytoskeleton, cell cycle, mitotic sister chromatid cohesion, nervous system development, protein C-terminus binding, positive regulation of cell population proliferation, enzyme binding, cell differentiation, anaphase-promoting complex-dependent catabolic process, positive regulation of sy…
g13180.t2	2	exportin-7-like isoform X7	Branchiostoma floridae	67.703	99	0	exportin-7 isoform X1	Mus musculus	XPO7	nuclear export signal receptor activity, protein binding, nucleus, nuclear pore, cytoplasm, protein export from nucleus, intracellular protein transport, nucleocytoplasmic transport, protein transport, small GTPase binding, nuclear transport
g13172.t3	2	Gametocyte-specific factor 1	Penaeus vannamei	45.408	87	3.62e-56	asterix	Drosophila melanogaster	ARX	nucleus, oogenesis, negative regulation of transcription, DNA-templated, gene silencing by RNA
g13067.t1	2	putative lysosome-associated membrane glycoprotein 1	Penaeus vannamei	46.341	84	8.8e-44
g13060.t1	2	LOW QUALITY PROTEIN: cytochrome b-c1 complex subunit Rieske, mitochondrial-like	Penaeus vannamei	73.529	26	3.95e-139	cytochrome b-c1 complex subunit Rieske, mitochondrial	Oryzias latipes	LOC101172392	oxidoreductase activity, mitochondrial respiratory chain complex III
g49635.t1	2	aldehyde dehydrogenase type III, isoform U	Drosophila melanogaster	56	98	0	aldehyde dehydrogenase type III, isoform U	Drosophila melanogaster	ALDH-III	cellular aldehyde metabolic process, 3-chloroallyl aldehyde dehydrogenase activity
g13006.t1	2	RAN binding protein 9, partial	Mus musculus	52.983	51	4.4e-118	RAN binding protein 9, partial	Mus musculus	RANBP9	ubiquitin ligase complex, protein binding, nucleus, nucleoplasm, cytoplasm, centrosome, cytosol, plasma membrane, membrane, nuclear body, enzyme binding, small GTPase binding, negative regulation of ERK1 and ERK2 cascade, positive regulation of amyloid precursor protein catabolic process, cytoskeleton organization, cell surface receptor signaling pathway
g49687.t1	2	ankyrin-3-like	Penaeus vannamei	31.635	88	7.93e-51	ankyrin 2, isoform Y	Drosophila melanogaster	ANK2	signal transduction, axon extension, neuromuscular junction development, presynaptic membrane, terminal bouton, microtubule cytoskeleton organization, presynaptic periactive zone, neuromuscular junction, plasma membrane, neuron cellular homeostasis, negative regulation of neuromuscular synaptic transmission, sensory perception of sound, short-term memory, positive regulation of synaptic growth at…
g12926.t1	2	endoplasmic reticulum-Golgi intermediate compartment protein 1-like	Penaeus vannamei	81.739	75	8.01e-63	endoplasmic reticulum-Golgi intermediate compartment protein 1	Oryzias latipes	ERGIC1	membrane, endoplasmic reticulum to Golgi vesicle-mediated transport, integral component of Golgi membrane, retrograde vesicle-mediated transport, Golgi to endoplasmic reticulum, endoplasmic reticulum, integral component of endoplasmic reticulum membrane, COPII-coated ER to Golgi transport vesicle
g49916.t1	2	pituitary homeobox 2-like, partial	Penaeus vannamei	92.754	58	8.03e-38	pituitary homeobox 3 isoform X1	Mus musculus	PITX3	RNA polymerase II cis-regulatory region sequence-specific DNA binding, DNA-binding transcription activator activity, RNA polymerase II-specific, lens development in camera-type eye, lens morphogenesis in camera-type eye, DNA binding, DNA-binding transcription factor activity, protein binding, nucleus, regulation of transcription, DNA-templated, multicellular organism development, locomotory behav…
g50056.t1	2
g5170.t1	2	myotubularin-related protein 14-like	Penaeus vannamei	83.585	98	0	myotubularin-related protein 14 isoform 1	Mus musculus	MTMR14	ruffle, phosphatidylinositol-3-phosphatase activity, protein tyrosine phosphatase activity, cytoplasm, hydrolase activity, perinuclear region of cytoplasm
g42510.t1	2	roadkill, isoform F	Drosophila melanogaster	88.547	99	0	roadkill, isoform F	Drosophila melanogaster	RDX	compound eye morphogenesis, negative regulation of smoothened signaling pathway, positive regulation of protein catabolic process, protein binding, protein ubiquitination, nucleus, segment polarity determination, eye development, positive regulation of apoptotic process, positive regulation of JNK cascade, regulation of proteolysis, negative regulation of protein import into nucleus, protein homo…
g16632.t1	2	cell division cycle-associated protein 3-like	Penaeus vannamei	50	97	7.03e-38	cell division cycle-associated protein 3 isoform 2	Homo sapiens	CDCA3	protein binding, cytosol, adherens junction, cell cycle, biological_process, protein ubiquitination, cell division
g39190.t3	2	Neurofilament heavy polypeptide	Penaeus vannamei	44.054	21	2.16e-24
g3983.t1	2	guanine nucleotide-binding protein G(i) subunit alpha isoform X1	Branchiostoma floridae	82.535	100	0	Rhodopsin-Gi protein complex	Homo sapiens	RHO	Golgi membrane, retinoid metabolic process, photoreceptor outer segment, photoreceptor inner segment, G protein-coupled receptor activity, 11-cis retinal binding, protein binding, Golgi apparatus, plasma membrane, cell-cell junction, protein phosphorylation, G protein-coupled receptor signaling pathway, visual perception, phototransduction, visible light, G protein-coupled photoreceptor activity,…
g18569.t2	2	RNA-editing deaminase 1	Penaeus vannamei	65.347	95	1.07e-114
g16988.t1	2	thioredoxin domain-containing protein 9 isoform X1	Homo sapiens	51.938	88	9.94e-45
g42567.t1	2	heterogeneous nuclear ribonucleoprotein 27C-like	Penaeus vannamei	81.661	95	6.82e-131
g38947.t1	2	putative THO complex subunit 4	Penaeus vannamei	46.809	68	0.004	RNA and export factor binding protein 1	Drosophila melanogaster	REF1	mRNA binding, nucleic acid binding, nucleoplasm, nuclear membrane, transcription export complex, mRNA splicing, via spliceosome, precatalytic spliceosome, catalytic step 2 spliceosome, nucleus
g16516.t2	2	mannosyl-oligosaccharide 1,2-alpha-mannosidase IA-like	Penaeus vannamei	89.423	92	0	alpha-Mannosidase class I a, isoform P	Drosophila melanogaster	ALPHA-MAN-IA	calcium ion binding, determination of adult lifespan, response to anesthetic, endomembrane system, encapsulation of foreign target, mannosyl-oligosaccharide 1,2-alpha-mannosidase activity, Golgi membrane, N-glycan processing, endoplasmic reticulum
g39794.t1	2	predicted protein	Nematostella vectensis	100	100	6.76e-93	The human nucleosome structure containing the histone variant H3.2	Homo sapiens	H4-16	rDNA heterochromatin assembly, nuclear chromosome, chromosome, telomeric region, nucleosome, DNA binding, RNA binding, protein binding, extracellular region, nucleus, nucleoplasm, double-strand break repair via nonhomologous end joining, nucleosome assembly, DNA replication-dependent nucleosome assembly, DNA replication-independent nucleosome assembly, DNA-templated transcription, initiation, mem…
g39002.t1	2	potential E3 ubiquitin-protein ligase ariadne-2-like	Penaeus vannamei	97.79	100	7e-127	HT005 protein	Homo sapiens	ARIH2	protein polyubiquitination, ubiquitin-protein transferase activity, protein binding, nucleus, nucleoplasm, cytoplasm, ubiquitin-dependent protein catabolic process, multicellular organism development, zinc ion binding, protein ubiquitination, ubiquitin conjugating enzyme binding, developmental cell growth, protein K63-linked ubiquitination, protein K48-linked ubiquitination, hematopoietic stem ce…
g39052.t1	2	histone H2B	Penaeus vannamei	99.187	100	8.69e-82
g38957.t1	2	PREDICTED: kynurenine--oxoglutarate transaminase 3	Tribolium castaneum	61.259	67	0	kynurenine aminotransferase, isoform B	Drosophila melanogaster	KYAT	pyridoxal phosphate binding, biosynthetic process, kynurenine metabolic process, cysteine-S-conjugate beta-lyase activity, cytoplasm, mitochondrion, kynurenine-oxoglutarate transaminase activity
g16403.t1	2	syntaxin-5-like	Penaeus vannamei	66.388	97	0	syntaxin-5 isoform 3	Homo sapiens	STX5	Golgi membrane, SNAP receptor activity, protein binding, endoplasmic reticulum membrane, Golgi apparatus, cytosol, endoplasmic reticulum to Golgi vesicle-mediated transport, ER to Golgi transport vesicle membrane, SNARE complex, vesicle, endoplasmic reticulum-Golgi intermediate compartment membrane, early endosome to Golgi transport, retrograde transport, endosome to Golgi, cadherin binding, posi…
g17719.t1	2	FEM-1	Penaeus vannamei	51.556	91	6.55e-68	protein fem-1 homolog A-like	Oryzias latipes	FEM1A	ubiquitin-dependent protein catabolic process, ubiquitin ligase complex, negative regulation of inflammatory response
g41404.t1	2	aurora kinase A-like isoform X1	Penaeus vannamei	61.818	41	4.86e-131	serine/threonine kinase	Homo sapiens	AURKA	G2/M transition of mitotic cell cycle, mitotic cell cycle, protein kinase activity, protein serine/threonine kinase activity, protein serine/threonine/tyrosine kinase activity, protein binding, ATP binding, nucleus, nucleoplasm, centrosome, centriole, spindle, cytosol, cilium, protein phosphorylation, ubiquitin-dependent protein catabolic process, DNA damage response, signal transduction by p53 c…
g18445.t1	2	LOW QUALITY PROTEIN: syntenin-1-like	Penaeus vannamei	75.926	100	1.3e-173	scaffold protein Pbp1	Homo sapiens	SDCBP	negative regulation of receptor internalization, frizzled binding, interleukin-5 receptor binding, protein binding, phosphatidylinositol-4,5-bisphosphate binding, extracellular region, extracellular space, nucleus, nucleoplasm, cytoplasm, endoplasmic reticulum membrane, cytosol, cytoskeleton, plasma membrane, interleukin-5 receptor complex, adherens junction, focal adhesion, protein targeting to …
g41031.t1	2	ER lumen protein-retaining receptor-like	Penaeus vannamei	88.995	66	1.44e-123	KDEL receptor, isoform A	Drosophila melanogaster	KDELR	integral component of membrane, protein retention in ER lumen, KDEL sequence binding, endoplasmic reticulum, endoplasmic reticulum to Golgi vesicle-mediated transport, ER retention sequence binding, cis-Golgi network
g27888.t1	2	ADP-ribosylation factor 4	Penaeus vannamei	97.778	100	7.21e-127	ADP-ribosylation factor 4	Oryzias latipes	LOC101172462	vesicle-mediated transport, plasma membrane, intracellular protein transport, cytoplasm, GTP binding
g39086.t1	2	transmembrane protein 209-like	Penaeus vannamei	64.413	94	0
g18458.t1	2	PREDICTED: collagen type IV alpha-3-binding protein isoform X2	Tribolium castaneum	50.235	96	0	collagen type IV alpha-3-binding protein isoform X4	Oryzias latipes	LOC101174116	ceramide transport, ceramide 1-phosphate binding, ceramide 1-phosphate transfer activity, intermembrane lipid transfer, phosphatidylinositol-4-phosphate binding, membrane, Golgi apparatus, ER to Golgi ceramide transport, cytosol
g4135.t1	2	leucine-rich repeat-containing protein 57-like	Penaeus vannamei	76.19	98	1.76e-112
g27995.t1	2	LOW QUALITY PROTEIN: NLR family CARD domain-containing protein 4	Nematostella vectensis	24.561	52	0.002
g39190.t1	2	nucleolar protein 58-like	Penaeus vannamei	73.077	7	1.16e-21
g39986.t1	2	septin-2B-like isoform X1	Penaeus vannamei	88.235	100	0
g40523.t1	2	mitochondrial fission 1 protein-like	Penaeus vannamei	85.235	99	6.7e-87	mitochondrial fission 1 protein isoform 1	Mus musculus	FIS1	mitochondrial fission, autophagy of mitochondrion, release of cytochrome c from mitochondria, mitochondrion, mitochondrial outer membrane, peroxisome, peroxisomal membrane, integral component of peroxisomal membrane, protein targeting to mitochondrion, apoptotic process, positive regulation of cytosolic calcium ion concentration, mitochondrial fusion, regulation of mitochondrion organization, mem…
g39343.t1	2	KICSTOR complex protein kaptin-like	Penaeus vannamei	63.835	94	0	KICSTOR complex protein kaptin	Oryzias latipes	KPTN	KICSTOR complex, cellular response to amino acid starvation, lamellipodium, negative regulation of TORC1 signaling, actin filament binding
g40478.t1	2	protein phosphatase 1B-like	Penaeus vannamei	82.899	82	0	protein phosphatase 1B isoform 5	Homo sapiens	PPM1B	magnesium ion binding, protein serine/threonine phosphatase activity, protein binding, nucleolus, cytosol, protein dephosphorylation, N-terminal protein myristoylation, membrane, manganese ion binding, negative regulation of interferon-beta production, peptidyl-threonine dephosphorylation, negative regulation of I-kappaB kinase/NF-kappaB signaling, negative regulation of defense response to virus…
g42438.t1	2	protein-lysine methyltransferase METTL21D-like	Penaeus vannamei	56.604	99	6e-78	protein-lysine methyltransferase METTL21D	Oryzias latipes	VCPKMT	peptidyl-lysine methylation, peptidyl-lysine trimethylation, cytoplasm, cytosol, protein-lysine N-methyltransferase activity
g39464.t1	2
g25841.t1	2	ribulose-phosphate 3-epimerase-like	Penaeus vannamei	81.818	94	1.9e-114	ribulose-phosphate 3-epimerase isoform 2	Mus musculus	RPE	catalytic activity, ribulose-phosphate 3-epimerase activity, carbohydrate metabolic process, pentose-phosphate shunt, pentose-phosphate shunt, non-oxidative branch, isomerase activity, racemase and epimerase activity, acting on carbohydrates and derivatives, carbohydrate binding, identical protein binding, protein homodimerization activity, intracellular membrane-bounded organelle, metal ion bind…
g17395.t1	2	ubiquitin-conjugating enzyme E2 Q2-like	Penaeus vannamei	96.264	99	0	ubiquitin-conjugating enzyme E2 Q2 isoform 1	Homo sapiens	UBE2Q2	ubiquitin-protein transferase activity, protein binding, ATP binding, cytosol, protein ubiquitination, protein K48-linked ubiquitination, protein polyubiquitination, ubiquitin conjugating enzyme activity, nucleus
g17797.t1	2	cation diffusion facilitator family protein 1-like	Penaeus vannamei	72.816	100	8.46e-166
g18586.t1	2	PREDICTED: protein fem-1 homolog B isoform X3	Tribolium castaneum	49.454	95	0	protein fem-1 homolog B	Oryzias latipes	FEM1B	nucleus
g18612.t1	2	brahma-associated protein of 60 kDa-like isoform X1	Penaeus vannamei	83.278	99	7.32e-137	SWI/SNF-related matrix-associated actin-dependent regulator of chromatin subfamily D member 1 isoform b	Homo sapiens	SMARCD1	chromatin binding, transcription coactivator activity, signaling receptor binding, protein binding, nucleoplasm, nucleosome disassembly, chromatin remodeling, regulation of transcription by RNA polymerase II, nervous system development, SWI/SNF complex, intracellular membrane-bounded organelle, chromatin-mediated maintenance of transcription, molecular adaptor activity, cellular response to fatty…
g10289.t1	2
g40392.t1	2	cyclin-dependent kinase 10-like	Penaeus vannamei	86.994	56	0	cyclin-dependent kinase 10	Oryzias latipes	CDK10	cyclin-dependent protein serine/threonine kinase activity, protein phosphorylation, regulation of mitotic cell cycle, nucleus
g39581.t1	2	pituitary homeobox x-like	Penaeus vannamei	88.302	90	5.3e-147	pituitary homeobox 2	Oryzias latipes	PITX2	DNA-binding transcription factor activity, RNA polymerase II-specific, regulation of transcription by RNA polymerase II, nucleus, RNA polymerase II cis-regulatory region sequence-specific DNA binding, anatomical structure morphogenesis
g42342.t1	2	protein abrupt-like	Penaeus vannamei	91.667	87	0
g39993.t1	2	Phosphatidylinositol 4-kinase type 2-beta, partial	Penaeus vannamei	94.222	90	1.37e-153
g16856.t1	2	predicted protein, partial	Nematostella vectensis	32.547	50	9.7e-11	glutamine-rich protein 2 isoform X6	Mus musculus	QRICH2	molecular_function, nucleus, cytoplasm, cilium, membrane, cell projection assembly, flagellated sperm motility, motile cilium, sperm flagellum, cell projection, negative regulation of ubiquitin-dependent protein catabolic process
g1725.t1	2	phosphatidylinositol 4-kinase beta-like	Penaeus vannamei	83.131	99	0	phosphatidylinositol 4-kinase beta isoform 1	Mus musculus	PI4KB	Golgi membrane, nucleotide binding, 1-phosphatidylinositol 4-kinase activity, ATP binding, cytoplasm, mitochondrion, mitochondrial outer membrane, endoplasmic reticulum, Golgi apparatus, cytosol, plasma membrane, kinase activity, phosphorylation, transferase activity, 14-3-3 protein binding, phosphatidylinositol phosphorylation, phosphatidylinositol kinase activity, phosphatidylinositol-mediated …
g42606.t2	2	tubulin alpha-3 chain	Penaeus vannamei	100	99	0	tubulin alpha-1C chain isoform c	Homo sapiens	TUBA1C	GTPase activity, structural molecule activity, protein binding, nucleus, microtubule, microtubule-based process, microtubule cytoskeleton, cytoskeleton-dependent intracellular transport, vesicle, cell division, GTP binding, mitotic cell cycle, cytoplasm, structural constituent of cytoskeleton, microtubule cytoskeleton organization
g27810.t1	2	growth hormone-inducible transmembrane protein-like	Penaeus vannamei	77.259	99	0	growth hormone-inducible transmembrane protein	Homo sapiens	GHITM	molecular_function, protein binding, mitochondrion, apoptotic process, inner mitochondrial membrane organization, integral component of mitochondrial inner membrane, extracellular exosome, negative regulation of release of cytochrome c from mitochondria, positive regulation of mitochondrial ATP synthesis coupled electron transport
g42189.t1	2	solute carrier family 15 member 4-like isoform X5	Penaeus vannamei	79.899	91	0	solute carrier family 15 member 4	Mus musculus	SLC15A4	immune system process, transporter activity, L-histidine transmembrane transporter activity, lysosome, lysosomal membrane, endosome, oligopeptide transport, endosome membrane, protein transport, symporter activity, peptide:proton symporter activity, peptidoglycan transmembrane transporter activity, histidine transport, peptide transport, peptidoglycan transport, membrane, integral component of me…
g40055.t1	2	DNA-directed RNA polymerase II subunit RPB7	Penaeus vannamei	98.837	100	4.09e-122	Rpb7	Drosophila melanogaster	RPB7	transcription by RNA polymerase II, DNA-directed 5'-3' RNA polymerase activity, RNA polymerase II, core complex, protein binding, single-stranded DNA binding, translation initiation factor binding, positive regulation of translational initiation, single-stranded RNA binding, nuclear-transcribed mRNA catabolic process, exonucleolytic, P-body, transcription initiation from RNA polymerase II promote…
g16775.t1	2	ras-related protein Rap-1b isoform X3	Penaeus vannamei	100	87	5.99e-68	Rap1 GTPase, isoform B	Drosophila melanogaster	RAP1	GTPase activity, Rap protein signal transduction, protein binding, dorsal closure, regulation of JNK cascade, torso signaling pathway, positive regulation of ERK1 and ERK2 cascade, adherens junction assembly, germ-line stem cell population maintenance, substrate-dependent cell migration, cell extension, hemocyte migration, regulation of embryonic cell shape, positive regulation of cell-cell adhes…
g9768.t1	2	serine/threonine-protein kinase PAK mbt	Ixodes scapularis	91.156	26	0
g1039.t1	2	C-3 sterol dehydrogenase/3-beta-hydroxysteroid dehydrogenase, putative	Ixodes scapularis	48.907	99	2.27e-125
g9753.t1	2	beclin 1	Macrobrachium nipponense	99.061	100	0
g14257.t1	2	Human C Complex Spliceosome - High-resolution CORE	Homo sapiens	66.667	86	0	116 kDa U5 small nuclear ribonucleoprotein component	Oryzias latipes	EFTUD2	cytosol, U5 snRNA binding, U4/U6 x U5 tri-snRNP complex, U2-type catalytic step 2 spliceosome, ribonucleoprotein complex, mRNA splicing, via spliceosome, GTPase activity
g47880.t1	2	histone H1-delta-like isoform X2	Penaeus vannamei	65.294	84	5.09e-47	histone H1.0	Mus musculus	H1F0	negative regulation of transcription by RNA polymerase II, chromatin, nucleosome, euchromatin, DNA binding, minor groove of adenine-thymine-rich DNA binding, double-stranded DNA binding, nucleus, nucleoplasm, chromosome, nucleolus, Golgi apparatus, nucleosome assembly, chromatin silencing, actin cytoskeleton, nuclear body, transcription repressor complex, chromatin DNA binding, positive regulatio…
g13604.t1	2	PREDICTED: retinal dehydrogenase 1	Tribolium castaneum	64.49	99	0	aldehyde dehydrogenase X, mitochondrial precursor	Mus musculus	ALDH1B1	nucleoplasm, mitochondrion, cytosol, oxidoreductase activity, oxidoreductase activity, acting on the aldehyde or oxo group of donors, NAD or NADP as acceptor, intracellular membrane-bounded organelle, aldehyde dehydrogenase (NAD+) activity
g48714.t1	2	putative GPI-anchored protein pfl2	Penaeus vannamei	50.337	99	8.32e-77	cytokine inducible SH2-containing protein CIS4	Mus musculus	SOCS6	cellular glucose homeostasis, immunological synapse, protein binding, negative regulation of signal transduction, proteasomal protein catabolic process, protein ubiquitination, intracellular signal transduction, regulation of growth, negative regulation of T cell activation, cytosol, phosphatidylinositol 3-kinase complex, 1-phosphatidylinositol-3-kinase regulator activity, phosphatidylinositol ph…
g27533.t1	2	Golgi phosphoprotein 3 homolog sauron-like	Penaeus vannamei	73.288	87	9.73e-132	sauron, isoform D	Drosophila melanogaster	SAU	spindle assembly, meiosis II cytokinesis, actomyosin contractile ring assembly, meiosis I cytokinesis, Golgi cisterna, Golgi apparatus, retrograde transport, vesicle recycling within Golgi, male meiosis cytokinesis, phosphatidylinositol-3-phosphate binding, small GTPase binding, spindle assembly involved in male meiosis, phosphatidylinositol-4-phosphate binding, phosphatidic acid binding, mitotic…
g27560.t1	2	long-chain specific acyl-CoA dehydrogenase, mitochondrial-like	Branchiostoma floridae	68.471	98	0	long-chain specific acyl-CoA dehydrogenase, mitochondrial	Oryzias latipes	ACADL	fatty acid beta-oxidation using acyl-CoA dehydrogenase, palmitoyl-CoA oxidase activity, mitochondrion, long-chain fatty acid catabolic process, acyl-CoA dehydrogenase activity, carnitine metabolic process, CoA-linked, long-chain-acyl-CoA dehydrogenase activity, flavin adenine dinucleotide binding
g45201.t1	2	TATA-binding protein	Penaeus vannamei	89.145	100	6.24e-177	TATA binding protein	Drosophila melanogaster	TBP	RNA polymerase II general transcription initiation factor activity, nucleus, transcription initiation from RNA polymerase II promoter, RNA polymerase II cis-regulatory region sequence-specific DNA binding, TFIIA-class transcription factor complex binding, transcription factor binding, transcription regulatory region sequence-specific DNA binding, RNA polymerase II preinitiation complex assembly, …
g44379.t2	2	PREDICTED: 6-phosphofructo-2-kinase/fructose-2,6-bisphosphatase 1 isoform X2	Tribolium castaneum	72.727	81	0
g16256.t1	2	Y-box factor homolog	Penaeus vannamei	60.35	90	9.84e-55	ypsilon schachtel, isoform A	Drosophila melanogaster	YPS	mRNA binding, oogenesis, protein binding, neuronal ribonucleoprotein granule, messenger ribonucleoprotein complex, mRNA splicing, via spliceosome, precatalytic spliceosome, catalytic step 2 spliceosome, nucleic acid binding, nucleus, regulation of gene expression
g43543.t1	2	diablo, isoform A	Drosophila melanogaster	78.347	89	0	kelch-like protein 20 isoform X1	Homo sapiens	KLHL20	actin binding, ubiquitin-protein transferase activity, protein binding, cytoplasm, Golgi apparatus, trans-Golgi network, cytosol, Golgi to endosome transport, cytoskeleton organization, protein transport, actin cytoskeleton, protein ubiquitination, PML body, interferon-gamma binding, axon, dendrite, Cul3-RING ubiquitin ligase complex, response to interferon-alpha, negative regulation of apoptotic…
g43777.t1	2	spermidine/spermine N(1)-acetyltransferase-like protein 1	Penaeus vannamei	53.302	86	1.97e-72	diamine acetyltransferase 2	Oryzias latipes	LOC101167325	diamine N-acetyltransferase activity, spermidine binding, N-acetyltransferase activity, spermidine acetylation
g29494.t1	2	aurora kinase-like	Penaeus vannamei	82.909	87	4.59e-172	Aurora-A Inhibitor Structure (2nd crystal form)	Homo sapiens	AURKA	G2/M transition of mitotic cell cycle, mitotic cell cycle, protein kinase activity, protein serine/threonine kinase activity, protein serine/threonine/tyrosine kinase activity, protein binding, ATP binding, nucleus, nucleoplasm, centrosome, centriole, spindle, cytosol, cilium, protein phosphorylation, ubiquitin-dependent protein catabolic process, DNA damage response, signal transduction by p53 c…
g43996.t1	2	dihydrolipoyllysine-residue acetyltransferase component of pyruvate dehydrogenase complex, mitochondrial-like	Penaeus vannamei	80.888	100	0	dihydrolipoyllysine-residue acetyltransferase component of pyruvate dehydrogenase complex, mitochondrial isoform 11	Homo sapiens	DLAT	dihydrolipoyllysine-residue acetyltransferase activity, protein binding, mitochondrion, mitochondrial matrix, mitochondrial pyruvate dehydrogenase complex, glucose metabolic process, pyruvate metabolic process, tricarboxylic acid cycle, protein phosphopantetheinylation, sleep, identical protein binding, intracellular membrane-bounded organelle, pyruvate dehydrogenase complex, pyruvate dehydrogena…
g44073.t1	2	histone H2B	Penaeus vannamei	98.374	100	1.41e-80
g44077.t1	2	histone H4-like	Branchiostoma floridae	98.058	100	1.52e-63	mCG17007, partial	Mus musculus	H4C1	nuclear chromosome, nucleosome, nucleus, nucleosome assembly, DNA replication-dependent nucleosome assembly, DNA replication-independent nucleosome assembly, protein domain specific binding, protein-containing complex, negative regulation of megakaryocyte differentiation, nucleoplasm, DNA binding
g44081.t1	2	histone H4-like	Branchiostoma floridae	99.029	100	9.17e-65	mCG17007, partial	Mus musculus	H4C1	nuclear chromosome, nucleosome, nucleus, nucleosome assembly, DNA replication-dependent nucleosome assembly, DNA replication-independent nucleosome assembly, protein domain specific binding, protein-containing complex, negative regulation of megakaryocyte differentiation, nucleoplasm, DNA binding
g44082.t1	2	histone H2B	Penaeus vannamei	98.374	100	1.04e-80
g44083.t1	2	histone H2B	Penaeus vannamei	98.374	100	3.22e-80
g44147.t1	2	nuclear pore complex protein Nup155-like	Branchiostoma floridae	40.733	99	0	nuclear pore complex protein Nup155 isoform 1	Homo sapiens	NUP155	protein binding, nuclear envelope, regulation of glycolytic process, mRNA export from nucleus, tRNA export from nucleus, nuclear envelope organization, membrane, viral process, protein sumoylation, viral transcription, nuclear membrane, host cell, regulation of gene silencing by miRNA, intracellular transport of virus, atrial cardiac muscle cell action potential, regulation of cellular response t…
g14388.t1	2	mitochondrial import inner membrane translocase subunit Tim23-like	Penaeus vannamei	84.466	99	3.64e-117	translocase of inner mitochondrial membrane 23	Drosophila melanogaster	TIM23	integral component of mitochondrial inner membrane, TIM23 mitochondrial import inner membrane translocase complex, protein import into mitochondrial matrix, protein transmembrane transporter activity
g47567.t1	2	fork head domain-containing protein FD4-like	Penaeus vannamei	71.728	54	3.12e-85	forkhead domain 96Ca, isoform B	Drosophila melanogaster	FD96CA	regulation of transcription by RNA polymerase II, RNA polymerase II cis-regulatory region sequence-specific DNA binding, cell differentiation, DNA-binding transcription factor activity, RNA polymerase II-specific, anatomical structure morphogenesis
g26264.t1	2	LOW QUALITY PROTEIN: serine/threonine-protein kinase grp-like	Penaeus vannamei	72.632	100	1.12e-93	grapes, isoform A	Drosophila melanogaster	GRP	protein serine/threonine kinase activity, mitotic DNA replication checkpoint, DNA damage checkpoint, nucleus, regulation of syncytial blastoderm mitotic cell cycle, protein phosphorylation, protein kinase activity, cell cycle arrest, ATP binding, spindle assembly, centrosome separation, wound healing, cytosol, intracellular signal transduction, cytoplasm
g47551.t1	2
g26123.t2	2	myosin heavy chain type 1	Penaeus vannamei	60.377	88	2.12e-139	methylosome protein 50 variant, partial	Homo sapiens	WDR77	spliceosomal snRNP assembly, protein binding, nucleus, nucleoplasm, cytoplasm, Golgi apparatus, cytosol, methyl-CpG binding, nuclear receptor coactivator activity, methylosome, positive regulation of transcription, DNA-templated, negative regulation of epithelial cell proliferation involved in prostate gland development, secretory columnal luminar epithelial cell differentiation involved in prost…
g46061.t1	2	microtubule-associated protein RP/EB family member 1-like isoform X1	Penaeus vannamei	79.216	83	1.61e-139
g26123.t1	2	myosin heavy chain type 1	Penaeus vannamei	60.274	98	3.12e-127	methylosome protein 50 variant, partial	Homo sapiens	WDR77	spliceosomal snRNP assembly, protein binding, nucleus, nucleoplasm, cytoplasm, Golgi apparatus, cytosol, methyl-CpG binding, nuclear receptor coactivator activity, methylosome, positive regulation of transcription, DNA-templated, negative regulation of epithelial cell proliferation involved in prostate gland development, secretory columnal luminar epithelial cell differentiation involved in prost…
g15220.t1	2
g13502.t1	2	transcription termination factor 3, mitochondrial-like	Penaeus vannamei	58.108	80	1.65e-122	mitochondrial transcription termination factor 3	Drosophila melanogaster	MTERF3	double-stranded DNA binding, mitochondrial transcription, positive regulation of mitochondrial translation, mitochondrial large ribosomal subunit assembly, large ribosomal subunit rRNA binding, regulation of mitochondrial transcription, mitochondrion, mitochondrial ribosome assembly
g45970.t1	2	serine/threonine-protein kinase rio2-like	Penaeus vannamei	65.302	100	0	RIO kinase 2	Drosophila melanogaster	RIOK2	ATP binding, protein serine/threonine kinase activity, protein phosphorylation, nucleus, cytoplasm, protein kinase activity, positive regulation of glial cell proliferation, maturation of SSU-rRNA, preribosome, small subunit precursor, cytosol
g45968.t1	2	SET and MYND domain-containing protein 4-like	Penaeus vannamei	29.757	96	3.97e-78	SET and MYND domain-containing protein 4 isoform X4	Homo sapiens	SMYD4	methyltransferase activity, methylation, metal ion binding
g153.t1	2	eukaryotic initiation factor 4A-III	Penaeus vannamei	99.563	100	5.83e-166	eukaryotic initiation factor 4A-III	Mus musculus	EIF4A3	nuclear-transcribed mRNA catabolic process, nonsense-mediated decay, mRNA splicing, via spliceosome, RNA helicase activity, mRNA binding, ATP binding, nucleus, nucleoplasm, cytoplasm, poly(A) binding, negative regulation of gene expression, negative regulation of translation, dendrite, exon-exon junction complex, selenocysteine insertion sequence binding, RNA stem-loop binding, ribonucleoprotein …
g15329.t1	2	nascent polypeptide-associated complex subunit alpha, muscle-specific form-like	Penaeus vannamei	56.628	80	0
g44179.t1	2	cofilin/actin-depolymerizing factor homolog	Penaeus vannamei	83.2	99	6.42e-73	twinstar	Drosophila melanogaster	TSR	actin binding, centrosome separation, meiotic cytokinesis, mitotic cytokinesis, female gonad development, border follicle cell migration, actin filament organization, actomyosin contractile ring assembly, actin filament polymerization, mushroom body development, axonogenesis, establishment of imaginal disc-derived wing hair orientation, imaginal disc-derived leg segmentation, establishment of pla…
g4586.t1	2	Golgi resident protein GCP60-like	Penaeus vannamei	73.646	91	1.15e-117	Crystal structure of human ACBD3 GOLD domain in complex with 3A protein of Aichivirus A	Homo sapiens	ACBD3	fatty-acyl-CoA binding, Golgi membrane, protein binding, mitochondrion, Golgi apparatus, steroid biosynthetic process, membrane, viral process, protein kinase A regulatory subunit binding
g15033.t1	2	M-phase inducer phosphatase-like isoform X2	Penaeus vannamei	58.814	70	0
g15.t2	2	E3 ubiquitin-protein ligase HECTD1-like	Penaeus vannamei	82.293	100	0
g15.t1	2	E3 ubiquitin-protein ligase HECTD1-like	Penaeus vannamei	82.293	100	0
g46862.t1	2	homeobox protein TGIF2-like	Penaeus vannamei	61.224	88	1.84e-112	vismay, isoform B	Drosophila melanogaster	VIS	spermatogenesis, protein binding, positive regulation of transcription, DNA-templated, DNA-binding transcription activator activity, RNA polymerase II-specific, nucleus, DNA-binding transcription factor activity, RNA polymerase II-specific, regulation of transcription by RNA polymerase II, RNA polymerase II cis-regulatory region sequence-specific DNA binding
g14680.t1	2
g4703.t1	2	NEDD8-activating enzyme E1 catalytic subunit-like isoform X2	Branchiostoma floridae	68.298	99	0	Structure of APPBP1-UBA3~NEDD8-NEDD8-MgATP-Ubc12(C111A), a trapped ubiquitin-like protein activation complex	Homo sapiens	NEDD8	protein binding, nucleoplasm, cytosol, regulation of transcription by RNA polymerase II, cellular protein modification process, proteolysis, ubiquitin-dependent protein catabolic process, cellular iron ion homeostasis, protein localization, anatomical structure morphogenesis, response to organic cyclic compound, protein ubiquitination, protein deubiquitination, ubiquitin protein ligase binding, p…
g47249.t1	2	putative tripartite motif-containing 13-like	Penaeus vannamei	31.274	90	2.29e-27
g14544.t1	2
g47484.t1	2	longitudinals lacking protein, isoforms H/M/V-like isoform X3	Penaeus vannamei	66.667	80	3.56e-81
g45843.t1	2	WD-repeat protein, putative	Ixodes scapularis	89.437	32	0	F-box-like/WD repeat-containing protein TBL1XR1	Mus musculus	TBL1XR1	histone deacetylase complex, negative regulation of transcription by RNA polymerase II, transcription regulatory region sequence-specific DNA binding, blastocyst hatching, response to dietary excess, DNA binding, transcription corepressor activity, protein binding, nucleus, chromatin organization, beta-catenin binding, regulation of gene expression, lipid catabolic process, transcription represso…
g46338.t1	2	PREDICTED: COP9 signalosome complex subunit 5	Tribolium castaneum	79.937	84	0	COP9 signalosome complex subunit 5 isoform 1	Mus musculus	COPS5	protein deneddylation, chromatin, transcription coactivator activity, metalloendopeptidase activity, thiol-dependent ubiquitin-specific protease activity, protein binding, nucleus, nucleoplasm, transcription regulator complex, cytoplasm, cytosol, regulation of transcription, DNA-templated, synaptic vesicle, COP9 signalosome, peptidase activity, metallopeptidase activity, protein deubiquitination,…
g4427.t1	2	ornithine decarboxylase antizyme 1-like	Penaeus vannamei	94.262	74	1.07e-70
g44429.t1	2	putative CCR4-NOT transcription complex subunit 2	Penaeus vannamei	71.942	97	0	CCR4-NOT transcription complex subunit 2 isoform X8	Mus musculus	CNOT2	negative regulation of transcription by RNA polymerase II, RNA polymerase II transcription corepressor binding, trophectodermal cell differentiation, poly(A)-specific ribonuclease activity, nucleus, nucleoplasm, cytoplasm, cytosol, plasma membrane, regulation of transcription, DNA-templated, regulation of translation, multicellular organism development, positive regulation of cytoplasmic mRNA pro…
g897.t2	2	protein ERGIC-53-like isoform X3	Penaeus vannamei	83.439	64	0
g11114.t1	2
g26351.t1	2
g11162.t1	2	lysosome-associated membrane glycoprotein 1-like	Penaeus vannamei	49.776	76	6.16e-66
g8479.t1	2	putative THO complex subunit 6-like	Penaeus vannamei	69.552	99	0
g11215.t1	2	sialidase-like	Branchiostoma floridae	31.967	44	0.2
g8233.t1	2	cdc42 homolog	Penaeus vannamei	97.382	100	5.81e-135	Cdc42, isoform C	Drosophila melanogaster	CDC42	protein kinase binding, actin filament polymerization, imaginal disc-derived wing hair outgrowth, dorsal closure, protein binding, dendrite morphogenesis, axonogenesis, neuron projection development, dorsal appendage formation, GTPase activity, GTPase activating protein binding, actin cytoskeleton organization, axon guidance, growth cone, dorsal closure, amnioserosa morphology change, positive re…
g8212.t1	2	putative longitudinals lacking protein, isoform G-like isoform X24	Penaeus vannamei	71.382	46	1.64e-116
g8178.t1	2	sorting nexin-2-like isoform X1	Penaeus vannamei	91.034	100	0
g10658.t3	2	glutamate receptor-like	Penaeus vannamei	62.937	15	2.69e-50
g10657.t1	2	homeobox protein XHOX-3-like	Penaeus vannamei	48.077	99	2.72e-72	EVX2, partial	Homo sapiens	EVX2	chromatin, DNA-binding transcription factor activity, RNA polymerase II-specific, protein binding, biological_process, limb morphogenesis, sequence-specific double-stranded DNA binding, nucleus, RNA polymerase II cis-regulatory region sequence-specific DNA binding, regulation of transcription by RNA polymerase II
g10604.t1	2	longitudinals lacking protein-like	Penaeus vannamei	98.4	99	1.14e-87	lola like, isoform E	Drosophila melanogaster	LOLAL	condensed nuclear chromosome, nucleus, positive regulation of transcription, DNA-templated, embryonic development via the syncytial blastoderm, polytene chromosome, chromatin silencing, negative regulation of transcription, DNA-templated, protein binding, PcG protein complex, gene silencing, salivary gland morphogenesis, tracheal outgrowth, open tracheal system, POZ domain binding, protein homodi…
g9709.t1	2	GTP-binding protein SAR1-like isoform X1	Penaeus vannamei	94.301	100	5.41e-134
g9712.t1	2	PREDICTED: mortality factor 4-like protein 1	Tribolium castaneum	55.271	89	3.67e-128
g10545.t1	2	AP-1 transcription factor subunit	Macrobrachium nipponense	95.455	79	0	transcription factor AP-1	Oryzias latipes	JUN	regulation of cell population proliferation, regulation of cell cycle, DNA-binding transcription factor activity, RNA polymerase II-specific, transcription regulator complex, RNA polymerase II cis-regulatory region sequence-specific DNA binding, transcription factor binding, regulation of transcription by RNA polymerase II
g9723.t1	2	Serine/threonine-protein phosphatase alpha-1 isoform	Penaeus vannamei	100	100	5.43e-104
g10520.t1	2	voltage-dependent anion-selective channel-like	Penaeus vannamei	94.326	100	0
g9737.t1	2	PREDICTED: mortality factor 4-like protein 1	Tribolium castaneum	55.271	89	3.67e-128
g9740.t1	2	GTP-binding protein SAR1-like isoform X1	Penaeus vannamei	94.301	100	5.41e-134
g9.t1	2	Structural basis of Cullin-2 RING E3 ligase regulation by the COP9 signalosome	Homo sapiens	71.99	99	0
g9055.t1	2	wntless protein	Penaeus vannamei	94.313	99	6.85e-142
g10788.t1	2	putative nucleoporin NUP53 isoform X2	Penaeus vannamei	68.546	100	2.71e-145	nucleoporin NUP53	Oryzias latipes	NUP35	structural constituent of nuclear pore, nuclear pore central transport channel, nuclear pore nuclear basket, regulation of transcription, DNA-templated, NLS-bearing protein import into nucleus, phospholipid binding, single-stranded DNA binding, nuclear pore organization
g26677.t1	2	protein transport protein Sec24B isoform X1	Homo sapiens	55.102	79	0	protein transport protein Sec24B isoform X1	Homo sapiens	SEC24B	Golgi membrane, neural tube closure, antigen processing and presentation of peptide antigen via MHC class I, outflow tract morphogenesis, protein binding, endoplasmic reticulum membrane, cytosol, intracellular protein transport, endoplasmic reticulum to Golgi vesicle-mediated transport, zinc ion binding, ER to Golgi transport vesicle membrane, antigen processing and presentation of exogenous pept…
g15535.t1	2	putative c-Fos protein	Penaeus vannamei	63.975	100	8.41e-83
g44429.t2	2	putative CCR4-NOT transcription complex subunit 2	Penaeus vannamei	74.232	97	0	CCR4-NOT transcription complex subunit 2 isoform X4	Homo sapiens	CNOT2	negative regulation of transcription by RNA polymerase II, nuclear-transcribed mRNA poly(A) tail shortening, RNA polymerase II transcription corepressor binding, trophectodermal cell differentiation, transcription coregulator activity, protein binding, nucleus, nucleoplasm, cytoplasm, cytosol, plasma membrane, regulation of transcription by RNA polymerase II, regulation of translation, DNA damage…
g44429.t3	2	putative CCR4-NOT transcription complex subunit 2	Penaeus vannamei	75.359	97	0	CCR4-NOT transcription complex subunit 2	Homo sapiens	CNOT2	negative regulation of transcription by RNA polymerase II, nuclear-transcribed mRNA poly(A) tail shortening, RNA polymerase II transcription corepressor binding, trophectodermal cell differentiation, transcription coregulator activity, protein binding, nucleus, nucleoplasm, cytoplasm, cytosol, plasma membrane, regulation of transcription by RNA polymerase II, regulation of translation, DNA damage…
g44436.t1	2	LOW QUALITY PROTEIN: transcription termination factor 2-like	Penaeus vannamei	60.209	64	0
g44505.t1	2	serine/threonine-protein kinase grp-like	Penaeus vannamei	80.13	97	0	grapes, isoform A	Drosophila melanogaster	GRP	protein serine/threonine kinase activity, mitotic DNA replication checkpoint, DNA damage checkpoint, nucleus, regulation of syncytial blastoderm mitotic cell cycle, protein phosphorylation, protein kinase activity, cell cycle arrest, ATP binding, spindle assembly, centrosome separation, wound healing, cytosol, intracellular signal transduction, cytoplasm
g15601.t1	2	mitochondrial import inner membrane translocase subunit TIM50-C-like	Penaeus vannamei	81.308	43	5.01e-132	Thioredoxin-like	Drosophila melanogaster	TXL	cell redox homeostasis, disulfide oxidoreductase activity
g44541.t1	2	LOW QUALITY PROTEIN: protein 4.1 homolog	Penaeus vannamei	76.084	58	0
g44556.t1	2	putative rho GTPase-activating protein 19 isoform X3, partial	Penaeus vannamei	83.029	59	0	Rho GTPase activating protein 19, isoform CRA_b	Mus musculus	ARHGAP19	plasma membrane, signal transduction, intracellular membrane-bounded organelle, regulation of small GTPase mediated signal transduction, GTPase activator activity, cytoplasm
g44574.t1	2	histone H2A-like	Penaeus vannamei	98.374	100	3.42e-79	histone H2A	Drosophila melanogaster	HIS2A:CG33853	protein heterodimerization activity, nucleosome, DNA binding, chromatin organization, chromatin silencing
g4428.t1	2	targeting protein for Xklp2-like isoform X2	Penaeus vannamei	53.425	99	0	targeting protein for Xklp2 isoform X3	Oryzias latipes	TPX2	mitotic spindle assembly, nuclear microtubule, microtubule binding, protein kinase activator activity, mitotic spindle
g44715.t1	2	NAD kinase-like	Penaeus vannamei	93.443	97	0
g27562.t1	2	lethal (3) 80Fg, isoform A	Drosophila melanogaster	37.824	99	0	lethal (3) 80Fg, isoform A	Drosophila melanogaster	L(3)80FG	cell redox homeostasis
g44920.t1	2	histone PARylation factor 1-like	Penaeus vannamei	60.422	98	0	Bridging of double-strand DNA break activates PARP2/HPF1 to modify chromatin	Homo sapiens	PARP2	DNA binding, protein binding, nucleoplasm, nucleolus, DNA repair, base-excision repair, protein ADP-ribosylation, peptidyl-serine ADP-ribosylation, DNA ADP-ribosylation, positive regulation of cell growth involved in cardiac muscle cell development, protein poly-ADP-ribosylation, extrinsic apoptotic signaling pathway, NAD DNA ADP-ribosyltransferase activity, negative regulation of neuron death, p…
g4494.t1	2
g4503.t1	2	protein phosphatase PHLPP-like protein	Penaeus vannamei	50.538	64	7.94e-18	DNA-binding protein inhibitor ID-1 isoform b	Homo sapiens	ID1	negative regulation of transcription by RNA polymerase II, angiogenesis, protein binding, nucleoplasm, Golgi apparatus, centrosome, transforming growth factor beta receptor signaling pathway, brain development, protein C-terminus binding, transcription factor binding, negative regulation of transcription by transcription factor localization, positive regulation of gene expression, neuron differen…
g27322.t1	2	putative phospholipase B-like 2	Branchiostoma floridae	51.878	99	0	putative phospholipase B-like 2	Oryzias latipes	PLBD2	phospholipid catabolic process, extracellular region, phospholipase activity
g48801.t1	2	long-chain-fatty-acid--CoA ligase ACSBG2-like isoform X1	Penaeus vannamei	74.939	32	0
g43416.t1	2	oocyte zinc finger protein XlCOF6-like isoform X2	Oryzias latipes	58.011	89	4.75e-142
g8812.t1	2
g10773.t1	2
g2605.t1	2	Eukaryotic translation initiation factor 4E type 3	Penaeus vannamei	75.591	83	3.52e-133	eukaryotic translation initiation factor 4E member 3, isoform CRA_b, partial	Homo sapiens	EIF4E3	cytosol, mRNA cap binding complex, translational initiation, regulation of translation, eukaryotic translation initiation factor 4F complex, translation initiation factor activity, RNA 7-methylguanosine cap binding
g22906.t1	2	putative RNA-binding protein 4 isoform X2	Penaeus vannamei	86.038	100	2.01e-90
g35623.t1	2	kinesin-like protein KIF23 isoform X3	Penaeus vannamei	60.945	99	0	kinesin-like protein KIF23 isoform X4	Oryzias latipes	KIF23	microtubule, kinesin complex, nucleus, microtubule motor activity, microtubule binding, ATPase activity, microtubule-based movement, mitotic spindle midzone assembly
g38758.t1	2	OTU domain-containing protein 5-B-like	Penaeus vannamei	75.896	98	0	OTU domain-containing protein 5 isoform b	Homo sapiens	OTUD5	thiol-dependent ubiquitin-specific protease activity, cytosol, cysteine-type peptidase activity, protein deubiquitination, protein phosphopantetheinylation, negative regulation of type I interferon production, response to lipopolysaccharide, Lys63-specific deubiquitinase activity, protein K63-linked deubiquitination, protein K48-linked deubiquitination, ubiquitinyl hydrolase activity, Lys48-speci…
g21630.t1	2	SET and MYND domain-containing protein 4-like	Penaeus vannamei	31.198	95	8.5e-101	SET and MYND domain containing, class 4, member 3	Drosophila melanogaster	SMYD4-3	cytoplasm, histone deacetylase binding, negative regulation of gene expression, compound eye photoreceptor development
g21676.t1	2	putative protein transport protein Sec61 subunit gamma isoform X1	Penaeus vannamei	89.706	100	1.44e-37	protein transport protein Sec61 subunit gamma isoform 1	Mus musculus	SEC61G	endoplasmic reticulum, protein targeting, intracellular protein transport, protein transport, P-P-bond-hydrolysis-driven protein transmembrane transporter activity, membrane, integral component of membrane, protein transmembrane transporter activity, Ssh1 translocon complex, posttranslational protein targeting to membrane, translocation
g31873.t1	2	flotillin 2, isoform B	Drosophila melanogaster	72.775	96	0	FLOT2 protein, partial	Homo sapiens	FLOT2	membrane raft assembly, uropod, protein binding, endosome, plasma membrane, caveola, adherens junction, focal adhesion, cell adhesion, epidermis development, negative regulation of gene expression, membrane, basolateral plasma membrane, flotillin complex, lamellipodium, endocytic vesicle, cytoplasmic vesicle, vesicle, intracellular membrane-bounded organelle, cell-cell contact zone, protein local…
g29689.t1	2	delta-4 desaturase	Macrobrachium nipponense	94.855	87	0	infertile crescent, isoform A	Drosophila melanogaster	IFC	plasma membrane, mitochondrion, spindle assembly involved in male meiosis, contractile ring, Nebenkern, spermatogenesis, sphingolipid delta-4 desaturase activity, integral component of membrane, ceramide biosynthetic process
g31914.t1	2	forkhead box protein K2-like	Penaeus vannamei	44	24	0.23
g30477.t1	2	run domain Beclin-1-interacting and cysteine-rich domain-containing protein-like	Penaeus vannamei	53.218	95	0
g19586.t1	2	protein regulator of cytokinesis 1-like	Penaeus vannamei	48.457	97	4.54e-166	protein regulator of cytokinesis 1 isoform X2	Homo sapiens	PRC1	mitotic spindle elongation, spindle pole, microtubule bundle formation, protein binding, nucleus, nucleoplasm, chromosome, spindle, cytosol, spindle microtubule, plasma membrane, positive regulation of cell population proliferation, microtubule cytoskeleton, kinesin binding, protein kinase binding, midbody, regulation of cytokinesis, intercellular bridge, cell division, contractile ring, microtub…
g36232.t1	2	brahma associated protein 60kD	Drosophila melanogaster	80.685	60	0	Smarcd1 protein	Mus musculus	SMARCD1	chromatin binding, signaling receptor binding, protein binding, nucleus, nucleoplasm, chromatin organization, nucleosome disassembly, chromatin remodeling, nervous system development, SWI/SNF complex, intracellular membrane-bounded organelle, chromatin-mediated maintenance of transcription, molecular adaptor activity, SWI/SNF superfamily-type complex, npBAF complex, nBAF complex, DNA-binding tran…
g29366.t1	2	UDP-glucose 6-dehydrogenase-like	Penaeus vannamei	85.714	85	1.5e-89	sugarless	Drosophila melanogaster	SGL	mesoderm migration involved in gastrulation, epithelial cell migration, open tracheal system, UDP-glucose 6-dehydrogenase activity, chondroitin sulfate biosynthetic process, glycosaminoglycan biosynthetic process, heparan sulfate proteoglycan biosynthetic process, polysaccharide chain biosynthetic process, NAD binding, segment polarity determination, cytosol, nucleus
g35617.t1	2	LOW QUALITY PROTEIN: eukaryotic translation initiation factor 6-like	Penaeus vannamei	81.148	99	2.87e-151	eukaryotic translation initiation factor 6	Oryzias latipes	EIF6	assembly of large subunit precursor of preribosome, maturation of 5.8S rRNA, ribosomal large subunit binding, preribosome, large subunit precursor, ribosomal subunit export from nucleus, cytosol, maturation of LSU-rRNA, nucleolus
g2222.t1	2
g31418.t1	2	predicted protein, partial	Nematostella vectensis	30.769	64	0.002
g29671.t1	2	transmembrane emp24 domain-containing protein 9	Penaeus vannamei	94.904	100	2.72e-107	eclair	Drosophila melanogaster	ECA	Golgi vesicle transport, integral component of membrane, cargo receptor activity, dorsal/ventral pattern formation, endomembrane system, endoplasmic reticulum to Golgi vesicle-mediated transport, wing disc development, Wnt protein secretion, Golgi organization, endoplasmic reticulum, endoplasmic reticulum-Golgi intermediate compartment, COPII-coated ER to Golgi transport vesicle, intracellular pr…
g28889.t1	2	demethylmenaquinone methyltransferase-like	Branchiostoma floridae	35.238	96	1.3e-39
g38388.t1	2	M-phase inducer phosphatase-like isoform X2	Penaeus vannamei	58.814	70	0	M-phase inducer phosphatase 2 isoform X2	Oryzias latipes	CDC25B	positive regulation of G2/MI transition of meiotic cell cycle, protein tyrosine phosphatase activity, cytoplasm, nucleus, G2/M transition of mitotic cell cycle, positive regulation of G2/M transition of mitotic cell cycle
g1957.t1	2	ribonucleoside-diphosphate reductase large subunit-like	Penaeus vannamei	92.268	93	0	ribonucleoside-diphosphate reductase large subunit isoform 1	Homo sapiens	RRM1	mitotic cell cycle, ribonucleoside-diphosphate reductase activity, thioredoxin disulfide as acceptor, protein binding, nuclear envelope, cytosol, pyrimidine nucleobase metabolic process, DNA replication, male gonad development, deoxyribonucleotide biosynthetic process, response to ionizing radiation, nucleobase-containing small molecule interconversion, cell proliferation in forebrain, identical …
g28528.t1	2	LOW QUALITY PROTEIN: enoyl-CoA delta isomerase 2, mitochondrial-like	Penaeus vannamei	73.391	100	5.81e-130
g36478.t2	2	E3 ubiquitin-protein ligase AMFR, partial	Ixodes scapularis	52.705	92	0	autocrine motility factor receptor	Mus musculus	AMFR	nucleotide binding, protein polyubiquitination, ubiquitin-protein transferase activity, protein binding, nucleus, cytoplasm, endoplasmic reticulum, endoplasmic reticulum membrane, Golgi apparatus, integral component of plasma membrane, ubiquitin-dependent protein catabolic process, cellular process, membrane, integral component of membrane, Wnt signaling pathway, transferase activity, integral co…
g20916.t1	2	actin, alpha cardiac muscle 2-like isoform X4	Branchiostoma floridae	86.207	73	0	alpha-cardiac actin, partial	Mus musculus	ACTC1	nucleotide binding, protein binding, ATP binding, cytoplasm, cytoskeleton, actin filament, ATPase activity, myosin binding, sarcomere, actin filament-based movement, skeletal muscle thin filament assembly, actomyosin structure organization, I band, actin-myosin filament sliding, negative regulation of apoptotic process, synapse, cardiac myofibril assembly, cardiac muscle tissue morphogenesis, hea…
g32160.t1	2	nucleoporin SEH1-like	Penaeus vannamei	85.893	48	0	nucleoporin SEH1 isoform 1	Homo sapiens	SEH1L	condensed chromosome kinetochore, structural molecule activity, protein binding, nuclear envelope, lysosomal membrane, cytosol, regulation of glycolytic process, mRNA export from nucleus, tRNA export from nucleus, nuclear pore organization, mitotic metaphase plate congression, viral process, protein sumoylation, viral transcription, nuclear pore outer ring, positive regulation of TOR signaling, c…
g36113.t1	2	serine/threonine-protein kinase VRK1-like isoform X1	Penaeus vannamei	84.971	99	0	Solution structure of human full-length vaccinia related kinase 1 (VRK1)	Homo sapiens	VRK1	protein kinase activity, protein serine/threonine kinase activity, protein binding, ATP binding, nucleus, nucleoplasm, nucleolus, Golgi stack, spindle, cytosol, protein phosphorylation, mitotic nuclear envelope disassembly, mitotic nuclear envelope reassembly, protein kinase binding, nucleosomal histone binding, histone kinase activity (H3-S10 specific), histone H3-S10 phosphorylation, protein au…
g29702.t1	2	dehydrogenase/reductase SDR family member on chromosome X-like isoform X1	Penaeus vannamei	62.805	69	4.83e-67
g35550.t1	2	run domain Beclin-1-interacting and cysteine-rich domain-containing protein-like	Penaeus vannamei	53.469	96	0
g29087.t1	2	activator of 90 kDa heat shock protein ATPase homolog 1-like	Penaeus vannamei	69.741	96	0	activator of 90 kDa heat shock protein ATPase homolog 1	Mus musculus	AHSA1	ATPase activator activity, protein binding, cytoplasm, endoplasmic reticulum, cytosol, positive regulation of ATPase activity, chaperone binding, Hsp90 protein binding, protein folding
g36390.t1	2	cytochrome b-c1 complex subunit 2, mitochondrial-like	Penaeus vannamei	66.491	77	1.63e-169	cytochrome b-c1 complex subunit 2, mitochondrial	Oryzias latipes	LOC101158024	mitochondrion
g35900.t1	2	histone H4-like	Branchiostoma floridae	99.029	100	9.17e-65	mCG17007, partial	Mus musculus	H4C1	nuclear chromosome, nucleosome, nucleus, nucleosome assembly, DNA replication-dependent nucleosome assembly, DNA replication-independent nucleosome assembly, protein domain specific binding, protein-containing complex, negative regulation of megakaryocyte differentiation, nucleoplasm, DNA binding
g35899.t1	2
g28753.t1	2
g29489.t1	2	sestrin-2-like	Penaeus vannamei	71.875	83	8.94e-54
g2911.t1	2	ceramide glucosyltransferase-like	Penaeus vannamei	86.254	94	0	glucosylceramide synthase	Drosophila melanogaster	GLCT	Golgi membrane, negative regulation of apoptotic process, endoplasmic reticulum membrane, ceramide glucosyltransferase activity, membrane, glucosylceramide biosynthetic process
g30493.t1	2	maternal embryonic leucine zipper kinase-like	Penaeus vannamei	69.951	59	8.97e-84	maternal embryonic leucine zipper kinase	Oryzias latipes	MELK	microtubule cytoskeleton organization, cytoplasm, tau-protein kinase activity, protein serine/threonine kinase activity, intracellular signal transduction
g19428.t1	2	glucose-induced degradation protein 8 homolog	Penaeus vannamei	94.167	100	1.37e-158	Chromosome 20 open reading frame 11	Homo sapiens	GID8	ubiquitin ligase complex, protein binding, nucleus, nucleoplasm, cytoplasm, cytosol, positive regulation of cell population proliferation, Wnt signaling pathway, cell junction, protein homodimerization activity, positive regulation of canonical Wnt signaling pathway, proteasome-mediated ubiquitin-dependent protein catabolic process
g22946.t1	2	SET and MYND domain-containing protein 4-like	Penaeus vannamei	31.757	90	1.48e-106	SET and MYND domain containing, class 4, member 3	Drosophila melanogaster	SMYD4-3	cytoplasm, histone deacetylase binding, negative regulation of gene expression, compound eye photoreceptor development
g30516.t1	2	mediator of RNA polymerase II transcription subunit 14-like	Branchiostoma floridae	39.831	81	0	mediator of RNA polymerase II transcription subunit 14 isoform a	Mus musculus	MED14	transcription coregulator activity, transcription coactivator activity, nucleus, mediator complex, stem cell population maintenance, positive regulation of transcription, DNA-templated, positive regulation of transcription by RNA polymerase II, positive regulation of transcription initiation from RNA polymerase II promoter, nucleoplasm, core mediator complex, regulation of transcription by RNA po…
g1949.t1	2	PCI domain-containing protein 2-like	Penaeus vannamei	87.848	99	0	PCI domain-containing protein 2 isoform 1	Homo sapiens	PCID2	protein binding, nucleus, cytoplasm, negative regulation of apoptotic process, regulation of mRNA stability, nuclear pore nuclear basket, positive regulation of B cell differentiation, positive regulation of transcription, DNA-templated, spleen development, transcription export complex 2, positive regulation of mitotic cell cycle spindle assembly checkpoint, negative regulation of cysteine-type e…
g28875.t1	2	RNA-binding protein MEX3B-like	Penaeus vannamei	84.179	86	4.25e-129
g28989.t1	2	ATP synthase subunit b, mitochondrial-like	Penaeus vannamei	82.258	100	1.26e-154	ATP synthase, subunit B	Drosophila melanogaster	ATPSYNB	proton transmembrane transport, ATP synthesis coupled proton transport, mitochondrial proton-transporting ATP synthase, stator stalk, proton-transporting ATP synthase activity, rotational mechanism, mitochondrion, mitochondrial proton-transporting ATP synthase complex, coupling factor F(o)
g32165.t1	2	putative protein transport protein Sec24C	Penaeus vannamei	73.81	52	3.96e-159	SEC24 related gene family, member C (S. cerevisiae), isoform CRA_b	Homo sapiens	SEC24C	Golgi membrane, SNARE binding, antigen processing and presentation of peptide antigen via MHC class I, protein binding, endoplasmic reticulum membrane, cytosol, intracellular protein transport, endoplasmic reticulum to Golgi vesicle-mediated transport, zinc ion binding, ER to Golgi transport vesicle membrane, antigen processing and presentation of exogenous peptide antigen via MHC class II, COPII…
g31542.t1	2	putative ubiquitin-like protein 5 isoform X2, partial	Penaeus vannamei	98.63	100	2.28e-47	Solution Structure of the murine ubiquitin-like 5 protein from RIKEN cDNA 0610031K06	Mus musculus	UBL5	cytoplasm, cellular protein modification process, mRNA splicing, via spliceosome, nucleus, protein tag
g31580.t1	2	protein odr-4 homolog	Penaeus vannamei	65.481	99	0	protein odr-4 homolog isoform X2	Homo sapiens	ODR4	integral component of membrane, protein localization
g29448.t1	3	cell division cycle-associated protein 7-like	Penaeus vannamei	66.563	93	1.72e-130	cell division cycle-associated 7-like protein isoform 1	Homo sapiens	CDCA7L	fibrillar center, protein binding, nucleus, nucleoplasm, nucleolus, cytosol, regulation of transcription, DNA-templated, positive regulation of cell population proliferation
g619.t1	3	coatomer subunit delta-like	Penaeus vannamei	83.83	97	4.29e-127
g12338.t1	3	protein spinster-like isoform X3	Penaeus vannamei	75.053	100	0	spinster, isoform D	Drosophila melanogaster	SPIN	larval central nervous system remodeling, regulation of programmed cell death, regulation of female receptivity, regulation of nurse cell apoptotic process, courtship behavior, programmed cell death, late endosome membrane, regulation of synaptic growth at neuromuscular junction, synaptic growth at neuromuscular junction, integral component of membrane, transmembrane transport, oogenesis, endosom…
g33630.t1	3	zinc finger A20 and AN1 domain-containing stress-associated protein 6-like	Penaeus vannamei	83.81	99	8.09e-47
g33056.t1	3	CD109 antigen-like	Penaeus vannamei	79.16	98	0	macroglobulin complement-related	Drosophila melanogaster	MCR	dorsal closure, head involution, endopeptidase inhibitor activity, defense response to fungus, extracellular space, phagocytosis, recognition, plasma membrane, septate junction, regulation of tube length, open tracheal system, lateral plasma membrane, integral component of membrane, septate junction assembly, basolateral plasma membrane, apical plasma membrane, structural molecule activity, apico…
g3362.t2	3	ATP-dependent zinc metalloprotease FtsH 2	Penaeus vannamei	80.189	11	2.79e-48
g33480.t1	3	skin secretory protein xP2-like	Penaeus vannamei	77.596	98	4.67e-86	transcription factor BTF3	Oryzias latipes	BTF3	cytosol, polysomal ribosome, nascent polypeptide-associated complex
g32325.t1	3	IGF-II mRNA-binding protein, isoform L	Drosophila melanogaster	58.621	92	0	IGF-II mRNA-binding protein, isoform L	Drosophila melanogaster	IMP	nervous system development, synaptic growth at neuromuscular junction, mRNA splicing, via spliceosome, catalytic step 2 spliceosome, precatalytic spliceosome, spermatogenesis, positive regulation of receptor signaling pathway via JAK-STAT, mRNA binding, positive regulation of axon regeneration, mRNA 3'-UTR binding, axon, neuron remodeling, neuronal cell body, cytoplasm, carbohydrate metabolic pro…
g6587.t1	3	proteasome subunit beta type-6-like	Penaeus vannamei	92	93	1.44e-136
g6491.t1	3	cathepsin L	Macrobrachium nipponense	96.784	99	0	cysteine proteinase-1, isoform A	Drosophila melanogaster	CP1	cysteine-type peptidase activity, fusome, proteolysis, cysteine-type endopeptidase activity, peptidase activity, lysosome, proteolysis involved in cellular protein catabolic process, extracellular space, immune response
g34624.t1	3	small nuclear ribonucleoprotein Sm D3-like	Penaeus vannamei	98.113	81	5.13e-70	small ribonucleoprotein particle protein SmD3	Drosophila melanogaster	SMD3	central nervous system development, lymph gland development, peripheral nervous system development, muscle organ development, neuron differentiation, small nuclear ribonucleoprotein complex, mRNA splicing, via spliceosome, RNA binding, mitotic cell cycle, catalytic step 2 spliceosome, precatalytic spliceosome, pole plasm oskar mRNA localization, pole plasm, oogenesis, nucleus, U2 snRNP, U1 snRNP,…
g35214.t1	3	replication protein A 32 kDa subunit-like	Penaeus vannamei	55.849	96	8.38e-92	replication protein A 32 kDa subunit isoform 4	Homo sapiens	RPA2	G1/S transition of mitotic cell cycle, telomere maintenance, double-strand break repair via homologous recombination, chromosome, telomeric region, chromatin, damaged DNA binding, single-stranded DNA binding, protein binding, nucleus, nucleoplasm, DNA replication factor A complex, DNA replication, transcription-coupled nucleotide-excision repair, base-excision repair, nucleotide-excision repair, …
g21177.t1	3	DNA-(apurinic or apyrimidinic site) lyase-like	Penaeus vannamei	74.208	79	1.13e-121	DNA-(apurinic or apyrimidinic site) lyase	Oryzias latipes	APEX1	phosphodiesterase I activity, base-excision repair, double-stranded DNA 3'-5' exodeoxyribonuclease activity, DNA-(apurinic or apyrimidinic site) endonuclease activity, nucleus
g2155.t1	3	signal recognition particle 14 kDa protein-like	Penaeus vannamei	71.429	84	2.48e-48	signal recognition particle 14kD	Homo sapiens	SRP14	RNA binding, protein binding, extracellular region, nucleus, cytoplasm, signal recognition particle, endoplasmic reticulum targeting, cytosol, cotranslational protein targeting to membrane, SRP-dependent cotranslational protein targeting to membrane, 7S RNA binding, endoplasmic reticulum signal peptide binding, secretory granule lumen, neutrophil degranulation, protein targeting to ER, ficolin-1-…
g35565.t1	3	innexin inx2-like	Penaeus vannamei	92.827	100	1.3e-164	innexin 2, isoform C	Drosophila melanogaster	INX2	integral component of membrane, gap junction, intercellular transport, gap junction channel activity, foregut morphogenesis, morphogenesis of embryonic epithelium, apicolateral plasma membrane, apical plasma membrane, cell communication, germarium-derived female germ-line cyst formation, germarium-derived egg chamber formation, spermatogenesis, male germ-line stem cell population maintenance, pho…
g6681.t1	3	Hrp65 protein	Penaeus vannamei	86.691	61	0	HUMAN SPLICING FACTOR, CONSTRUCT 1	Homo sapiens	SFPQ	negative regulation of transcription by RNA polymerase II, alternative mRNA splicing, via spliceosome, double-strand break repair via homologous recombination, chromatin, transcription regulatory region sequence-specific DNA binding, activation of innate immune response, DNA binding, chromatin binding, RNA binding, protein binding, nucleus, nucleoplasm, mRNA processing, RNA splicing, nuclear matr…
g23841.t1	3	autophagy 8	Macrobrachium nipponense	100	100	1.52e-82	Autophagy-related 8a, isoform A	Drosophila melanogaster	ATG8A	autophagosome, macroautophagy, determination of adult lifespan, regulation of protein ubiquitination, protein tag, autolysosome, regulation of autophagy, amphisome, protein kinase binding, autophagy, larval midgut cell programmed cell death, type I terminal bouton, GABA receptor binding, cellular response to nitrogen starvation, cytosol, autophagosome assembly, ubiquitin protein ligase binding, a…
g21103.t1	3	PREDICTED: 12 kDa FK506-binding protein	Tribolium castaneum	81.481	99	6.52e-60	peptidyl-prolyl cis-trans isomerase FKBP1A	Oryzias latipes	LOC101168621	peptidyl-prolyl cis-trans isomerase activity, chaperone-mediated protein folding, protein peptidyl-prolyl isomerization, cytoplasm
g35087.t1	3	proteasome activator complex subunit 3-like	Penaeus vannamei	87.395	97	1.64e-151	proteasome activator complex subunit 3 isoform 3	Homo sapiens	PSME3	MAPK cascade, protein polyubiquitination, proteasome complex, p53 binding, stimulatory C-type lectin receptor signaling pathway, antigen processing and presentation of exogenous peptide antigen via MHC class I, TAP-dependent, protein binding, nucleus, nucleoplasm, cytosol, regulation of cellular amino acid metabolic process, apoptotic process, cell cycle, proteasome activator complex, negative re…
g21033.t1	3	tetraspanin-3-like	Penaeus vannamei	60.251	100	2.13e-99	CD63 antigen	Oryzias latipes	CD63	regulation of vascular endothelial growth factor signaling pathway, integral component of plasma membrane
g35228.t1	3	proteasome subunit beta type-5-like	Penaeus vannamei	78.909	100	4.93e-157	proteasome (prosome, macropain) subunit, beta type, 5	Homo sapiens	PSMB5	MAPK cascade, protein polyubiquitination, proteasome complex, stimulatory C-type lectin receptor signaling pathway, antigen processing and presentation of exogenous peptide antigen via MHC class I, TAP-dependent, threonine-type endopeptidase activity, protein binding, nucleus, nucleoplasm, centrosome, cytosol, proteasome core complex, proteolysis, regulation of cellular amino acid metabolic proce…
g35267.t1	3	SUMO-activating enzyme subunit 1-like	Penaeus vannamei	68.826	97	1.62e-115	SUMO-activating enzyme subunit 1 isoform a	Mus musculus	SAE1	nucleus, nucleoplasm, cellular protein modification process, protein C-terminus binding, ubiquitin-like modifier activating enzyme activity, ligase activity, protein sumoylation, SUMO activating enzyme activity, SUMO activating enzyme complex, positive regulation of protein sumoylation, ATP-dependent protein binding, small protein activating enzyme binding, protein heterodimerization activity, cy…
g32188.t1	3	probable citrate synthase 1, mitochondrial isoform X2	Penaeus vannamei	93.609	100	0	citrate synthase	Homo sapiens	CS	RNA binding, citrate (Si)-synthase activity, nucleus, mitochondrion, mitochondrial matrix, carbohydrate metabolic process, tricarboxylic acid cycle, citrate metabolic process, extracellular exosome
g5905.t1	3	cyclin-dependent kinase 2	Oryzias latipes	52.925	100	6.26e-117	cyclin-dependent kinase 2	Oryzias latipes	CDK2	cyclin binding, regulation of G2/M transition of mitotic cell cycle, regulation of gene expression, protein phosphorylation, signal transduction, positive regulation of cell population proliferation, G1/S transition of mitotic cell cycle, cyclin-dependent protein kinase holoenzyme complex, cyclin-dependent protein serine/threonine kinase activity, cytoplasm, nucleus
g13152.t1	3	selenide, water dikinase	Penaeus vannamei	94.656	78	9.23e-85	selenide, water dikinase 1	Oryzias latipes	SEPHS1	selenocysteine biosynthetic process, cytoplasm, selenide, water dikinase activity
g2175.t1	3	leucine-rich repeat neuronal protein 1	Ixodes scapularis	45.608	54	3.86e-71
g36280.t2	3	RNA-editing deaminase 1	Penaeus vannamei	65.347	95	1.07e-114
g1074.t1	3	calmodulin-2 isoform 1	Homo sapiens	97.351	99	1.8e-101	calmodulin-2 isoform 1	Homo sapiens	CALM2	spindle pole, regulation of heart rate, calcium ion binding, detection of calcium ion, protein binding, nucleus, cytoplasm, centrosome, spindle microtubule, plasma membrane, G protein-coupled receptor signaling pathway, adenylate cyclase binding, positive regulation of peptidyl-threonine phosphorylation, negative regulation of peptidyl-threonine phosphorylation, adenylate cyclase activator activi…
g19572.t1	3	absent, small, or homeotic discs 2, isoform C	Drosophila melanogaster	56.979	94	0	absent, small, or homeotic discs 2, isoform C	Drosophila melanogaster	ASH2	chromatin-mediated maintenance of transcription, nucleus, imaginal disc-derived wing morphogenesis, imaginal disc development, negative regulation of gene expression, positive regulation of gene expression, pupal development, brain development, protein binding, negative regulation of histone phosphorylation, polytene chromosome, imaginal disc-derived wing vein specification, histone H3-K4 methyla…
g900.t1	3	putative protein gustavus isoform X3	Penaeus vannamei	95.203	35	0
g2444.t1	3	methionine synthase reductase-like	Penaeus vannamei	48.485	68	3.94e-29
g35755.t1	3
g12313.t1	3	predicted protein, partial	Nematostella vectensis	33.333	68	5.35e-05
g32187.t1	3	probable citrate synthase 1, mitochondrial isoform X1	Penaeus vannamei	86.096	97	2.17e-116	citrate synthase, mitochondrial	Oryzias latipes	CS	mitochondrial matrix, citrate (Si)-synthase activity, carbohydrate metabolic process, tricarboxylic acid cycle
g29289.t1	3	Transposon Ty3-I Gag-Pol polyprotein-like Protein	Tribolium castaneum	42.105	60	9.07e-129
g6922.t1	3	cytochrome c oxidase subunit 6A, mitochondrial-like	Penaeus vannamei	56.18	22	1.08e-18
g32102.t1	3	serine/threonine-protein phosphatase 2A catalytic subunit beta isoform	Branchiostoma floridae	93.464	99	0	protein phosphatase type 2A catalytic subunit alpha isoform	Mus musculus	PPP2CA	negative regulation of transcription by RNA polymerase II, protein phosphatase type 2A complex, chromosome, centromeric region, regulation of protein phosphorylation, negative regulation of protein phosphorylation, phosphoprotein phosphatase activity, protein serine/threonine phosphatase activity, protein binding, nucleus, chromosome, cytoplasm, cytosol, cytoskeleton, plasma membrane, protein dep…
g7459.t1	3	intracellular protein transport protein USO1-like	Penaeus vannamei	64.352	88	1.2e-65	kinectin, partial	Mus musculus	KTN1	endoplasmic reticulum, microtubule-based movement, protein transport, membrane, integral component of membrane, kinesin binding, integral component of endoplasmic reticulum membrane
g24625.t1	3	proteasome subunit alpha type-3-like	Penaeus vannamei	88.189	100	1.7e-167	proteasome subunit alpha type-3	Oryzias latipes	PSMA3	proteasome core complex, alpha-subunit complex, nucleus, proteasome core complex, proteasomal protein catabolic process, synapse
g22048.t1	3	Transposon Ty3-I Gag-Pol polyprotein-like Protein	Tribolium castaneum	41.379	58	3.32e-125
g50042.t1	3	ALG-2 interacting protein X	Drosophila melanogaster	56.364	85	0	ALG-2 interacting protein X	Drosophila melanogaster	ALIX	actin filament polymerization, positive regulation of JNK cascade, endosome, ubiquitin-dependent protein catabolic process via the multivesicular body sorting pathway, exosomal secretion, mitotic cytokinesis, female germ-line stem cell asymmetric division, intercellular bridge, midbody, contractile ring, centrosome, male germ-line stem cell asymmetric division
g8808.t1	3
g49987.t1	3	protein SEC13 homolog	Penaeus vannamei	84.345	100	0	protein SEC13 homolog	Mus musculus	SEC13	kinetochore, structural molecule activity, nucleus, nuclear envelope, nuclear pore, nucleoplasm, lysosome, lysosomal membrane, endoplasmic reticulum, cytosol, endoplasmic reticulum to Golgi vesicle-mediated transport, protein transport, membrane, vesicle-mediated transport, COPII vesicle coat, nuclear pore outer ring, cytoplasmic vesicle, positive regulation of TOR signaling, protein exit from en…
g8892.t1	3	importin subunit beta-1-like isoform X6	Branchiostoma floridae	64.605	99	0	importin subunit beta-1	Mus musculus	KPNB1	protein binding, nuclear envelope, nuclear pore, nucleoplasm, cytosol, protein import into nucleus, ribosomal protein import into nucleus, intracellular protein transport, mitotic chromosome movement towards spindle pole, mitotic metaphase plate congression, cytoplasmic stress granule, protein transport, kinesin binding, enzyme binding, protein domain specific binding, astral microtubule organiza…
g31683.t1	3	heat shock cognate 70	Macrobrachium nipponense	98.613	100	0
g24877.t1	3	CDK2	Macrobrachium nipponense	98.507	98	0	cyclin-dependent kinase 3	Homo sapiens	CDK3	G1/S transition of mitotic cell cycle, protein binding, ATP binding, cellular response to DNA damage stimulus, cell population proliferation, G0 to G1 transition, cell division, regulation of cell cycle, protein phosphorylation, nucleus, cyclin-dependent protein serine/threonine kinase activity
g7460.t1	3	ribosome-binding protein 1-like isoform X1	Penaeus vannamei	57.085	83	6.71e-143
g7621.t1	3	PREDICTED: superoxide-generating NADPH oxidase heavy chain subunit C isoform X3	Tribolium castaneum	54.706	20	1.18e-58	NADPH oxidase, isoform C	Drosophila melanogaster	NOX	calcium ion binding, ovulation, positive regulation of smooth muscle contraction, positive regulation of calcium-mediated signaling, plasma membrane, reductive iron assimilation, ferric-chelate reductase activity
g36026.t1	3	glutamate receptor 2-like	Penaeus vannamei	50.794	51	2.54e-51	Kainate-type ionotropic glutamate receptor subunit 1D	Drosophila melanogaster	KAIR1D	kainate selective glutamate receptor activity, regulation of synaptic activity, plasma membrane, glutamate-gated calcium ion channel activity, calcium ion import across plasma membrane, presynaptic active zone, positive regulation of neuromuscular synaptic transmission, presynaptic membrane, positive regulation of synaptic transmission, glutamatergic, presynaptic modulation of chemical synaptic t…
g36280.t1	3	double-stranded RNA-specific editase 1-like	Penaeus vannamei	64.803	95	5.15e-113
g7631.t1	3
g28752.t1	3
g23868.t1	3	histone H2A-like	Penaeus vannamei	99.13	77	5.44e-75	histone H2A	Drosophila melanogaster	HIS2A:CG33808	protein heterodimerization activity, nucleosome, DNA binding, chromatin organization
g35380.t1	3	microsomal triglyceride transfer protein large subunit-like	Penaeus vannamei	64.85	97	0	microsomal triglyceride transfer protein large subunit	Oryzias latipes	MTTP	cholesterol homeostasis, endoplasmic reticulum, basolateral plasma membrane, phospholipid transporter activity, Golgi apparatus, lipoprotein metabolic process
g37946.t1	3	PREDICTED: pre-mRNA-processing factor 19	Tribolium castaneum	72.052	95	0	pre-mRNA-processing factor 19 isoform 2	Mus musculus	PRPF19	protein polyubiquitination, spliceosomal tri-snRNP complex assembly, spliceosomal complex assembly, mRNA splicing, via spliceosome, Prp19 complex, inner cell mass cell proliferation, protein binding, nucleus, DNA replication factor A complex, spliceosomal complex, cytoplasm, lipid droplet, cytoskeleton, DNA repair, double-strand break repair via nonhomologous end joining, mRNA processing, cellula…
g36399.t1	3	probable N-acetyltransferase san isoform X2	Penaeus vannamei	96.178	78	2.07e-108	separation anxiety	Drosophila melanogaster	SAN	mitotic sister chromatid cohesion, N-acetyltransferase activity, cytosol, cytoplasm, protein acetyltransferase complex, mitotic cell cycle, histone acetylation, NatA complex, peptide alpha-N-acetyltransferase activity, N-terminal protein amino acid acetylation
g30959.t1	3	sarco/endoplasmic reticulum-type Ca-2+-ATPase	Drosophila melanogaster	76.64	90	0
g30985.t1	3	TAR DNA-binding protein 43-like isoform X3	Penaeus vannamei	79.016	50	3.08e-170	TAR DNA-binding protein 43	Homo sapiens	TARDBP	RNA polymerase II cis-regulatory region sequence-specific DNA binding, negative regulation of protein phosphorylation, double-stranded DNA binding, RNA binding, mRNA 3'-UTR binding, protein binding, nucleus, nucleoplasm, perichromatin fibrils, mRNA processing, RNA splicing, cytoplasmic stress granule, negative regulation of gene expression, nuclear speck, regulation of protein stability, positive…
g20295.t1	3	PL10A	Macrobrachium nipponense	94.792	79	8.47e-126
g36492.t1	3	ubiquitin-conjugating enzyme E2 E1-like	Penaeus vannamei	80.829	99	6.98e-94	ubiquitin conjugating enzyme 2, isoform C	Drosophila melanogaster	UBC2	ubiquitin-protein transferase activity, protein polyubiquitination, lipid storage, ubiquitin conjugating enzyme activity, nucleus
g28655.t1	3	serine/threonine-protein kinase 10 isoform X1	Oryzias latipes	34.146	18	3.8
g2223.t1	3
g36702.t1	3	histone H1-beta, late embryonic-like isoform X1	Penaeus vannamei	61.272	83	4.34e-49
g36751.t1	3	selenide, water dikinase	Penaeus vannamei	94.656	78	9.23e-85	selenide, water dikinase 1	Oryzias latipes	SEPHS1	selenocysteine biosynthetic process, cytoplasm, selenide, water dikinase activity
g31220.t1	3	ATP-dependent RNA helicase DDX39A	Oryzias latipes	83.023	51	0	spliceosome RNA helicase Ddx39b	Mus musculus	DDX39B	nucleotide binding, spliceosomal complex assembly, transcription export complex, mRNA splicing, via spliceosome, nucleic acid binding, RNA helicase activity, helicase activity, ATP binding, nucleus, spliceosomal complex, U4 snRNP, U6 snRNP, cytoplasm, mRNA processing, mRNA export from nucleus, RNA-dependent ATPase activity, RNA splicing, RNA secondary structure unwinding, nuclear matrix, nuclear …
g22257.t2	3	probable ATP-dependent RNA helicase DDX17	Branchiostoma floridae	73.068	84	0	probable ATP-dependent RNA helicase DDX17 isoform 4	Mus musculus	DDX17	nucleotide binding, alternative mRNA splicing, via spliceosome, regulation of alternative mRNA splicing, via spliceosome, epithelial to mesenchymal transition, immune system process, nucleic acid binding, transcription coactivator activity, helicase activity, protein binding, ATP binding, nucleus, regulation of transcription by RNA polymerase II, rRNA processing, mRNA processing, RNA splicing, mi…
g49501.t1	3	nucleolar protein 56-like	Branchiostoma floridae	61.355	78	0	Nop56	Drosophila melanogaster	NOP56	snoRNA binding, box C/D RNP complex, small-subunit processome
g25153.t1	3	exportin-2-like	Branchiostoma floridae	49.691	99	0	exportin-2	Mus musculus	CSE1L	protein binding, nucleus, nucleoplasm, cytoplasm, cytosol, intracellular protein transport, protein transport, small GTPase binding, nuclear export signal receptor activity, protein import into nucleus, protein export from nucleus, nuclear envelope
g1152.t1	3	chromatin target of PRMT1 protein-like	Penaeus vannamei	50	37	0.004
g28536.t1	3	retinoblastoma-like protein 1 isoform a	Homo sapiens	40.271	66	0	retinoblastoma-like protein 1 isoform a	Homo sapiens	RBL1	negative regulation of transcription by RNA polymerase II, protein binding, nucleoplasm, chromatin organization, cell cycle, transcription factor binding, negative regulation of gene expression, viral process, regulation of lipid kinase activity, positive regulation of transcription by RNA polymerase II, regulation of cell division, promoter-specific chromatin binding, negative regulation of cell…
g49423.t1	3	LOW QUALITY PROTEIN: fidgetin-like	Penaeus vannamei	67.766	99	0	vacuolar protein sorting-associated protein 4A	Oryzias latipes	VPS4A	ATPase activity, endosomal transport, vacuole organization, nucleus
g3329.t1	3
g28462.t1	3	PREDICTED: COP9 signalosome complex subunit 5	Tribolium castaneum	79.937	84	0	COP9 signalosome complex subunit 5 isoform 1	Mus musculus	COPS5	protein deneddylation, chromatin, transcription coactivator activity, metalloendopeptidase activity, thiol-dependent ubiquitin-specific protease activity, protein binding, nucleus, nucleoplasm, transcription regulator complex, cytoplasm, cytosol, regulation of transcription, DNA-templated, synaptic vesicle, COP9 signalosome, peptidase activity, metallopeptidase activity, protein deubiquitination,…
g36881.t1	3	ganglioside GM2 activator-like	Branchiostoma floridae	27.778	45	0.008	GM2-activator protein	Homo sapiens	GM2A	extracellular region, cytosol, glycosphingolipid metabolic process, learning or memory, oligosaccharide catabolic process, phospholipase activator activity, basolateral plasma membrane, apical plasma membrane, lipid storage, sphingolipid activator protein activity, beta-N-acetylgalactosaminidase activity, azurophil granule lumen, lysosomal lumen, intracellular membrane-bounded organelle, neutroph…
g10807.t1	3	LOW QUALITY PROTEIN: amidophosphoribosyltransferase-like	Penaeus vannamei	81.366	89	2.27e-86	amidophosphoribosyltransferase	Oryzias latipes	PPAT	purine nucleotide biosynthetic process, amidophosphoribosyltransferase activity
g31031.t1	3
g13195.t1	3	histone H1-beta, late embryonic-like isoform X1	Penaeus vannamei	61.272	83	4.34e-49
g30987.t1	3	failed axon connections-like isoform X2	Penaeus vannamei	89.394	93	1.25e-158
g25151.t1	3	G-protein coupled receptor Mth2-like	Penaeus vannamei	36.774	74	5.54e-85	methuselah-like 15, isoform C	Drosophila melanogaster	MTHL15	cell surface receptor signaling pathway, G protein-coupled receptor activity, G protein-coupled receptor signaling pathway, integral component of plasma membrane
g37498.t1	3	casein kinase II subunit beta	Penaeus vannamei	90.756	98	1.12e-159	casein kinase II subunit beta isoform 1	Mus musculus	CSNK2B	chromatin, chromatin binding, protein serine/threonine kinase activity, signaling receptor binding, protein binding, nucleus, cytoplasm, plasma membrane, cilium, protein kinase CK2 complex, transcription factor binding, positive regulation of pathway-restricted SMAD protein phosphorylation, Wnt signaling pathway, nuclear matrix, peptidyl-threonine phosphorylation, protein domain specific binding,…
g36801.t1	3	p53-like protein isoform FL	Penaeus vannamei	48.113	71	1.5e-86	tumor protein 63 isoform g	Mus musculus	TRP63	negative regulation of transcription by RNA polymerase II, chromatin, transcription regulatory region sequence-specific DNA binding, RNA polymerase II transcription regulatory region sequence-specific DNA binding, DNA-binding transcription activator activity, RNA polymerase II-specific, skeletal system development, establishment of planar polarity, morphogenesis of a polarized epithelium, hair fo…
g38340.t1	3	scavenger receptor	Penaeus vannamei	55.932	77	0	scavenger receptor acting in neural tissue and majority of rhodopsin is absent, isoform C	Drosophila melanogaster	SANTA-MARIA	membrane, phototransduction, rhodopsin biosynthetic process, carotenoid metabolic process, thermotaxis, cytoplasm, scavenger receptor activity
g8240.t1	3	ran-specific GTPase-activating protein-like	Penaeus vannamei	68.182	94	1.21e-103	ran-specific GTPase-activating protein isoform 2	Homo sapiens	RANBP1	GDP-dissociation inhibitor activity, protein binding, nucleus, nuclear envelope, cytoplasm, cytosol, signal transduction, viral process, positive regulation of GTPase activity, cadherin binding, intracellular transport, positive regulation of mitotic centrosome separation, GTPase activator activity, nuclear pore, centrosome
g38294.t1	3	chaperonin containing TCP1 subunit 3, isoform C	Drosophila melanogaster	67.46	71	0	chaperonin containing TCP1 subunit 3, isoform C	Drosophila melanogaster	CCT3	protein folding, chaperonin-containing T-complex, ATPase activity, ATP binding, lumen formation, open tracheal system, terminal branching, open tracheal system, unfolded protein binding
g36346.t1	3	protein giant	Ixodes scapularis	32.68	29	5.74e-07
g20753.t1	3
g37624.t1	3	coatomer subunit delta-like	Penaeus vannamei	85	100	0	coatomer subunit delta	Mus musculus	ARCN1	endoplasmic reticulum, Golgi apparatus, adult locomotory behavior, protein transport, membrane, vesicle-mediated transport, cerebellar Purkinje cell layer maturation, COPI-coated vesicle, cytoplasmic vesicle, pigmentation, Golgi vesicle transport, cytosol, retrograde vesicle-mediated transport, Golgi to endoplasmic reticulum, COPI vesicle coat, Golgi localization, endoplasmic reticulum to Golgi v…
g9027.t1	3	dynactin subunit 3-like	Branchiostoma floridae	30.726	95	9.31e-24
g25172.t1	3	trithorax group protein osa-like	Penaeus vannamei	76.039	91	0	zelda, isoform G	Drosophila melanogaster	ZLD	nucleoplasm, mitotic cell cycle, chromatin, transcription regulatory region sequence-specific DNA binding, positive regulation of transcription, DNA-templated, cellularization, sequence-specific DNA binding, protein binding, positive regulation of neuroblast proliferation, dsDNA loop formation, RNA polymerase II cis-regulatory region sequence-specific DNA binding, nucleus, regulation of transcrip…
g13198.t1	3	RNA-binding protein 1-like	Penaeus vannamei	98.837	50	2.98e-55
g23541.t1	3
g19840.t1	3	cation-independent mannose-6-phosphate receptor-like isoform X3	Penaeus vannamei	56.196	97	0	cation-independent mannose-6-phosphate receptor	Oryzias latipes	IGF2R	trans-Golgi network, insulin-like growth factor binding, plasma membrane, late endosome
g29987.t2	3	tubulin alpha-1A chain-like	Branchiostoma floridae	96.119	97	0	alpha-Tubulin at 84B	Drosophila melanogaster	ALPHATUB84B	GTPase activity, spindle, astral microtubule, centrosome, nucleus, cytoplasm, perinuclear region of cytoplasm, lysosome localization, microtubule, mitotic cell cycle, GTP binding, structural constituent of cytoskeleton, microtubule cytoskeleton organization
g7985.t1	3	fumarylacetoacetase-like	Branchiostoma floridae	69.976	93	0	fumarylacetoacetase	Homo sapiens	FAH	protein binding, cytosol, arginine catabolic process, L-phenylalanine catabolic process, metal ion binding, extracellular exosome, fumarylacetoacetase activity, homogentisate catabolic process, tyrosine catabolic process
g22781.t1	3
g8032.t1	3	SWI/SNF-related matrix-associated actin-dependent regulator of chromatin subfamily A member 5-like isoform X2	Penaeus vannamei	90.392	82	0
g8068.t1	3	eukaryotic translation initiation factor 3 subunit I-like isoform X1	Penaeus vannamei	77.273	89	2.41e-108	Structure of a human ABCE1-bound 43S pre-initiation complex - State II	Homo sapiens	RACK1	phagocytic cup, positive regulation of protein phosphorylation, RNA binding, protein kinase C binding, signaling receptor binding, protein binding, nucleus, nucleoplasm, cytoplasm, mitochondrion, cytosol, apoptotic process, activation of cysteine-type endopeptidase activity involved in apoptotic process, cell cycle, gastrulation, ion channel inhibitor activity, cysteine-type endopeptidase activat…
g23415.t2	3	eukaryotic translation initiation factor 3 subunit D-like isoform X5	Penaeus vannamei	87.912	99	0	eukaryotic translation initiation factor 3, subunit 7 zeta, 66/67kDa, isoform CRA_b	Homo sapiens	EIF3D	formation of cytoplasmic translation initiation complex, cap-dependent translational initiation, RNA binding, protein binding, cytosol, eukaryotic translation initiation factor 3 complex, translational initiation, membrane, eukaryotic 43S preinitiation complex, eukaryotic 48S preinitiation complex, positive regulation of translation, eukaryotic translation initiation factor 3 complex, eIF3m, IRES…
g13338.t1	3	putative protein no-on-transient A-like	Penaeus vannamei	67.407	53	8.11e-58	nonA-like, isoform B	Drosophila melanogaster	NONA-L	mRNA binding, nucleus, nucleic acid binding, transcription regulatory region sequence-specific DNA binding, mRNA splicing, via spliceosome, regulation of transcription, DNA-templated
g19730.t1	3	PCI domain-containing protein 2-like	Penaeus vannamei	87.848	99	0	PCI domain-containing protein 2 isoform 1	Homo sapiens	PCID2	protein binding, nucleus, cytoplasm, negative regulation of apoptotic process, regulation of mRNA stability, nuclear pore nuclear basket, positive regulation of B cell differentiation, positive regulation of transcription, DNA-templated, spleen development, transcription export complex 2, positive regulation of mitotic cell cycle spindle assembly checkpoint, negative regulation of cysteine-type e…
g37907.t1	3	targeting protein for Xklp2-like isoform X2	Penaeus vannamei	53.425	99	0	targeting protein for Xklp2 isoform X3	Oryzias latipes	TPX2	mitotic spindle assembly, nuclear microtubule, microtubule binding, protein kinase activator activity, mitotic spindle
g30455.t1	3	major facilitator superfamily domain-containing protein 6-like	Penaeus vannamei	45.351	100	3.44e-164
g30609.t1	3	26S proteasome regulatory subunit 6A-B	Penaeus vannamei	100	97	1.83e-162	regulatory particle triple-A ATPase 5	Drosophila melanogaster	RPT5	proteasome regulatory particle, proteasome regulatory particle, base subcomplex, ATPase activity, proteasome-mediated ubiquitin-dependent protein catabolic process, ATP binding, cytoplasm, proteasome-activating ATPase activity, positive regulation of RNA polymerase II transcription preinitiation complex assembly
g25272.t1	3	histidine triad nucleotide binding protein 1, isoform C	Drosophila melanogaster	56.604	99	1.19e-54	histidine triad nucleotide binding protein 1, isoform C	Drosophila melanogaster	HINT1	adenosine 5'-monophosphoramidase activity, hydrolase activity, nucleus, cytoplasm, purine ribonucleotide catabolic process
g19673.t1	3	ethanolamine-phosphate cytidylyltransferase-like	Penaeus vannamei	92.775	29	0	phosphoethanolamine cytidylyltransferase, isoform B	Drosophila melanogaster	PECT	ethanolamine-containing compound metabolic process, phosphatidylethanolamine biosynthetic process, ethanolamine-phosphate cytidylyltransferase activity
g38036.t1	3	receptor expression-enhancing protein 5-like isoform X3	Penaeus vannamei	75.294	100	9.04e-96	receptor accessory protein 5, isoform CRA_a	Homo sapiens	REEP5	molecular_function, protein binding, endoplasmic reticulum, endoplasmic reticulum organization, biological_process, integral component of membrane, regulation of intracellular transport, endoplasmic reticulum tubular network
g1165.t1	3	PREDICTED: importin subunit beta-1 isoform X1	Tribolium castaneum	67.009	99	0	importin subunit beta-1 isoform 1	Homo sapiens	KPNB1	RNA binding, protein binding, extracellular region, nuclear envelope, nuclear pore, nucleoplasm, cytosol, apoptotic DNA fragmentation, protein import into nucleus, NLS-bearing protein import into nucleus, ribosomal protein import into nucleus, mitotic chromosome movement towards spindle pole, mitotic metaphase plate congression, zinc ion binding, cytoplasmic stress granule, membrane, modulation b…
g30528.t1	3	probable small nuclear ribonucleoprotein E	Penaeus vannamei	91.667	100	6.74e-59	small ribonucleoprotein particle protein SmE	Drosophila melanogaster	SME	small nuclear ribonucleoprotein complex, nucleus, spliceosomal complex, mRNA splicing, via spliceosome, precatalytic spliceosome, catalytic step 2 spliceosome, U4 snRNP, U2 snRNP, spliceosomal snRNP assembly, U4/U6 x U5 tri-snRNP complex, U5 snRNP, U1 snRNP
g19596.t1	3	2-hydroxyacyl-CoA lyase 1-like	Branchiostoma floridae	63.796	99	0	2-hydroxyacyl-CoA lyase 1	Oryzias latipes	HACL1	peroxisome, thiamine pyrophosphate binding, fatty acid alpha-oxidation
g32440.t1	3	G-protein coupled receptor Mth2-like	Penaeus vannamei	34.411	87	1.88e-85	methuselah-like 15, isoform C	Drosophila melanogaster	MTHL15	cell surface receptor signaling pathway, G protein-coupled receptor activity, G protein-coupled receptor signaling pathway, integral component of plasma membrane
g16138.t1	3	60 kDa heat shock protein, mitochondrial-like	Branchiostoma floridae	76.459	96	0
g32304.t1	3	G protein beta-subunit 13F, isoform H	Drosophila melanogaster	87.647	100	0	G protein beta-subunit 13F, isoform H	Drosophila melanogaster	GBETA13F	asymmetric neuroblast division, apical protein localization, plasma membrane, G protein-coupled receptor signaling pathway, cell adhesion involved in heart morphogenesis, heterotrimeric G-protein complex, regulation of gastrulation, convergent extension involved in gastrulation, mesectoderm development, establishment or maintenance of cytoskeleton polarity involved in gastrulation, regulation of …
g46660.t1	3	DNA replication licensing factor Mcm5-like	Penaeus vannamei	93.676	100	1.8e-165	minichromosome maintenance 5	Drosophila melanogaster	MCM5	chromosome condensation, ATP binding, MCM complex, 3'-5' DNA helicase activity, CMG complex, resolution of meiotic recombination intermediates, DNA endoreduplication, meiotic cell cycle, single-stranded DNA binding, double-strand break repair via break-induced replication, nucleus, DNA replication origin binding, single-stranded DNA helicase activity, pre-replicative complex assembly involved in …
g18966.t1	3
g18859.t1	3
g14067.t1	3	probable nuclear transport factor 2	Penaeus vannamei	87.692	100	1.53e-81	nuclear transport factor-2, isoform B	Drosophila melanogaster	NTF-2	positive regulation of antimicrobial peptide biosynthetic process, protein import into nucleus, nuclear pore central transport channel, nucleocytoplasmic transport
g25744.t1	3	H/ACA ribonucleoprotein complex subunit DKC1-like	Branchiostoma floridae	73.684	74	0	DYSKERIN	Mus musculus	DKC1	snoRNA guided rRNA pseudouridine synthesis, enzyme-directed rRNA pseudouridine synthesis, pseudouridine synthesis, fibrillar center, telomerase activity, RNA binding, protein binding, nucleus, nucleoplasm, telomerase holoenzyme complex, nucleolus, rRNA processing, RNA processing, telomere maintenance via telomerase, positive regulation of cell population proliferation, RNA modification, pseudouri…
g39333.t1	3	la-related protein 4-like, partial	Penaeus vannamei	60.609	57	0	NMR structure of the La module from human LARP4A	Homo sapiens	LARP4	RNA binding, mRNA 3'-UTR binding, protein binding, cytosol, translation, cytoskeleton organization, poly(A) binding, posttranscriptional regulation of gene expression, membrane, regulation of cell morphogenesis, positive regulation of translation, polysome, cytoplasmic stress granule, cytosolic small ribosomal subunit
g39509.t1	3	ubiquitin-like modifier-activating enzyme 1	Oryzias latipes	62.564	99	0	ubiquitin-like modifier-activating enzyme 1	Oryzias latipes	UBA1	nucleus, ubiquitin activating enzyme activity, protein ubiquitination, protein modification by small protein conjugation, cellular response to DNA damage stimulus, cytoplasm, ubiquitin-dependent protein catabolic process
g41488.t2	3	heterogeneous nuclear ribonucleoprotein A1, A2/B1 homolog isoform X1	Penaeus vannamei	77.778	97	7.13e-172
g39673.t1	3	THO complex subunit 7 homolog	Penaeus vannamei	70.32	100	1.33e-103	NIF3L1BP1	Homo sapiens	THOC7	transcription export complex, THO complex, THO complex part of transcription export complex, RNA binding, protein binding, nucleus, nucleoplasm, cytoplasm, cytosol, RNA export from nucleus, mRNA export from nucleus, RNA splicing, nuclear speck, mRNA 3'-end processing, viral mRNA export from host cell nucleus, chromosome, telomeric region
g39761.t1	3	protein arginine N-methyltransferase 1-like isoform X2	Branchiostoma floridae	78.049	96	0	protein arginine N-methyltransferase 1 isoform 1	Mus musculus	PRMT1	in utero embryonic development, protein binding, nucleus, cytoplasm, cytosol, protein methylation, methyltransferase activity, N-methyltransferase activity, protein methyltransferase activity, positive regulation of cell population proliferation, methyl-CpG binding, histone-arginine N-methyltransferase activity, membrane, protein-arginine N-methyltransferase activity, [cytochrome c]-arginine N-me…
g39828.t1	3	E3 ubiquitin-protein ligase TRIM71-like isoform X4	Branchiostoma floridae	52.351	88	0	E3 ubiquitin-protein ligase TRIM71	Oryzias latipes	TRIM71	proteasome-mediated ubiquitin-dependent protein catabolic process, negative regulation of translation, translation repressor activity, ubiquitin protein ligase activity, protein polyubiquitination
g18569.t1	3	double-stranded RNA-specific editase 1-like	Penaeus vannamei	64.803	95	5.15e-113
g48169.t1	3	Ubiquitin-63E, isoform D	Drosophila melanogaster	99.867	99	0	Ubiquitin-63E, isoform D	Drosophila melanogaster	UBI-P63E	protein ubiquitination, protein tag, larval midgut cell programmed cell death, autophagy, ubiquitin protein ligase binding, nucleus, cytoplasm, modification-dependent protein catabolic process
g27994.t1	3	putative NACHT, LRR and PYD domains-containing protein 12-like	Penaeus vannamei	22.581	37	0.17
g18535.t1	3
g18498.t1	3	protein giant	Ixodes scapularis	32.68	33	3.62e-07
g9739.t1	3	putative peptidyl-prolyl cis-trans isomerase D	Penaeus vannamei	68.435	99	0
g27515.t2	3	suppressor of forked, isoform E	Drosophila melanogaster	58.626	99	0	cleavage stimulation factor subunit 3 isoform 1	Mus musculus	CSTF3	nucleoplasm, RNA processing, mRNA processing, mRNA binding, RNA 3'-end processing, nucleus
g41566.t2	3	titin-like isoform X1	Penaeus vannamei	51.459	23	1.85e-73	proteoglycan 4 isoform X9	Mus musculus	PRG4	scavenger receptor activity, extracellular region, extracellular space, immune response, polysaccharide binding, negative regulation of interleukin-6 production, regulation of cell population proliferation, hematopoietic stem cell proliferation
g26452.t1	3	RNA-binding protein cabeza-like isoform X2	Penaeus vannamei	61.994	59	5.06e-98	RNA-binding protein FUS isoform 2	Mus musculus	FUS	RNA binding, mRNA 3'-UTR binding, protein binding, nucleus, cytoplasm, polysome, RNA splicing, gene expression, estrogen receptor binding, dendrite, myosin V binding, ionotropic glutamate receptor binding, neuronal cell body, dendritic spine, perikaryon, dendritic spine head, retinoid X receptor binding, thyroid hormone receptor binding, mRNA stabilization, perinuclear region of cytoplasm, cellul…
g44511.t1	3	transcription elongation regulator 1-like	Penaeus vannamei	91.844	65	8.57e-150	transcription elongation regulator 1 isoform X9	Homo sapiens	TCERG1	negative regulation of transcription by RNA polymerase II, RNA polymerase II repressing transcription factor binding, transcription elongation regulator activity, transcription coactivator activity, transcription corepressor activity, RNA binding, protein binding, nucleoplasm, mRNA processing, RNA splicing, nuclear speck, positive regulation of transcription elongation from RNA polymerase II prom…
g26825.t1	3	26S proteasome non-ATPase regulatory subunit 8-like	Penaeus vannamei	94.954	100	2.08e-142	26S proteasome non-ATPase regulatory subunit 8	Oryzias latipes	PSMD8	proteasome-mediated ubiquitin-dependent protein catabolic process, cytosol, nucleus, proteasome regulatory particle, lid subcomplex
g15688.t1	3	heat shock cognate 70 kDa protein	Penaeus vannamei	94.222	96	0
g26452.t2	3	RNA-binding protein cabeza-like isoform X2	Penaeus vannamei	69.262	96	2.85e-136
g15946.t1	3	heat shock protein 60A, isoform A	Drosophila melanogaster	80	95	0
g3989.t1	3	eukaryotic translation initiation factor 4 gamma 2-like isoform X3	Branchiostoma floridae	45.096	96	0
g48237.t1	3	splicing factor 3A subunit 1-like	Penaeus vannamei	76.497	100	0	splicing factor 3a subunit 1	Drosophila melanogaster	SF3A1	U2 snRNP, mRNA splicing, via spliceosome, regulation of alternative mRNA splicing, via spliceosome, nucleus, RNA binding, mitotic cell cycle, precatalytic spliceosome, catalytic step 2 spliceosome, spermatogenesis, U2-type prespliceosome
g19210.t1	3	fibrous sheath CABYR-binding protein-like isoform X1	Penaeus vannamei	92.045	25	7.5e-179	failed axon connections, isoform A	Drosophila melanogaster	FAX	axonogenesis, cytoplasm, plasma membrane, female germ-line stem cell population maintenance
g19254.t1	3	U1 small nuclear ribonucleoprotein C-like isoform X2	Penaeus vannamei	98.667	41	8.81e-51	small ribonucleoprotein particle U1 subunit C	Drosophila melanogaster	SNRNP-U1-C	small nuclear ribonucleoprotein complex, nucleus, U1 snRNP, mRNA splicing, via spliceosome, zinc ion binding, spliceosomal snRNP assembly, regulation of alternative mRNA splicing, via spliceosome, pre-mRNA 5'-splice site binding, mRNA 5'-splice site recognition
g41028.t1	3	putative RING finger and SPRY domain-containing protein 1-like	Penaeus vannamei	89.18	100	0	RING finger and SPRY domain-containing protein 1 isoform X2	Mus musculus	RSPRY1	extracellular region, metal ion binding, proteolysis involved in cellular protein catabolic process, ubiquitin-protein transferase activity, cytoplasm
g2772.t1	3	heterogeneous nuclear ribonucleoprotein K-like isoform X1	Penaeus vannamei	71.963	54	2.8e-90	heterogeneous nuclear ribonucleoprotein K isoform X4	Oryzias latipes	HNRNPK	regulation of transcription by RNA polymerase II, regulation of mRNA splicing, via spliceosome, regulation of gene expression, nucleus, mRNA binding, cytoplasm
g43558.t1	3	histone-lysine N-methyltransferase SETDB1-B isoform X2	Ixodes scapularis	39.279	69	3.14e-108	SET domain, bifurcated 1, isoform CRA_b	Homo sapiens	SETDB1	DNA binding, chromatin binding, protein binding, nucleus, nucleoplasm, chromosome, cytoplasm, Ras protein signal transduction, zinc ion binding, histone-lysine N-methyltransferase activity, response to vitamin, intracellular membrane-bounded organelle, response to ethanol, negative regulation of single stranded viral RNA replication via double stranded DNA intermediate, histone methyltransferase …
g14367.t1	3	histone H2A-like	Penaeus vannamei	91.566	100	5.47e-44
g40425.t1	3	zinc finger matrin-type protein 5-like isoform X2	Penaeus vannamei	42.286	100	2.13e-40	zinc finger matrin-type protein 5 isoform 1	Mus musculus	ZMAT5	nucleus, nucleoplasm, spliceosomal complex, U12-type spliceosomal complex, mRNA processing, biological_process, zinc ion binding, RNA splicing, metal ion binding
g39956.t1	3	COP9 signalosome complex subunit 3-like	Penaeus vannamei	94.24	100	0	Crystal structure of the COP9 signalosome	Homo sapiens	COPS5	protein deneddylation, nucleotide-excision repair, DNA damage recognition, transcription coactivator activity, translation initiation factor activity, metalloendopeptidase activity, thiol-dependent ubiquitin-specific protease activity, protein binding, nucleus, nucleoplasm, cytoplasm, cytosol, eukaryotic translation initiation factor 3 complex, transcription-coupled nucleotide-excision repair, tr…
g40194.t1	3	LOW QUALITY PROTEIN: nuclear pore complex protein Nup50-like	Penaeus vannamei	47.338	99	4.13e-129	Nucleoporin 50	Mus musculus	NUP50	neural tube formation, protein binding, nuclear pore, nucleoplasm, nuclear membrane, ribonucleoprotein complex, protein import into nucleus
g40016.t1	3	malate dehydrogenase, peroxisomal isoform MDH1x	Homo sapiens	69.408	98	2.53e-155	malate dehydrogenase, peroxisomal isoform Mdh1x	Mus musculus	MDH1	catalytic activity, cytoplasm, mitochondrion, centrosome, cytosol, carbohydrate metabolic process, oxaloacetate metabolic process, malate metabolic process, NADH metabolic process, oxidoreductase activity, malate dehydrogenase activity, oxidoreductase activity, acting on the CH-OH group of donors, NAD or NADP as acceptor, NAD metabolic process, carboxylic acid metabolic process, L-malate dehydrog…
g27796.t2	3	nascent polypeptide-associated complex subunit alpha-like	Penaeus vannamei	88.942	100	1.12e-112	nascent polypeptide associated complex protein alpha subunit, isoform D	Drosophila melanogaster	NACALPHA	nascent polypeptide-associated complex, protein binding, protein targeting to membrane, unfolded protein binding, cytoplasm
g1438.t1	3	methionine aminopeptidase 2-like	Branchiostoma floridae	64.859	89	0	uninitiated, isoform B	Drosophila melanogaster	UND	metalloexopeptidase activity, proteolysis, aminopeptidase activity
g25945.t1	3	Rab11, isoform B	Drosophila melanogaster	78.302	95	2.51e-111	Rab11, isoform B	Drosophila melanogaster	RAB11	regulation of pole plasm oskar mRNA localization, oocyte microtubule cytoskeleton polarization, endocytosis, cellularization, actin cytoskeleton reorganization, GTP binding, trans-Golgi network transport vesicle, rhabdomere development, endosome, sensory organ precursor cell fate determination, centrosome, cytoplasm, compound eye morphogenesis, protein binding, protein-containing complex binding,…
g40300.t1	3	heat shock cognate 70	Macrobrachium nipponense	99.076	100	0
g18159.t1	3	SAP domain-containing ribonucleoprotein-like	Penaeus vannamei	51.311	86	2.38e-48	SAP domain-containing ribonucleoprotein	Oryzias latipes	SARNP	poly(A)+ mRNA export from nucleus, nucleus
g23383.t1	3	mitotic checkpoint protein BUB3-like	Branchiostoma floridae	73.313	100	0	mitotic checkpoint protein BUB3 isoform b	Homo sapiens	BUB3	mitotic sister chromatid segregation, kinetochore, condensed chromosome kinetochore, protein binding, nucleoplasm, cytosol, ubiquitin-dependent protein catabolic process, attachment of spindle microtubules to kinetochore, anaphase-promoting complex-dependent catabolic process, protein localization to kinetochore, cell division, meiotic cell cycle, regulation of mitotic cell cycle phase transition…
g39629.t1	3	26S proteasome non-ATPase regulatory subunit 1-like	Branchiostoma floridae	57.295	69	0	26S proteasome non-ATPase regulatory subunit 1	Mus musculus	PSMD1	proteasome complex, protein binding, proteasome accessory complex, enzyme regulator activity, ubiquitin protein ligase binding, regulation of protein catabolic process, nucleus, proteasome regulatory particle, base subcomplex, endopeptidase activity, proteasome storage granule, proteasome-mediated ubiquitin-dependent protein catabolic process
g47747.t1	3	multifunctional protein ADE2-like	Penaeus vannamei	86.547	99	1.2e-143	PAICS bifunctional enzyme, isoform A	Drosophila melanogaster	PAICS	phosphoribosylaminoimidazolesuccinocarboxamide synthase activity, phosphoribosylaminoimidazole carboxylase activity, 'de novo' IMP biosynthetic process, cytoplasm, cytosol
g27856.t1	3	vesicular glutamate transporter 1-like isoform X2	Penaeus vannamei	56.144	98	5.13e-178	sialin isoform 1	Homo sapiens	SLC17A5	carbohydrate:proton symporter activity, lysosomal membrane, cytosol, plasma membrane, ion transport, amino acid transport, response to bacterium, sialic acid transmembrane transporter activity, sialic acid:proton symporter activity, sialic acid transport, membrane, synaptic vesicle membrane, carbohydrate transmembrane transport, proton transmembrane transport, anion transport, integral component …
g13355.t1	3	protein tyrosine phosphatase type IVA 2-like	Penaeus vannamei	95.556	92	1.89e-125	PRL-1 phosphatase, isoform C	Drosophila melanogaster	PRL-1	protein tyrosine/serine/threonine phosphatase activity, protein tyrosine phosphatase activity, peptidyl-tyrosine dephosphorylation, cytoplasm, plasma membrane, nucleus
g9475.t1	3	heterogeneous nuclear ribonucleoprotein A1, A2/B1 homolog isoform X1	Penaeus vannamei	80.583	82	2.9e-142
g9475.t2	3	heterogeneous nuclear ribonucleoprotein 87F-like isoform X2	Penaeus vannamei	78.662	82	2.74e-143
g48765.t1	3
g25610.t1	3	RING finger and SPRY domain-containing protein 1 isoform X2	Ixodes scapularis	63.06	97	0	RING finger and SPRY domain-containing protein 1 isoform X2	Oryzias latipes	RSPRY1	ubiquitin-protein transferase activity, cytoplasm, proteolysis involved in cellular protein catabolic process
g4868.t1	3	serine/arginine-rich splicing factor 1B-like	Penaeus vannamei	94.57	92	8.23e-110	splicing factor 2, isoform B	Drosophila melanogaster	SF2	protein binding, nucleus, DNA binding, mRNA binding, precatalytic spliceosome, mRNA splicing, via spliceosome, catalytic step 2 spliceosome, regulation of mRNA 3'-end processing, regulation of alternative mRNA splicing, via spliceosome, regulation of transcriptional start site selection at RNA polymerase II promoter, regulation of gene expression, RNA export from nucleus, RNA binding, alternative…
g48456.t1	3	26S proteasome regulatory subunit 8	Penaeus vannamei	100	100	1.33e-75	Psmc5 protein, partial	Mus musculus	PSMC5	nucleotide binding, proteasome complex, signaling receptor binding, protein binding, ATP binding, nucleus, transcription factor TFIIH holo complex, cytoplasm, proteasome regulatory particle, regulation of transcription by RNA polymerase II, transcription factor binding, inclusion body, hydrolase activity, ATPase activity, TBP-class protein binding, proteasome accessory complex, protein catabolic …
g13701.t1	3	putative THO complex subunit 4	Penaeus vannamei	55.102	17	1.1e-34
g15947.t1	3	heat shock protein 10	Penaeus vannamei	79.412	100	9.07e-50
g44193.t1	3	nucleolar protein 58	Nematostella vectensis	66.161	88	0	NOP58 protein, partial	Homo sapiens	NOP58	TFIID-class transcription factor complex binding, fibrillar center, RNA binding, protein binding, nucleoplasm, nucleolus, sno(s)RNA-containing ribonucleoprotein complex, cytosol, rRNA processing, Cajal body, membrane, snoRNA binding, box C/D RNP complex, snoRNA localization, ATPase binding, pre-snoRNP complex, small-subunit processome
g40477.t1	3
g44176.t1	3	dUTP pyrophosphatase	Penaeus vannamei	79.592	100	6.62e-85	deoxyuridine 5'-triphosphate nucleotidohydrolase, mitochondrial isoform X1	Oryzias latipes	DUT	dUMP biosynthetic process, dUTP catabolic process, dUTP diphosphatase activity, magnesium ion binding
g42407.t1	3	cathepsin B	Macrobrachium nipponense	95.166	100	0	cathepsin B isoform 1 precursor	Homo sapiens	CTSB	toll-like receptor signaling pathway, cysteine-type endopeptidase activity, protein binding, collagen binding, extracellular region, extracellular space, intracellular anatomical structure, lysosome, proteolysis, peptidase activity, cysteine-type peptidase activity, apical plasma membrane, collagen catabolic process, epithelial cell differentiation, endolysosome lumen, melanosome, regulation of a…
g14548.t1	3	14-3-3 epsilon-like transcript variant 1	Penaeus vannamei	97.076	85	1.4e-117	tyrosine 3-monooxygenase/tryptophan 5-monooxygenase activation protein, epsilon polypeptide, isoform CRA_b	Mus musculus	YWHAE	MAPK cascade, neuron migration, calcium channel regulator activity, protein binding, nucleus, cytoplasm, mitochondrion, cytosol, kinesin complex, plasma membrane, protein targeting, potassium channel regulator activity, enzyme binding, protein phosphatase binding, protein domain specific binding, hippocampus development, cerebral cortex development, axon, ubiquitin protein ligase binding, protein…
g42531.t1	3	small nuclear ribonucleoprotein Sm D2-like	Penaeus vannamei	94.017	100	1.23e-67
g26060.t1	3	spliceosome RNA helicase DDX39B	Branchiostoma floridae	83.759	51	0	HLA-B associated transcript 1 variant, partial	Homo sapiens	DDX39B	spliceosomal complex assembly, transcription export complex, mRNA splicing, via spliceosome, liver development, RNA binding, RNA helicase activity, protein binding, ATP binding, nucleus, nucleoplasm, spliceosomal complex, RNA export from nucleus, mRNA export from nucleus, RNA-dependent ATPase activity, RNA splicing, RNA secondary structure unwinding, nuclear matrix, nuclear speck, ATPase activity…
g4693.t1	3	Serine/threonine-protein phosphatase 4 regulatory subunit 1	Penaeus vannamei	69.123	96	0	serine/threonine-protein phosphatase 4 regulatory subunit 1 isoform X4	Homo sapiens	PPP4R1	protein binding, protein phosphorylation, protein dephosphorylation, signal transduction, protein phosphatase regulator activity, protein phosphatase 4 complex, regulation of phosphoprotein phosphatase activity, phosphoprotein phosphatase activity, protein serine/threonine phosphatase activity, protein serine/threonine phosphatase complex
g1036.t1	3	charged multivesicular body protein 4b-like	Penaeus vannamei	82.727	100	1.66e-104	shrub	Drosophila melanogaster	SHRB	dendrite morphogenesis, autophagy, endosome transport via multivesicular body sorting pathway, ESCRT III complex, ubiquitin-dependent protein catabolic process via the multivesicular body sorting pathway, multivesicular body, midbody, protein binding, neuron remodeling, female germ-line stem cell asymmetric division, mitotic cytokinesis, fusome, contractile ring, neuronal cell body, proximal dend…
g42563.t1	3
g4259.t2	3	CDK2	Macrobrachium nipponense	99.558	100	1.81e-168	cyclin-dependent kinase 3	Homo sapiens	CDK3	G1/S transition of mitotic cell cycle, protein binding, ATP binding, cellular response to DNA damage stimulus, cell population proliferation, G0 to G1 transition, cell division, regulation of cell cycle, protein phosphorylation, nucleus, cyclin-dependent protein serine/threonine kinase activity
g38444.t1	3	P23	Penaeus vannamei	77.419	75	5.13e-62
g16947.t2	3	splicing factor U2AF 50 kDa subunit-like isoform X7	Branchiostoma floridae	68	84	0	U2 small nuclear riboprotein auxiliary factor 50, isoform D	Drosophila melanogaster	U2AF50	mRNA splicing, via spliceosome, U2AF complex, poly-pyrimidine tract binding, mRNA binding, spliceosomal complex, nuclear export, regulation of alternative mRNA splicing, via spliceosome, nucleus, precatalytic spliceosome, RNA splicing, RNA binding, protein binding, positive regulation of RNA export from nucleus, nucleoplasm, pre-mRNA 3'-splice site binding, U2-type prespliceosome, nuclear speck, …
g27423.t1	3	Malonyl CoA-acyl carrier protein transacylase	Penaeus vannamei	26.367	50	2.66e-12
g47316.t1	3	titin-like	Penaeus vannamei	61.347	73	1.54e-148	ubiquitin carboxyl-terminal hydrolase 10 isoform X1	Homo sapiens	USP10	p53 binding, RNA binding, cysteine-type endopeptidase activity, thiol-dependent ubiquitin-specific protease activity, protein binding, nucleus, nucleoplasm, cytoplasm, early endosome, cytosol, ubiquitin-dependent protein catabolic process, autophagy, cellular response to DNA damage stimulus, regulation of autophagy, protein deubiquitination, protein phosphopantetheinylation, translesion synthesis…
g16734.t1	3	histone H1-beta, late embryonic-like isoform X1	Penaeus vannamei	61.745	99	3.28e-38	H1 histone family, member 0	Homo sapiens	H1-0	negative regulation of transcription by RNA polymerase II, chromatin, nucleosome, euchromatin, minor groove of adenine-thymine-rich DNA binding, RNA binding, protein binding, nucleus, nucleoplasm, Golgi apparatus, apoptotic DNA fragmentation, nucleosome assembly, chromatin silencing, actin cytoskeleton, nuclear body, transcription repressor complex, chromatin DNA binding, positive regulation of t…
g43174.t1	3	DET1- and DDB1-associated protein 1-like	Penaeus vannamei	90.099	100	9.51e-62	DET1- and DDB1-associated protein 1	Oryzias latipes	DDA1	positive regulation of proteasomal ubiquitin-dependent protein catabolic process, Cul4-RING E3 ubiquitin ligase complex
g16644.t2	3	eukaryotic translation initiation factor 4E type 2-like isoform X1	Penaeus vannamei	83.981	80	6.56e-127	eukaryotic translation initiation factor 4E member 2 variant, partial	Homo sapiens	EIF4E2	RNA cap binding, P-body, RNA binding, protein binding, cytoplasm, cytosol, mRNA cap binding complex, translational initiation, translation factor activity, RNA binding, negative regulation of translation, gene silencing by RNA, ubiquitin protein ligase binding, positive regulation of miRNA mediated inhibition of translation, RNA 7-methylguanosine cap binding, eukaryotic translation initiation fac…
g43176.t1	3	caprin-1-like	Penaeus vannamei	53.509	36	8.45e-60	GPI-anchored protein p137	Homo sapiens	CAPRIN1	P-body, RNA binding, protein binding, cytoplasm, cytosol, cytoplasmic stress granule, membrane, negative regulation of translation, lamellipodium, dendrite, cell leading edge, synapse, positive regulation of dendrite morphogenesis, positive regulation of dendritic spine morphogenesis
g43235.t1	3	Karyopherin alpha 2 (RAG cohort 1, importin alpha 1)	Homo sapiens	58.704	98	0	Karyopherin alpha 2 (RAG cohort 1, importin alpha 1)	Homo sapiens	KPNA2	regulation of DNA recombination, Golgi membrane, RNA binding, protein binding, nucleoplasm, cytoplasm, endoplasmic reticulum membrane, cytosol, DNA metabolic process, NLS-bearing protein import into nucleus, nuclear localization sequence binding, membrane, modulation by virus of host cellular process, histone deacetylase binding, host cell, entry of viral genome into host nucleus through nuclear …
g27354.t1	3	dnaJ homolog subfamily A member 1-like isoform X2	Branchiostoma floridae	68.5	99	0	DnaJ protein homolog	Homo sapiens	DNAJA1	G protein-coupled receptor binding, ATPase activator activity, protein binding, ATP binding, nucleus, mitochondrion, cytosol, protein folding, response to unfolded protein, spermatogenesis, response to heat, microtubule cytoskeleton, membrane, flagellated sperm motility, androgen receptor signaling pathway, Hsp70 protein binding, Tat protein binding, negative regulation of protein ubiquitination,…
g43366.t1	3	putative helicase MOV-10	Branchiostoma floridae	40.674	94	0
g43376.t1	3	ancient ubiquitous protein 1 homolog	Penaeus vannamei	78.894	53	6.9e-113
g43418.t2	3	cell division cycle 5, isoform B	Drosophila melanogaster	57.08	99	0	cell division cycle 5-like protein	Mus musculus	CDC5L	mitotic cell cycle, mRNA splicing, via spliceosome, Prp19 complex, RNA polymerase II transcription regulatory region sequence-specific DNA binding, transcription corepressor binding, DNA-binding transcription activator activity, RNA polymerase II-specific, DNA binding, RNA binding, nucleus, nucleoplasm, DNA replication factor A complex, cytoplasm, DNA repair, mRNA processing, cellular response to…
g27334.t1	3	tubulin alpha-1C chain isoform a	Homo sapiens	94.013	99	0	alpha-Tubulin at 84B	Drosophila melanogaster	ALPHATUB84B	GTPase activity, spindle, astral microtubule, centrosome, nucleus, cytoplasm, perinuclear region of cytoplasm, lysosome localization, microtubule, mitotic cell cycle, GTP binding, structural constituent of cytoskeleton, microtubule cytoskeleton organization
g14983.t1	3	scavenger receptor	Penaeus vannamei	55.932	77	0	scavenger receptor acting in neural tissue and majority of rhodopsin is absent, isoform C	Drosophila melanogaster	SANTA-MARIA	membrane, phototransduction, rhodopsin biosynthetic process, carotenoid metabolic process, thermotaxis, cytoplasm, scavenger receptor activity
g17678.t1	3	lymphoid-specific helicase isoform 7	Homo sapiens	41.106	86	1.61e-145	lymphoid-specific helicase isoform 7	Homo sapiens	HELLS	chromosome, centromeric region, helicase activity, protein binding, ATP binding, pericentric heterochromatin, DNA methylation-dependent heterochromatin assembly, cell cycle, multicellular organism development, maintenance of DNA methylation, pericentric heterochromatin assembly, lymphocyte proliferation, cell division, chromatin binding, DNA methylation, nucleus
g16137.t1	3	heat shock protein 10	Penaeus vannamei	79.208	99	2.59e-49
g41641.t1	3	cathepsin B	Macrobrachium nipponense	95.166	100	0	cathepsin B isoform 1 precursor	Homo sapiens	CTSB	toll-like receptor signaling pathway, cysteine-type endopeptidase activity, protein binding, collagen binding, extracellular region, extracellular space, intracellular anatomical structure, lysosome, proteolysis, peptidase activity, cysteine-type peptidase activity, apical plasma membrane, collagen catabolic process, epithelial cell differentiation, endolysosome lumen, melanosome, regulation of a…
g16257.t1	3	transcriptional coactivator YAP1-like isoform X1	Penaeus vannamei	85.926	78	6.48e-71	transcriptional coactivator YAP1 isoform X2	Oryzias latipes	YAP1	cytoplasm, nucleus, transcription corepressor activity, transcription coactivator activity, positive regulation of transcription by RNA polymerase II, hippo signaling
g26151.t1	3	aladin-like	Penaeus vannamei	64.34	100	0	aladin isoform 1	Homo sapiens	AAAS	spindle pole, microtubule bundle formation, molecular_function, protein binding, nucleus, nuclear envelope, nuclear pore, nucleoplasm, centrosome, cytosol, regulation of glycolytic process, mRNA export from nucleus, tRNA export from nucleus, nucleocytoplasmic transport, learning, fertilization, membrane, viral process, protein sumoylation, viral transcription, nuclear membrane, host cell, regulat…
g1748.t1	3	putative PTB domain-containing adapter protein ced-6-like	Penaeus vannamei	79.903	98	0	PTB domain-containing engulfment adapter protein 1 isoform g	Homo sapiens	GULP1	cytoplasm, lipid transport, phagocytosis, engulfment, apoptotic process
g9871.t1	3	disc proliferation abnormal, isoform B	Drosophila melanogaster	71.821	98	0
g46618.t1	3	Hspa8 protein, partial	Mus musculus	86.338	94	0	HSPA8 protein, partial	Homo sapiens	HSPA8	mRNA splicing, via spliceosome, Prp19 complex, G protein-coupled receptor binding, phosphatidylserine binding, RNA binding, protein binding, ATP binding, extracellular region, extracellular space, nucleus, nucleoplasm, spliceosomal complex, nucleolus, lysosomal membrane, late endosome, cytosol, plasma membrane, focal adhesion, protein folding, response to unfolded protein, neurotransmitter secret…
g46619.t1	3	HSPA8 protein, partial	Homo sapiens	86.338	94	0	Hspa8 protein, partial	Mus musculus	HSPA8	nucleotide binding, Prp19 complex, G protein-coupled receptor binding, phosphatidylserine binding, positive regulation of T cell mediated cytotoxicity, photoreceptor inner segment, RNA binding, signaling receptor binding, protein binding, ATP binding, intracellular anatomical structure, nucleus, spliceosomal complex, cytoplasm, lysosome, lysosomal membrane, late endosome, autophagosome, cytosol, …
g26680.t1	3	catenin beta-1-like isoform X6	Branchiostoma floridae	71.238	75	0	armadillo, isoform F	Drosophila melanogaster	ARM	zonula adherens, canonical Wnt signaling pathway, imaginal disc-derived wing margin morphogenesis, protein binding, adherens junction, heart formation, apical plasma membrane, compound eye retinal cell programmed cell death, transcription factor binding, rhabdomere, epithelial cell type specification, open tracheal system, branching morphogenesis of an epithelial tube, branch fusion, open trachea…
g15583.t1	3	DNA damage-binding protein 1-like isoform X2	Branchiostoma floridae	65.271	99	0	DNA damage-binding protein 1	Mus musculus	DDB1	nucleic acid binding, DNA binding, damaged DNA binding, protein binding, nucleus, nucleoplasm, cytoplasm, DNA repair, ubiquitin-dependent protein catabolic process, cellular response to DNA damage stimulus, proteasomal protein catabolic process, Wnt signaling pathway, protein ubiquitination, protein-macromolecule adaptor activity, Cul4A-RING E3 ubiquitin ligase complex, Cul4B-RING E3 ubiquitin li…
g44878.t1	3	RNA-binding protein with serine-rich domain 1-like isoform X2	Penaeus vannamei	80.282	60	4.42e-17	RNA-binding protein S1	Drosophila melanogaster	RNPS1	mRNA binding, nucleic acid binding, RNA splicing, negative regulation of transposition, DNA-mediated, nucleoplasm, ASAP complex, mRNA splicing, via spliceosome, cytoplasm
g4488.t1	3	RNA-binding protein squid-like isoform X2	Penaeus vannamei	71.25	77	1.1e-79
g44912.t1	3	F-box/LRR-repeat protein 2	Nematostella vectensis	26.368	30	8.89e-06
g44917.t1	3
g45004.t1	3	DNA topoisomerase 2-alpha-like	Branchiostoma floridae	59.911	82	0	DNA topoisomerase 2-alpha isoform X2	Mus musculus	TOP2A	nucleotide binding, nuclear chromosome, magnesium ion binding, chromosome, centromeric region, condensed chromosome, hematopoietic progenitor cell differentiation, DNA binding, chromatin binding, DNA topoisomerase activity, DNA topoisomerase type II (double strand cut, ATP-hydrolyzing) activity, protein kinase C binding, protein binding, ATP binding, nucleus, nucleoplasm, nucleolus, cytoplasm, ce…
g15550.t2	3	MICOS complex subunit Mic19-like isoform X1	Branchiostoma floridae	35.417	29	2.54e-12
g16052.t1	3	motile sperm domain-containing protein 1-like	Branchiostoma floridae	48.387	43	1.98e-34	MOSPD1	Homo sapiens	MOSPD1	negative regulation of transcription by RNA polymerase II, Golgi membrane, protein binding, nucleus, cytoplasm, endoplasmic reticulum membrane, integral component of membrane, cell differentiation, positive regulation of transcription by RNA polymerase II, perinuclear region of cytoplasm
g45091.t1	3
g27227.t1	3	hydroxyacylglutathione hydrolase, mitochondrial-like isoform X5	Penaeus vannamei	77.451	98	0
g45025.t1	3	eukaryotic translation initiation factor 3 subunit D-like isoform X7	Penaeus vannamei	87.912	99	0	Structure of a human ABCE1-bound 43S pre-initiation complex - State II	Homo sapiens	RACK1	phagocytic cup, positive regulation of protein phosphorylation, RNA binding, protein kinase C binding, signaling receptor binding, protein binding, nucleus, nucleoplasm, cytoplasm, mitochondrion, cytosol, apoptotic process, activation of cysteine-type endopeptidase activity involved in apoptotic process, cell cycle, gastrulation, ion channel inhibitor activity, cysteine-type endopeptidase activat…
g26352.t1	3
g43862.t1	3	DNA replication licensing factor mcm2-like	Branchiostoma floridae	74.082	98	0	DNA replication licensing factor MCM2	Homo sapiens	MCM2	G1/S transition of mitotic cell cycle, chromosome, telomeric region, chromatin, DNA binding, protein binding, ATP binding, nucleus, nucleoplasm, nuclear origin of replication recognition complex, cytoplasm, DNA replication, DNA replication initiation, nucleosome assembly, apoptotic process, enzyme binding, histone binding, MCM complex, metal ion binding, CMG complex, cellular response to interleu…
g45427.t1	3	LOW QUALITY PROTEIN: homogentisate 1,2-dioxygenase-like	Penaeus vannamei	86.379	100	0	homogentisate 1,2-dioxygenase	Oryzias latipes	HGD	homogentisate 1,2-dioxygenase activity, cytoplasm, L-phenylalanine catabolic process
g16022.t1	3	tumor protein 63-like	Penaeus vannamei	66.406	65	2.94e-45	tumor protein 63 isoform h	Mus musculus	TRP63	negative regulation of transcription by RNA polymerase II, chromatin, transcription regulatory region sequence-specific DNA binding, RNA polymerase II transcription regulatory region sequence-specific DNA binding, DNA-binding transcription activator activity, RNA polymerase II-specific, skeletal system development, establishment of planar polarity, morphogenesis of a polarized epithelium, hair fo…
g45796.t1	3	probable maleylacetoacetate isomerase 2 isoform X2	Penaeus vannamei	78.488	95	3.42e-97	maleylacetoacetate isomerase isoform 3	Mus musculus	GSTZ1	catalytic activity, glutathione transferase activity, cytoplasm, mitochondrion, L-phenylalanine catabolic process, tyrosine catabolic process, glutathione metabolic process, metabolic process, aromatic amino acid family metabolic process, maleylacetoacetate isomerase activity, transferase activity, isomerase activity, identical protein binding, protein homodimerization activity
g26600.t2	3	polypyrimidine tract-binding protein 1 isoform X3	Ixodes scapularis	70	86	0
g45234.t1	3	NADH-ubiquinone oxidoreductase 75 kDa subunit, mitochondrial-like	Branchiostoma floridae	70.468	99	0	NADH-ubiquinone oxidoreductase 75 kDa subunit, mitochondrial isoform 1 precursor	Homo sapiens	NDUFS1	protein binding, mitochondrion, mitochondrial respiratory chain complex I, mitochondrial intermembrane space, mitochondrial matrix, mitochondrial electron transport, NADH to ubiquinone, NADH dehydrogenase (ubiquinone) activity, apoptotic mitochondrial changes, electron transfer activity, mitochondrial respiratory chain complex I assembly, cellular respiration, ATP metabolic process, metal ion bin…
g45195.t1	3	The human nucleosome structure containing the histone variant H3.3	Homo sapiens	100	100	1.63e-92	The human nucleosome structure containing the histone variant H3.3	Homo sapiens	H3-3A	rDNA heterochromatin assembly, nuclear chromosome, chromosome, telomeric region, nucleosome, RNA polymerase II cis-regulatory region sequence-specific DNA binding, RNA polymerase II core promoter sequence-specific DNA binding, osteoblast differentiation, Barr body, protein binding, extracellular region, nucleus, nucleoplasm, nucleosome assembly, DNA replication-independent nucleosome assembly, nu…
g26619.t1	3	interleukin enhancer-binding factor 2 homolog	Branchiostoma floridae	75	86	0	interleukin enhancer binding factor 2 variant, partial	Homo sapiens	ILF2	DNA binding, RNA binding, double-stranded RNA binding, protein binding, extracellular region, nucleus, nucleoplasm, nucleolus, membrane, specific granule lumen, neutrophil degranulation, positive regulation of transcription, DNA-templated, tertiary granule lumen, ficolin-1-rich granule lumen, ribonucleoprotein complex
g10129.t2	3	POLDIP3, partial	Homo sapiens	42.708	16	1.55e-12	mKIAA1649 protein, partial	Mus musculus	POLDIP3	nucleic acid binding, RNA binding, nucleus, cytoplasm, regulation of translation, nuclear speck, poly(A)+ mRNA export from nucleus, cytoplasmic ribonucleoprotein granule, protein-containing complex binding, positive regulation of translation, mRNA transport
g9933.t1	4	V-type proton ATPase 21 kDa proteolipid subunit-like	Penaeus vannamei	83	96	1.76e-76
g9886.t1	4	proteasome subunit beta type-1-like	Penaeus vannamei	84.434	99	1.19e-131
g2814.t1	4	probable imidazolonepropionase	Branchiostoma floridae	65.33	85	0	probable imidazolonepropionase	Homo sapiens	AMDHD1	molecular_function, cytosol, histidine catabolic process, hydrolase activity, acting on carbon-nitrogen (but not peptide) bonds, in cyclic amides, histidine catabolic process to glutamate and formamide, histidine catabolic process to glutamate and formate, metal ion binding, imidazolonepropionase activity
g26616.t1	4	F0-ATP synthase b-chain	Penaeus vannamei	81.855	100	1.99e-154	ATP synthase, subunit B	Drosophila melanogaster	ATPSYNB	proton transmembrane transport, ATP synthesis coupled proton transport, mitochondrial proton-transporting ATP synthase, stator stalk, proton-transporting ATP synthase activity, rotational mechanism, mitochondrion, mitochondrial proton-transporting ATP synthase complex, coupling factor F(o)
g28154.t1	4	serine/threonine-protein kinase pim-1-like	Penaeus vannamei	67.049	96	3.41e-153	Pim1 complexed with N-(6-(4-hydroxyphenyl)-1H-indazol-3-yl)cyclopropanecarboxamide	Homo sapiens	PIM1	protein serine/threonine kinase activity, protein binding, ATP binding, nucleus, nucleoplasm, nucleolus, cytoplasm, cytosol, plasma membrane, protein phosphorylation, apoptotic process, cell cycle, multicellular organism development, transcription factor binding, cytokine-mediated signaling pathway, regulation of transmembrane transporter activity, manganese ion binding, hyaluronan metabolic proc…
g266.t1	4	sterol-regulatory element-binding protein	Macrobrachium nipponense	98	98	0	sterol regulatory element-binding protein 1	Oryzias latipes	SREBF1	nucleus, RNA polymerase II cis-regulatory region sequence-specific DNA binding, DNA-binding transcription factor activity, RNA polymerase II-specific, regulation of transcription by RNA polymerase II
g25604.t1	4	calcyclin-binding protein-like	Penaeus vannamei	62.632	99	7.73e-71	calcyclin-binding protein	Oryzias latipes	CACYBP	heart development, nucleus
g23907.t1	4	RNA-binding protein cabeza-like isoform X2	Penaeus vannamei	59.756	80	2.23e-46
g38970.t1	4	PREDICTED: dopamine N-acetyltransferase	Tribolium castaneum	30.612	86	0.001
g18743.t1	4	ras GTPase-activating protein-binding protein 1-like	Penaeus vannamei	70.055	88	0
g10543.t1	4	protein O-mannosyl-transferase 2-like	Branchiostoma floridae	58.664	94	0
g29586.t1	4	carbohydrate sulfotransferase 11-like	Penaeus vannamei	44.78	58	1.18e-99
g9732.t1	4	polymeric immunoglobulin receptor-like protein	Penaeus vannamei	63.825	97	0
g23537.t1	4	probable signal peptidase complex subunit 2 isoform X1	Penaeus vannamei	86.458	100	1.93e-124	signal peptidase complex subunit 2	Oryzias latipes	SPCS2	protein targeting to ER, signal peptidase complex, signal peptide processing
g38807.t1	4	peroxiredoxin	Macrobrachium nipponense	96.97	75	3.9e-142	thioredoxin peroxidase 1, isoform C	Drosophila melanogaster	JAFRAC1	thioredoxin peroxidase activity, hydrogen peroxide catabolic process, cytosol, cell redox homeostasis, response to starvation, determination of adult lifespan, germ cell migration, cell adhesion, response to oxidative stress, germ cell development, removal of superoxide radicals, cellular response to stress, leukocyte activation
g23815.t1	4	PREDICTED: T-complex protein 1 subunit beta	Tribolium castaneum	65.82	83	0	chaperonin containing TCP1 subunit 2	Drosophila melanogaster	CCT2	ATP binding, cytoplasm, protein folding, chaperonin-containing T-complex, unfolded protein binding
g9495.t2	4	RNA-binding protein squid-like isoform X1	Penaeus vannamei	80.822	75	1.03e-122	squid, isoform A	Drosophila melanogaster	SQD	polytene chromosome puff, nucleus, nucleolus, dorsal/ventral axis specification, ovarian follicular epithelium, ovarian follicle cell migration, mRNA 3'-UTR binding, intracellular mRNA localization, negative regulation of translation, dorsal/ventral pattern formation, RNA export from nucleus, mRNA binding, chromatin, omega speckle, cytoplasm, oogenesis, nuclear-transcribed mRNA catabolic process,…
g38756.t1	4	cytochrome P450 18a1-like	Penaeus vannamei	66.806	99	0	cytochrome P450-18a1, isoform B	Drosophila melanogaster	CYP18A1	iron ion binding, ecdysteroid catabolic process, steroid hydroxylase activity, imaginal disc-derived leg morphogenesis, prepupal development, pupation, metamorphosis, chorion-containing eggshell formation, organic acid metabolic process, heme binding, xenobiotic metabolic process, exogenous drug catabolic process, oxidoreductase activity, acting on paired donors, with incorporation or reduction o…
g19439.t1	4	ribosomal RNA small subunit methyltransferase NEP1-like	Penaeus vannamei	74.793	99	6.15e-129	ribosomal RNA small subunit methyltransferase NEP1	Mus musculus	EMG1	blastocyst development, RNA binding, nucleus, nucleoplasm, chromosome, nucleolus, rRNA processing, methyltransferase activity, transferase activity, nucleologenesis, methylation, ribosome biogenesis, identical protein binding, rRNA (pseudouridine) methyltransferase activity, rRNA binding, small-subunit processome, rRNA base methylation
g9452.t1	4	epidermal retinol dehydrogenase 2-like isoform X1	Penaeus vannamei	64.725	100	3.55e-153
g29987.t1	4	tubulin alpha-1C chain isoform c	Homo sapiens	94.457	100	0	alpha-Tubulin at 84B	Drosophila melanogaster	ALPHATUB84B	GTPase activity, spindle, astral microtubule, centrosome, nucleus, cytoplasm, perinuclear region of cytoplasm, lysosome localization, microtubule, mitotic cell cycle, GTP binding, structural constituent of cytoskeleton, microtubule cytoskeleton organization
g23742.t1	4	PREDICTED: T-complex protein 1 subunit beta	Tribolium castaneum	77.937	87	0	chaperonin containing TCP1 subunit 2	Drosophila melanogaster	CCT2	ATP binding, cytoplasm, protein folding, chaperonin-containing T-complex, unfolded protein binding
g29565.t1	4	eukaryotic translation initiation factor 4E-like isoform X3	Penaeus vannamei	84.722	92	5.66e-135
g2816.t1	4	myeloperoxidase-like	Penaeus vannamei	61.655	95	0
g30456.t1	4	V-type proton ATPase subunit e 2-like	Penaeus vannamei	71.264	37	1.35e-35	V-type proton ATPase subunit e 2 isoform 1	Homo sapiens	ATP6V0E2	vacuolar acidification, insulin receptor signaling pathway, endosome membrane, integral component of membrane, regulation of macroautophagy, hydrolase activity, phagocytic vesicle membrane, proton-transporting V-type ATPase, V0 domain, transferrin transport, ion transmembrane transport, ATPase-coupled ion transmembrane transporter activity, proton-transporting ATPase activity, rotational mechanis…
g7518.t1	4	PREDICTED: 4-hydroxyphenylpyruvate dioxygenase	Tribolium castaneum	70.968	69	0
g9196.t1	4
g8222.t1	4	mitochondrial import receptor subunit TOM22 homolog	Penaeus vannamei	73.585	46	2.68e-47
g30330.t1	4	eukaryotic translation initiation factor 1A, Y-chromosomal-like	Penaeus vannamei	97.917	69	2.78e-96	eukaryotic translation initiation factor 1A, isoform C	Drosophila melanogaster	EIF1A	cytosol, translation, translation initiation factor activity, translational initiation, eukaryotic 43S preinitiation complex, nucleoplasm
g19583.t1	4	prefoldin subunit 3-like	Penaeus vannamei	84.946	97	1.08e-115	prefoldin subunit 3	Mus musculus	VBP1	amyloid-beta binding, nucleus, cytoplasm, cytosol, protein folding, prefoldin complex, intracellular membrane-bounded organelle, unfolded protein binding, negative regulation of amyloid fibril formation, polysome, tubulin complex assembly, tubulin binding, microtubule-based process
g30356.t1	4	formimidoyltransferase-cyclodeaminase-like	Penaeus vannamei	78.755	99	0	formimidoyltransferase-cyclodeaminase	Mus musculus	FTCD	Golgi membrane, catalytic activity, folic acid binding, cytoplasm, endoplasmic reticulum, endoplasmic reticulum-Golgi intermediate compartment, Golgi apparatus, cytosol, cytoskeleton, plasma membrane, histidine metabolic process, histidine catabolic process, cytoskeleton organization, microtubule binding, metabolic process, transferase activity, lyase activity, formimidoyltransferase activity, gl…
g8215.t2	4	LOW QUALITY PROTEIN: putative uncharacterized oxidoreductase C513.07	Penaeus vannamei	71.505	84	0
g38401.t1	4	proteasomal ubiquitin receptor ADRM1-like isoform X1	Penaeus vannamei	84.069	100	0	proteasomal ubiquitin receptor ADRM1	Oryzias latipes	LOC101171004	ubiquitin binding, proteasome binding, proteasome regulatory particle, lid subcomplex, ubiquitin-dependent protein catabolic process, endopeptidase activator activity
g39667.t1	4
g23387.t1	4	monocarboxylate transporter 14-like	Penaeus vannamei	49.308	96	3.72e-178	hermes, isoform B	Drosophila melanogaster	HRM	plasma membrane pyruvate transport, plasma membrane, plasma membrane lactate transport, monocarboxylic acid transmembrane transporter activity, integral component of membrane, monocarboxylic acid transport
g8167.t1	4	PREDICTED: T-complex protein 1 subunit alpha	Tribolium castaneum	73.048	99	0	chaperonin containing TCP1 subunit 1, isoform A	Drosophila melanogaster	CCT1	ATP binding, cytosol, ovarian follicle cell development, chaperonin-containing T-complex, protein folding, unfolded protein binding
g2687.t1	4	signal peptidase complex subunit 1-like	Penaeus vannamei	81.818	100	2.68e-55	signal peptidase complex subunit 1	Mus musculus	SPCS1	endoplasmic reticulum, proteolysis, peptidase activity, membrane, integral component of membrane, hydrolase activity, virion assembly, viral protein processing, integral component of endoplasmic reticulum membrane, ribosome binding, intracellular membrane-bounded organelle, signal peptide processing, protein targeting to ER, signal peptidase complex
g39699.t1	4	splicing factor 3B subunit 5-like	Penaeus vannamei	97.647	100	4.57e-58	splicing factor 3B subunit 5	Oryzias latipes	SF3B5	precatalytic spliceosome, U2 snRNP, mRNA splicing, via spliceosome
g38366.t1	4	Rpb10	Drosophila melanogaster	97.015	100	4.88e-40	Rpb10	Drosophila melanogaster	RPB10	DNA-directed 5'-3' RNA polymerase activity, transcription by RNA polymerase II, RNA polymerase II activity, RNA polymerase II, core complex, DNA binding, RNA polymerase I activity, RNA polymerase I complex, RNA polymerase III activity, RNA polymerase III complex, transcription by RNA polymerase I, tRNA transcription by RNA polymerase III, zinc ion binding
g38355.t1	4	CLIP-LEC	Macrobrachium nipponense	81.672	62	0
g7931.t1	4	protein hunchback-like	Penaeus vannamei	60.118	100	0
g39785.t1	4	lysosomal aspartic protease-like	Penaeus vannamei	79.372	99	2.09e-122	cathepsin D, isoform B	Drosophila melanogaster	CATHD	aspartic-type endopeptidase activity, proteolysis, extracellular region, apoptotic process, defense response to Gram-negative bacterium, nurse cell apoptotic process, lysosome, cell death
g12062.t1	4	aldehyde dehydrogenase type III, isoform U	Drosophila melanogaster	56	98	0	aldehyde dehydrogenase type III, isoform U	Drosophila melanogaster	ALDH-III	cellular aldehyde metabolic process, 3-chloroallyl aldehyde dehydrogenase activity
g3051.t2	4	protein PRRC2C-like isoform X2	Penaeus vannamei	61.667	68	0
g1211.t1	4	RE24790p	Drosophila melanogaster	31.683	77	0.000624
g7741.t1	4	rhodanese 1-like protein	Macrobrachium nipponense	90.598	100	5.65e-72
g7681.t1	4
g3982.t1	4	importin-4 isoform X1	Ixodes scapularis	40.758	98	0	importin-4 isoform X1	Oryzias latipes	IPO4	nuclear import signal receptor activity, nucleus, protein import into nucleus, nuclear localization sequence binding, cytoplasm
g38390.t1	4	upstream activation factor subunit spp27-like isoform X3	Penaeus vannamei	78.986	70	1.04e-49	novel nucleolar protein 2	Drosophila melanogaster	NON2	nucleolus, regulation of transcription by RNA polymerase II, nucleus, DNA-binding transcription activator activity, RNA polymerase II-specific
g23525.t1	4	vacuolar protein sorting-associated protein 29	Penaeus vannamei	95.055	100	6.83e-126	vacuolar protein sorting-associated protein 29 isoform X1	Oryzias latipes	VPS29	retrograde transport, endosome to Golgi, retromer complex, intracellular protein transport, endosome
g908.t1	4	eukaryotic translation initiation factor 4H-like	Penaeus vannamei	77.885	66	5.92e-31
g49444.t2	4
g19457.t1	4	PREDICTED: protein disulfide-isomerase	Tribolium castaneum	70.046	24	0	protein disulfide isomerase, isoform E	Drosophila melanogaster	PDI	endoplasmic reticulum, cell redox homeostasis, protein disulfide isomerase activity, nuclear envelope, rough endoplasmic reticulum, extracellular space, peptide disulfide oxidoreductase activity, spindle envelope, cell pole, cytoplasm, perinuclear region of cytoplasm, neuronal cell body, fusome, endomembrane system, response to endoplasmic reticulum stress, protein folding
g49319.t1	4
g19834.t1	4	LOW QUALITY PROTEIN: organic cation transporter protein-like, partial	Penaeus vannamei	62.994	99	0
g19854.t1	4	proteasome subunit beta type-2-like	Penaeus vannamei	74.752	99	1.28e-113	proteasome subunit beta type-2 isoform X1	Oryzias latipes	PSMB2	nucleus, cytosol, proteasomal protein catabolic process, peptidase activity, proteasome core complex, beta-subunit complex, proteasome core complex
g13196.t1	4	protein ANTAGONIST OF LIKE HETEROCHROMATIN PROTEIN 1-like	Penaeus vannamei	39.835	53	1.05e-72
g49005.t1	4	prefoldin subunit 4-like	Penaeus vannamei	79.07	97	7.05e-74	prefoldin 4, isoform CRA_a, partial	Mus musculus	PFDN4	amyloid-beta binding, nucleus, cytoplasm, mitochondrion, protein folding, prefoldin complex, unfolded protein binding, negative regulation of amyloid fibril formation
g19857.t1	4	LOW QUALITY PROTEIN: coatomer subunit beta-like	Branchiostoma floridae	70.137	99	0	coatomer subunit beta	Oryzias latipes	COPB1	COPI vesicle coat, endoplasmic reticulum to Golgi vesicle-mediated transport, intra-Golgi vesicle-mediated transport
g31660.t1	4	plasminogen activator inhibitor 1 RNA-binding protein-like	Penaeus vannamei	71.077	35	2.31e-103	vasa intronic gene, isoform A	Drosophila melanogaster	VIG	RNA interference, mRNA binding, RISC complex, protein binding, heterochromatin organization, cytoplasm, polytene chromosome puff, polytene chromosome, nucleus, cytosol, RNA binding
g22214.t1	4
g5840.t1	4	sodium- and chloride-dependent GABA transporter ine-like isoform X1	Penaeus vannamei	72	98	5.5e-143
g31142.t1	4	Juvenile hormone-inducible protein	Penaeus vannamei	35.096	100	6.14e-33
g22887.t1	4	PREDICTED: eukaryotic translation initiation factor 3 subunit A	Tribolium castaneum	59.677	65	0
g28941.t1	4	mucolipin-3-like	Penaeus vannamei	37.658	71	2.75e-65	mucolipin-3 isoform X3	Homo sapiens	MCOLN3	autophagosome membrane, plasma membrane, locomotory behavior, lipid binding, integral component of membrane, early endosome membrane, late endosome membrane, inner ear auditory receptor cell differentiation, release of sequestered calcium ion into cytosol, calcium ion transmembrane transport, NAADP-sensitive calcium-release channel activity, lysosomal membrane, membrane
g12523.t1	4	eukaryotic translation initiation factor 5A	Macrobrachium nipponense	100	86	5.84e-112	eukaryotic translation elongation factor 5, isoform A	Drosophila melanogaster	EEF5	multicellular organism reproduction, translational frameshifting, ribosome binding, positive regulation of translational termination, cytoplasm, positive regulation of translational elongation, translation elongation factor activity
g27102.t1	4	proteasome subunit beta type-3-like	Penaeus vannamei	81.463	100	5.63e-127	proteasome subunit beta type-3 isoform X1	Oryzias latipes	PSMB3	proteasome core complex, proteasome core complex, beta-subunit complex, proteasomal protein catabolic process
g18534.t1	4
g39864.t1	4	NPC intracellular cholesterol transporter 2 homolog a-like	Penaeus vannamei	62.4	99	1.64e-49	Niemann-Pick type C-2a	Drosophila melanogaster	NPC2A	sterol homeostasis, sterol transport, ecdysteroid biosynthetic process, sterol binding, cholesterol transfer activity, intracellular cholesterol transport, cholesterol binding, synaptic target recognition, lipopolysaccharide binding, extracellular space, lipoteichoic acid binding, peptidoglycan binding, lipid antigen binding, positive regulation of defense response to bacterium
g30901.t1	4	alpha2 macroglobulin isoform 2	Penaeus vannamei	59.859	67	7.11e-108
g12443.t1	4	CD63 antigen-like	Penaeus vannamei	55.03	100	3.87e-58	CD63 antigen isoform D precursor	Homo sapiens	CD63	positive regulation of receptor internalization, platelet degranulation, protein binding, extracellular space, nucleoplasm, lysosomal membrane, plasma membrane, cell-matrix adhesion, cell surface, endosome membrane, protein transport, cell migration, platelet dense granule membrane, intrinsic component of plasma membrane, late endosome membrane, endosome lumen, multivesicular body membrane, cellu…
g18538.t1	4	protein transport protein Sec61 subunit beta-like	Penaeus vannamei	72.277	100	1.04e-36	protein transport protein Sec61 subunit beta	Mus musculus	SEC61B	protein binding, endoplasmic reticulum, endoplasmic reticulum membrane, intracellular protein transport, protein transport, membrane, integral component of membrane, ubiquitin-dependent ERAD pathway, retrograde protein transport, ER to cytosol, ribosome binding, endoplasmic reticulum quality control compartment, epidermal growth factor binding, posttranslational protein targeting to membrane, tra…
g18533.t1	4
g26458.t1	4	PREDICTED: histidine ammonia-lyase isoform X2	Tribolium castaneum	65.906	97	0	Histidine ammonia-lyase	Homo sapiens	HAL	histidine ammonia-lyase activity, cytosol, histidine catabolic process, histidine catabolic process to glutamate and formamide, histidine catabolic process to glutamate and formate, ammonia-lyase activity
g7060.t1	4	putative heterogeneous nuclear ribonucleoprotein H2 isoform X2	Penaeus vannamei	85.24	77	5.48e-157	heterogeneous nuclear ribonucleoprotein H isoform X3	Oryzias latipes	HNRNPH1	nucleoplasm, regulation of RNA splicing, RNA binding, ribonucleoprotein complex
g6417.t1	4
g49363.t1	4
g19450.t1	4
g49444.t1	4
g28220.t1	4	T-complex protein 1 subunit delta-like	Penaeus vannamei	92.697	100	0	T-complex protein 1 subunit delta	Oryzias latipes	CCT4	unfolded protein binding, chaperonin-containing T-complex, protein folding
g29852.t1	4	methyltransferase-like protein 24	Branchiostoma floridae	26.267	65	0.25
g38472.t1	4	group XV phospholipase A2-like	Penaeus vannamei	45.409	85	8.95e-125	lysophospholipase 3 (lysosomal phospholipase A2) variant, partial	Homo sapiens	PLA2G15	lysophospholipase activity, phospholipid binding, extracellular region, extracellular space, nucleoplasm, lysosome, phospholipid metabolic process, glycerophospholipid metabolic process, diacylglycerol biosynthetic process, phosphatidylserine metabolic process, ceramide metabolic process, zinc ion binding, O-acyltransferase activity, phospholipase A1 activity, fatty acid catabolic process, membra…
g8585.t1	4	V-type proton ATPase 16 kDa proteolipid subunit	Penaeus vannamei	89.744	98	7.24e-89
g29679.t1	4	electron transfer flavoprotein subunit alpha, mitochondrial-like	Penaeus vannamei	81.873	100	0	electron transfer flavoprotein subunit alpha, mitochondrial isoform a	Homo sapiens	ETFA	protein binding, mitochondrion, mitochondrial matrix, electron transfer activity, oxidoreductase activity, respiratory electron transport chain, fatty acid beta-oxidation using acyl-CoA dehydrogenase, flavin adenine dinucleotide binding
g30611.t1	4	glutamate-rich WD repeat-containing protein 1-like	Penaeus vannamei	62.322	99	0	lethal (2) 09851, isoform B	Drosophila melanogaster	L(2)09851	biological_process, cellular_component, molecular_function
g7909.t1	4	apoptosis inhibitor 5-like	Penaeus vannamei	77.828	35	0
g7460.t2	4	ribosome-binding protein 1-like isoform X1	Penaeus vannamei	53.036	83	1.85e-121
g40079.t1	4	proteasome subunit beta type-5-like	Penaeus vannamei	78.909	100	4.93e-157	proteasome (prosome, macropain) subunit, beta type, 5	Homo sapiens	PSMB5	MAPK cascade, protein polyubiquitination, proteasome complex, stimulatory C-type lectin receptor signaling pathway, antigen processing and presentation of exogenous peptide antigen via MHC class I, TAP-dependent, threonine-type endopeptidase activity, protein binding, nucleus, nucleoplasm, centrosome, cytosol, proteasome core complex, proteolysis, regulation of cellular amino acid metabolic proce…
g5138.t1	4
g5086.t1	4	phosphoethanolamine N-methyltransferase 1-like	Penaeus vannamei	70.518	81	2.13e-123
g18176.t1	4	PREDICTED: vigilin	Tribolium castaneum	53.867	99	0
g31035.t1	4	adenylate kinase-like	Penaeus vannamei	83.71	75	1.83e-138	adenylate kinase 2	Drosophila melanogaster	ADK2	purine ribonucleoside salvage, adenosine kinase activity, AMP biosynthetic process, nucleoplasm, cytosol, nucleus
g31036.t1	4	apolipoprotein D-like	Penaeus vannamei	55.357	90	1.52e-66	apolipoprotein D precursor	Mus musculus	APOD	response to reactive oxygen species, extracellular region, extracellular space, intracellular anatomical structure, cytoplasm, endoplasmic reticulum, glucose metabolic process, lipid metabolic process, lipid transport, aging, lipid binding, negative regulation of platelet-derived growth factor receptor signaling pathway, cholesterol binding, cytosolic ribosome, dendrite, negative regulation of pr…
g27114.t1	4
g26392.t1	4	PREDICTED: probable 26S proteasome non-ATPase regulatory subunit 3	Tribolium castaneum	63.579	96	0	26S proteasome non-ATPase regulatory subunit 3	Mus musculus	PSMD3	proteasome complex, protein binding, proteasome regulatory particle, proteasome accessory complex, enzyme regulator activity, regulation of protein catabolic process, ubiquitin-dependent protein catabolic process, proteasome regulatory particle, lid subcomplex
g40187.t1	4	phenoloxidase-activating factor 2-like	Penaeus vannamei	50.873	97	3.28e-122
g7461.t2	4	sorting nexin-6 isoform X1	Ixodes scapularis	75.229	95	1.06e-179	sorting nexin-6	Mus musculus	SNX6	nucleus, cytoplasm, endosome, intracellular protein transport, lipid binding, protein transport, membrane, negative regulation of transforming growth factor beta receptor signaling pathway, retromer complex, cytoplasmic vesicle, early endosome membrane, dynactin binding, type I transforming growth factor beta receptor binding, phosphatidylinositol binding, retrograde transport, endosome to Golgi,…
g18034.t1	4	APOBEC1 complementation factor	Penaeus vannamei	22.581	22	0.009
g22256.t1	4	translocon-associated protein subunit delta-like	Penaeus vannamei	78.161	73	8.73e-43	translocon-associated protein subunit delta	Oryzias latipes	SSR4	endomembrane system
g49655.t1	4	peroxiredoxin-6-like	Penaeus vannamei	81.169	94	5.14e-92	peroxiredoxin-6	Homo sapiens	PRDX6	glutathione peroxidase activity, phospholipase A2 activity, protein binding, extracellular region, extracellular space, nucleus, cytoplasm, cytosol, response to oxidative stress, membrane, ubiquitin protein ligase binding, cellular response to oxidative stress, azurophil granule lumen, hydrogen peroxide catabolic process, identical protein binding, neutrophil degranulation, cadherin binding, glyc…
g5384.t1	4	Threonyl-tRNA synthetase, isoform D	Drosophila melanogaster	75.705	96	0	threonine--tRNA ligase 1, cytoplasmic	Mus musculus	TARS	nucleotide binding, aminoacyl-tRNA ligase activity, threonine-tRNA ligase activity, ATP binding, cytoplasm, translation, tRNA aminoacylation for protein translation, threonyl-tRNA aminoacylation, zinc ion binding, ligase activity, identical protein binding, tRNA aminoacylation
g13054.t1	4	Ran protein	Penaeus vannamei	96.512	28	1.49e-50	Ran, isoform C	Drosophila melanogaster	RAN	regulation of mitotic cell cycle, GTP binding, mitotic spindle microtubule, intracellular protein transport, cytoplasm, protein binding, protein export from nucleus, GTPase activity, establishment of mitotic spindle orientation, regulation of protein localization, cell cortex, meiotic spindle organization, nucleus, mitotic spindle, nuclear pore complex assembly, protein import into nucleus, ribos…
g49571.t1	4
g49475.t1	4	FI16803p1, partial	Drosophila melanogaster	64.305	100	0	Structural maintenance of chromosomes 3	Homo sapiens	SMC3	mitotic cell cycle, chromosome, centromeric region, chromatin, lateral element, chromatin binding, microtubule motor activity, protein binding, ATP binding, nucleoplasm, chromosome, cytosol, regulation of DNA replication, DNA repair, sister chromatid cohesion, cohesin complex, nuclear matrix, stem cell population maintenance, meiotic cohesin complex, nuclear meiotic cohesin complex, mediator comp…
g8272.t1	4	proteasome subunit beta type-6-like	Penaeus vannamei	91.878	100	1.03e-134
g30021.t2	4	transitional endoplasmic reticulum ATPase	Ixodes scapularis	81.591	98	0
g26788.t2	4
g32523.t1	4	lysosomal Pro-X carboxypeptidase-like	Penaeus vannamei	73.661	95	0	lysosomal Pro-X carboxypeptidase isoform 1 preproprotein	Homo sapiens	PRCP	regulation of thyroid hormone mediated signaling pathway, plasma kallikrein-kinin cascade, serine-type carboxypeptidase activity, protein binding, plasma membrane, blood coagulation, intrinsic pathway, azurophil granule membrane, glucose homeostasis, intracellular membrane-bounded organelle, neutrophil degranulation, basal part of cell, extracellular exosome, energy homeostasis, ficolin-1-rich gr…
g17319.t1	4	flocculation protein FLO11-like	Penaeus vannamei	47.059	16	9.3
g20236.t1	4	putative protein unc-13-like D isoform X2	Penaeus vannamei	60.543	75	0	lesswright, isoform C	Drosophila melanogaster	LWR	nucleus, protein sumoylation, heat shock protein binding, SUMO conjugating enzyme activity, cellular protein modification process, female meiotic nuclear division, female meiosis chromosome segregation, positive regulation of antimicrobial peptide production, positive regulation of DNA-binding transcription factor activity, ubiquitin activating enzyme binding, negative regulation of Toll signalin…
g17680.t1	4
g19867.t1	4	lactoperoxidase-like	Penaeus vannamei	66.822	95	0	curly Su	Drosophila melanogaster	CYSU	response to oxidative stress, heme binding, peroxidase activity
g42057.t1	4	putative methionine aminopeptidase 2-like, partial	Penaeus vannamei	87.467	76	0	uninitiated, isoform B	Drosophila melanogaster	UND	metalloexopeptidase activity, proteolysis, aminopeptidase activity
g14999.t1	4	CLIP-LEC	Macrobrachium nipponense	81.793	99	0	C-type lectin domain family 4 member A isoform X1	Mus musculus	CLEC4A2	negative regulation of cytokine production, adaptive immune response, immune system process, plasmacytoid dendritic cell antigen processing and presentation, calcium ion binding, mannose binding, plasma membrane, membrane, integral component of membrane, carbohydrate binding, negative regulation of tumor necrosis factor production, CD8-positive, alpha-beta T cell activation, antigen processing an…
g20838.t1	4	sequestosome-1-like	Penaeus vannamei	48.512	47	4.96e-77
g41034.t1	4	cathepsin C	Penaeus vannamei	78.733	98	0	dipeptidyl peptidase 1 isoform a preproprotein	Homo sapiens	CTSC	Golgi membrane, T cell mediated cytotoxicity, serine-type endopeptidase activity, protein binding, extracellular region, extracellular space, nucleoplasm, lysosome, endoplasmic reticulum lumen, centrosome, proteolysis, endoplasmic reticulum to Golgi vesicle-mediated transport, apoptotic process, immune response, aging, cysteine-type peptidase activity, dipeptidyl-peptidase activity, response to o…
g22025.t1	4	PREDICTED: vigilin	Tribolium castaneum	58.313	97	0
g48749.t1	4	PREDICTED: 26S protease regulatory subunit 4	Tribolium castaneum	94.667	92	0	26S proteasome regulatory subunit 4	Oryzias latipes	PSMC1	proteasome regulatory particle, base subcomplex, proteasome-activating ATPase activity, TBP-class protein binding
g41140.t1	4	alcohol dehydrogenase class-3	Oryzias latipes	75.625	47	8.41e-168	alcohol dehydrogenase class-3	Oryzias latipes	ADH5	alcohol dehydrogenase activity, zinc-dependent, zinc ion binding, cytosol, formaldehyde catabolic process, S-(hydroxymethyl)glutathione dehydrogenase activity
g28290.t1	4	TBC1 domain family member 2B-like	Penaeus vannamei	62.694	32	1.28e-65
g13836.t1	4	rotated abdomen	Drosophila melanogaster	51.754	91	0	rotated abdomen	Drosophila melanogaster	RT	specification of segmental identity, abdomen, dolichyl-phosphate-mannose-protein mannosyltransferase activity, lipid glycosylation, protein O-linked mannosylation, protein binding, endoplasmic reticulum, muscle organ development, sarcomere organization, muscle attachment, regulation of synaptic activity, somatic muscle development, endoplasmic reticulum membrane
g27254.t1	4	cytochrome c oxidase subunit 7A, mitochondrial-like	Penaeus vannamei	64.706	77	3.63e-33	cytochrome c oxidase subunit 7A, isoform A	Drosophila melanogaster	COX7A	cytochrome-c oxidase activity, mitochondrial electron transport, cytochrome c to oxygen, mitochondrial respiratory chain complex IV, mitochondrion, regulation of oxidative phosphorylation, mitochondrial respirasome, mitochondrial respirasome assembly
g41488.t1	4	heterogeneous nuclear ribonucleoprotein A1, A2/B1 homolog isoform X1	Penaeus vannamei	76.762	97	2.72e-171
g14792.t2	4	LOW QUALITY PROTEIN: importin-5-like	Branchiostoma floridae	57.297	55	0	karyopherin beta 3, isoform B	Drosophila melanogaster	KARYBETA3	cytosol, nuclear localization sequence binding, nucleus, protein import into nucleus, cytoplasm, nuclear import signal receptor activity
g4755.t1	4
g43916.t1	4	T-complex protein 1 subunit zeta-like	Penaeus vannamei	86.752	100	9.16e-143	chaperonin containing TCP1, subunit 6A (zeta 1), isoform CRA_b	Homo sapiens	CCT6A	RNA binding, protein binding, ATP binding, cytoplasm, cytosol, chaperonin-containing T-complex, microtubule, protein folding, positive regulation of telomere maintenance via telomerase, protein folding chaperone, protein stabilization, extracellular exosome, WD40-repeat domain binding, positive regulation of establishment of protein localization to telomere, positive regulation of protein localiz…
g16104.t1	4	single VWC domain protein 1	Penaeus vannamei	43.571	90	4.77e-31
g43364.t1	4	14 kDa phosphohistidine phosphatase-like isoform X2	Penaeus vannamei	72.381	83	2.45e-46	14 kDa phosphohistidine phosphatase	Oryzias latipes	PHPT1	cytosol, protein histidine phosphatase activity, peptidyl-histidine dephosphorylation
g33694.t1	4
g33695.t1	4	cold shock domain-containing protein, putative	Ixodes scapularis	76.923	92	7.46e-55	lin-28	Drosophila melanogaster	LIN-28	zinc ion binding, oogenesis, negative regulation of pre-miRNA processing, cytosol, symmetric stem cell division, positive regulation of stem cell proliferation, mRNA binding, positive regulation of insulin receptor signaling pathway, post-embryonic digestive tract morphogenesis, posttranscriptional regulation of gene expression, cytoplasmic stress granule, germ-line stem-cell niche homeostasis, m…
g21395.t1	4
g17320.t1	4	flocculation protein FLO11-like	Penaeus vannamei	50.765	66	2.29e-106	stall, isoform C	Drosophila melanogaster	STL	oogenesis, proteolysis, ovarian follicle cell stalk formation, metalloendopeptidase activity, ovarian follicle cell development, zinc ion binding, negative regulation of neuron migration, extracellular matrix, extracellular matrix organization
g41685.t1	4	4-coumarate--CoA ligase 1-like	Penaeus vannamei	74.346	98	0
g14512.t1	4	T-complex protein 1 subunit alpha-like	Branchiostoma floridae	77.861	100	0	chaperonin containing TCP1 subunit 1, isoform A	Drosophila melanogaster	CCT1	ATP binding, cytosol, ovarian follicle cell development, chaperonin-containing T-complex, protein folding, unfolded protein binding
g24883.t1	4	heat shock protein 83, isoform B	Drosophila melanogaster	79.505	99	0	heat shock protein 83, isoform B	Drosophila melanogaster	HSP83	centrosome, centrosome cycle, protein folding, regulation of circadian sleep/wake cycle, sleep, proteasome assembly, cold acclimation, response to heat, pole plasm mRNA localization, cellular response to heat, ATPase activity, unfolded protein binding, cytoplasm, oogenesis, negative regulation of transposition, polytene chromosome interband, plasma membrane, perinuclear region of cytoplasm, prote…
g47309.t1	4	phosphomethylethanolamine N-methyltransferase-like isoform X1	Penaeus vannamei	66.032	99	1.14e-156
g37610.t1	4	V-type proton ATPase subunit F-like	Penaeus vannamei	76.667	100	9.52e-73	V-type proton ATPase subunit F	Oryzias latipes	ATP6V1F	membrane
g37590.t1	4	PREDICTED: dolichyl-diphosphooligosaccharide--protein glycosyltransferase subunit STT3A	Tribolium castaneum	79.716	95	0	STT3, subunit of the oligosaccharyltransferase complex, homolog A (S. cerevisiae)	Mus musculus	STT3A	oligosaccharyl transferase activity, dolichyl-diphosphooligosaccharide-protein glycotransferase activity, endoplasmic reticulum, protein glycosylation, protein N-linked glycosylation, oligosaccharyltransferase complex, membrane, integral component of membrane, transferase activity, transferase activity, transferring glycosyl groups, protein N-linked glycosylation via asparagine, co-translational …
g46924.t1	4	chorion peroxidase-like	Penaeus vannamei	77.381	99	0
g32221.t1	4	EF-hand domain-containing protein D2 homolog	Penaeus vannamei	86.452	92	5.14e-80	Swiprosin-1, isoform B	Drosophila melanogaster	SWIP-1	mesoderm development, plasma membrane, muscle tendon junction, calcium ion binding
g48024.t1	4	DEAD(Asp-Glu-Ala-Asp) box polypeptide 39	Penaeus vannamei	91.034	99	0	spliceosome RNA helicase Ddx39b	Mus musculus	DDX39B	nucleotide binding, spliceosomal complex assembly, transcription export complex, mRNA splicing, via spliceosome, nucleic acid binding, RNA helicase activity, helicase activity, ATP binding, nucleus, spliceosomal complex, U4 snRNP, U6 snRNP, cytoplasm, mRNA processing, mRNA export from nucleus, RNA-dependent ATPase activity, RNA splicing, RNA secondary structure unwinding, nuclear matrix, nuclear …
g47952.t1	4	calreticulin, isoform B	Drosophila melanogaster	73.876	92	0	calreticulin, isoform B	Drosophila melanogaster	CALR	olfactory behavior, unfolded protein binding, extracellular space, sleep, fusome, endomembrane system, protein folding, endoplasmic reticulum unfolded protein response, endoplasmic reticulum membrane, calcium ion binding
g14174.t1	4	dolichyl-diphosphooligosaccharide--protein glycosyltransferase subunit DAD1-like	Penaeus vannamei	92.982	100	8.75e-72	defender against apoptotic cell death 1	Drosophila melanogaster	DAD1	dolichyl-diphosphooligosaccharide-protein glycotransferase activity, endomembrane system, protein N-linked glycosylation, integral component of endoplasmic reticulum membrane, oligosaccharyltransferase complex
g42551.t1	4	derlin-1-like	Penaeus vannamei	71.429	87	1.56e-105	derlin-1	Oryzias latipes	DERL1	ubiquitin-specific protease binding, endoplasmic reticulum unfolded protein response, Hrd1p ubiquitin ligase ERAD-L complex, misfolded protein binding, integral component of endoplasmic reticulum membrane, ubiquitin-dependent ERAD pathway
g17016.t1	4	renin receptor-like	Penaeus vannamei	61.278	71	8.11e-115	renin receptor	Oryzias latipes	ATP6AP2	external side of plasma membrane, positive regulation of Wnt signaling pathway
g33346.t1	4	demethylmenaquinone methyltransferase-like	Branchiostoma floridae	38.953	77	2.43e-30	Wbscr27 protein	Mus musculus	METTL27	methyltransferase activity
g15245.t1	4	carnitine O-acetyltransferase-like isoform X1	Penaeus vannamei	74.359	90	1.84e-175	carnitine O-acetyltransferase isoform X3	Mus musculus	CRAT	acyl-CoA oxidase activity, carnitine O-acetyltransferase activity, mitochondrion, mitochondrial inner membrane, peroxisome, endoplasmic reticulum, lipid metabolic process, fatty acid metabolic process, carnitine O-octanoyltransferase activity, membrane, transferase activity, transferase activity, transferring acyl groups, carnitine metabolic process, CoA-linked, fatty acid beta-oxidation using ac…
g15200.t1	4	sarcosine dehydrogenase, mitochondrial-like	Branchiostoma floridae	61.832	99	0	sarcosine dehydrogenase, mitochondrial precursor	Homo sapiens	SARDH	mitochondrion, mitochondrial matrix, choline catabolic process, cytoplasm, sarcosine dehydrogenase activity, oxidoreductase activity, sarcosine catabolic process
g15035.t2	4	upstream activation factor subunit spp27-like isoform X5	Penaeus vannamei	83.459	77	2.17e-52	novel nucleolar protein 2	Drosophila melanogaster	NON2	nucleolus, regulation of transcription by RNA polymerase II, nucleus, DNA-binding transcription activator activity, RNA polymerase II-specific
g42561.t1	4	retinoid-inducible serine carboxypeptidase-like	Penaeus vannamei	56.926	100	0	retinoid-inducible serine carboxypeptidase precursor	Mus musculus	SCPEP1	carboxypeptidase activity, serine-type carboxypeptidase activity, extracellular region, cytosol, peptidase activity, hydrolase activity, negative regulation of blood pressure, blood vessel diameter maintenance
g28744.t1	4
g37452.t1	4	14-3-3 protein zeta	Penaeus vannamei	96.356	100	4.4e-174	14-3-3 protein zeta/delta isoform 1	Mus musculus	YWHAZ	RNA polymerase II transcription regulatory region sequence-specific DNA binding, angiogenesis, histamine secretion by mast cell, respiratory system process, protein binding, nucleus, cytoplasm, mitochondrion, protein phosphorylation, protein targeting, protein targeting to mitochondrion, signal transduction, synaptic target recognition, transcription factor binding, regulation of cell death, post…
g4633.t1	4	pericardine	Drosophila melanogaster	27.138	68	0.045
g46203.t1	4	PREDICTED: 4-hydroxyphenylpyruvate dioxygenase	Tribolium castaneum	70.968	95	0	4-hydroxyphenylpyruvate dioxygenase	Mus musculus	HPD	Golgi membrane, 4-hydroxyphenylpyruvate dioxygenase activity, protein binding, cytoplasm, endoplasmic reticulum, endoplasmic reticulum membrane, Golgi apparatus, L-phenylalanine catabolic process, tyrosine catabolic process, quercetin 2,3-dioxygenase activity, aromatic amino acid family metabolic process, membrane, oxidoreductase activity, oxidoreductase activity, acting on single donors with inc…
g46328.t1	4	proteasome subunit alpha type-4-like	Penaeus vannamei	71.483	99	7.64e-127	proteasome subunit alpha type-4	Oryzias latipes	PSMA4	cytosol, nucleus, proteasome core complex, alpha-subunit complex, proteasome core complex, proteasomal protein catabolic process
g42526.t1	4	high mobility group protein DSP1-like	Penaeus vannamei	67.027	85	1.51e-72
g33636.t1	4	juvenile hormone epoxide hydrolase 1-like	Penaeus vannamei	69.253	98	0	epoxide hydrolase 1 isoform b	Homo sapiens	EPHX1	epoxide hydrolase activity, protein binding, endoplasmic reticulum membrane, xenobiotic metabolic process, response to toxic substance, integral component of membrane, arachidonic acid metabolic process, aromatic compound catabolic process, cis-stilbene-oxide hydrolase activity, epoxide metabolic process
g33040.t1	4	clathrin light chain-like isoform X2	Penaeus vannamei	72.811	92	3.09e-103
g37065.t1	4	cathepsin L1-like	Penaeus vannamei	73.684	100	0
g45835.t1	4	Juvenile hormone epoxide hydrolase 1	Penaeus vannamei	62.615	67	0	epoxide hydrolase 1 isoform a	Homo sapiens	EPHX1	epoxide hydrolase activity, protein binding, endoplasmic reticulum membrane, xenobiotic metabolic process, response to toxic substance, integral component of membrane, arachidonic acid metabolic process, aromatic compound catabolic process, cis-stilbene-oxide hydrolase activity, epoxide metabolic process
g21411.t1	4
g47916.t1	4	esterase E4-like isoform X1	Penaeus vannamei	54.545	61	8.78e-97
g21776.t1	4	proliferating cell nuclear antigen-like	Penaeus vannamei	90.769	99	1.39e-177	proliferating cell nuclear antigen, isoform A	Drosophila melanogaster	PCNA	DNA-dependent DNA replication, nucleotide-excision repair, mismatch repair, mitotic spindle organization, DNA replication, eggshell chorion gene amplification, DNA binding, regulation of DNA replication, response to UV, chromatin, cellular response to DNA damage stimulus, chromatin binding, response to methyl methanesulfonate, response to hydrogen peroxide, nucleus, cytoplasm, leading strand elon…
g4140.t1	4	B-cell receptor-associated protein 31-like	Penaeus vannamei	83.696	100	1.12e-104
g21571.t1	4	eukaryotic translation initiation factor 3 subunit A-like, partial	Penaeus vannamei	77.738	83	0	eukaryotic translation initiation factor 3 subunit a, isoform A	Drosophila melanogaster	EIF3A	cytosol, eukaryotic translation initiation factor 3 complex, translation initiation factor activity, translational initiation, regulation of translational initiation, formation of cytoplasmic translation initiation complex, eukaryotic translation initiation factor 3 complex, eIF3e, eukaryotic translation initiation factor 3 complex, eIF3m, mRNA binding, translation reinitiation, multi-eIF complex
g32550.t1	4	antigen B membrane protein, putative	Ixodes scapularis	25.628	37	3.55e-10
g15011.t1	4	Rpb10	Drosophila melanogaster	97.015	100	4.88e-40	Rpb10	Drosophila melanogaster	RPB10	DNA-directed 5'-3' RNA polymerase activity, transcription by RNA polymerase II, RNA polymerase II activity, RNA polymerase II, core complex, DNA binding, RNA polymerase I activity, RNA polymerase I complex, RNA polymerase III activity, RNA polymerase III complex, transcription by RNA polymerase I, tRNA transcription by RNA polymerase III, zinc ion binding
g1710.t1	4	PREDICTED: bumetanide-sensitive sodium-(potassium)-chloride cotransporter	Tribolium castaneum	53.984	100	0
g19003.t1	4	Protein shuttle craft-like Protein	Tribolium castaneum	44.628	96	7.25e-119
g21396.t1	4
g21397.t1	4
g45243.t1	4
g26071.t1	4	vegetative cell wall protein gp1-like isoform X2	Penaeus vannamei	77.011	37	1.25e-61	brahma associated protein 111kD	Drosophila melanogaster	BAP111	protein binding, positive regulation of transcription, DNA-templated, brahma complex, nucleus, DNA binding, chromatin remodeling, ATP-dependent chromatin remodeling, RSC-type complex, SWI/SNF complex, nuclear receptor binding, negative regulation of transcription, DNA-templated
g33502.t1	4
g1538.t1	4	rotated abdomen	Drosophila melanogaster	52.151	90	0	rotated abdomen	Drosophila melanogaster	RT	specification of segmental identity, abdomen, dolichyl-phosphate-mannose-protein mannosyltransferase activity, lipid glycosylation, protein O-linked mannosylation, protein binding, endoplasmic reticulum, muscle organ development, sarcomere organization, muscle attachment, regulation of synaptic activity, somatic muscle development, endoplasmic reticulum membrane
g4562.t1	4	WBP2 N-terminal like	Homo sapiens	50.725	32	1.92e-07	WBP2 N-terminal like	Homo sapiens	WBP2NL	protein binding, egg activation, perinuclear theca, female pronucleus assembly, male pronucleus assembly, sperm flagellum, WW domain binding, meiotic cell cycle, sperm head, regulation of cytosolic calcium ion concentration, positive regulation of transcription, DNA-templated, chromatin DNA binding, transcription coactivator activity, nucleus
g16058.t1	4	PREDICTED: lysosomal aspartic protease	Tribolium castaneum	70.055	62	0	cathepsin D, isoform B	Drosophila melanogaster	CATHD	aspartic-type endopeptidase activity, proteolysis, extracellular region, apoptotic process, defense response to Gram-negative bacterium, nurse cell apoptotic process, lysosome, cell death
g16521.t1	4	PREDICTED: protein transport protein Sec61 subunit alpha isoform 2	Tribolium castaneum	88.47	100	0	Sec61 alpha subunit, isoform B	Drosophila melanogaster	SEC61ALPHA	head involution, cuticle development, dorsal closure, positive regulation of cell death, rough endoplasmic reticulum, negative regulation of autophagy, fusome, endomembrane system, cellular response to virus, positive regulation of viral entry into host cell, positive regulation of iron ion transmembrane transport, endoplasmic reticulum, Sec61 translocon complex, protein transmembrane transporter…
g18601.t1	4	probable chitinase 10 isoform X3	Penaeus vannamei	35.086	96	3.22e-150	chitinase 7	Drosophila melanogaster	CHT7	carbohydrate metabolic process, chitin catabolic process, wound healing, chitin-based cuticle development, ecdysis, chitin-based cuticle, extracellular region, chitinase activity, chitin binding
g43849.t1	4	eukaryotic translation initiation factor 3 subunit B-like isoform X2	Penaeus vannamei	87.615	67	0	eukaryotic translation initiation factor 3 subunit B	Mus musculus	EIF3B	nucleic acid binding, RNA binding, translation initiation factor activity, protein binding, cytoplasm, eukaryotic translation initiation factor 3 complex, translation, translational initiation, regulation of translational initiation, translation initiation factor binding, synapse, eukaryotic translation initiation factor 3 complex, eIF3m, IRES-dependent viral translational initiation, viral trans…
g21054.t1	4	la protein homolog	Penaeus vannamei	66.758	100	8.69e-167	lupus La protein	Homo sapiens	SSB	tRNA binding, chromosome, telomeric region, tRNA 5'-leader removal, RNA binding, mRNA binding, protein binding, nucleus, cytoplasm, tRNA modification, tRNA export from nucleus, tRNA processing, poly(U) RNA binding, histone mRNA metabolic process, tRNA 3'-end processing, nuclear histone mRNA catabolic process, IRES-dependent viral translational initiation, protein localization to cytoplasmic stres…
g21044.t1	4	selenoprotein F-like	Penaeus vannamei	53.793	87	8.09e-37	Selenoprotein	Mus musculus	SELENOF	protein binding, endoplasmic reticulum, endoplasmic reticulum lumen, thioredoxin peroxidase activity, selenium binding, sperm chromatin condensation, 'de novo' posttranslational protein folding, oxidoreductase activity
g25840.t1	4	PREDICTED: protein O-mannosyl-transferase 2	Tribolium castaneum	63.866	89	0	protein O-mannosyl-transferase 2 isoform X2	Oryzias latipes	POMT2	endoplasmic reticulum, protein O-linked mannosylation, dolichyl-phosphate-mannose-protein mannosyltransferase activity
g1580.t1	4	proteasome maturation protein	Ixodes scapularis	32.031	90	2.22e-07	proteasome maturation protein	Mus musculus	POMP	protein binding, nucleus, cytoplasm, endoplasmic reticulum, membrane, nuclear speck, intracellular membrane-bounded organelle, proteasome assembly
g4264.t1	4	Hsp90 protein, putative	Ixodes scapularis	80.9	99	0	heat shock protein HSP 90-alpha	Mus musculus	HSP90AA1	nucleotide binding, neuron migration, positive regulation of protein phosphorylation, UTP binding, CTP binding, activation of innate immune response, positive regulation of defense response to virus by host, mRNA binding, protein binding, ATP binding, GTP binding, intracellular anatomical structure, nucleus, cytoplasm, mitochondrion, cytosol, protein folding, nitric oxide biosynthetic process, re…
g20386.t1	4	phenoloxidase-activating factor 3-like	Penaeus vannamei	40.447	98	8.6e-91
g42953.t1	4	epidermal retinol dehydrogenase 2-like isoform X1	Penaeus vannamei	64.401	100	1.63e-152
g20942.t1	4	ubiquitin carboxyl-terminal esterase L3	Penaeus vannamei	72.549	99	4.79e-49	ubiquitin carboxyl-terminal hydrolase isozyme L3	Oryzias latipes	UCHL3	cytoplasm, protein deubiquitination, thiol-dependent ubiquitin-specific protease activity
g31863.t1	4	UDP-xylose and UDP-N-acetylglucosamine transporter-like	Penaeus vannamei	67.769	55	1.23e-117	UDP-xylose and UDP-N-acetylglucosamine transporter isoform X2	Oryzias latipes	SLC35B4	integral component of Golgi membrane, UDP-xylose transmembrane transporter activity, transmembrane transporter activity, integral component of endoplasmic reticulum membrane, UDP-N-acetylglucosamine transmembrane transporter activity
g15546.t1	4	CRISP/Allergen/PR-1-like	Penaeus vannamei	54.795	28	1.42e-53
g33905.t1	4	group XV phospholipase A2-like	Penaeus vannamei	41.045	87	1.02e-69	phospholipase A2 group XV isoform X1	Mus musculus	PLA2G15	lysophospholipase activity, phospholipase A2 activity, extracellular region, extracellular space, nucleoplasm, mitochondrion, lysosome, fatty acid metabolic process, glycerophospholipid metabolic process, diacylglycerol biosynthetic process, phosphatidylserine metabolic process, ceramide metabolic process, zinc ion binding, O-acyltransferase activity, phospholipase A1 activity, membrane, acylglyc…
g15546.t2	4	CRISP/Allergen/PR-1-like	Penaeus vannamei	55.172	19	8.26e-55
g45053.t1	4	monocarboxylate transporter 14-like	Penaeus vannamei	49.654	96	2e-178	hermes, isoform B	Drosophila melanogaster	HRM	plasma membrane pyruvate transport, plasma membrane, plasma membrane lactate transport, monocarboxylic acid transmembrane transporter activity, integral component of membrane, monocarboxylic acid transport
g36847.t1	4	TATA-binding protein-associated factor 2N-like isoform X1	Penaeus vannamei	75.61	45	2.65e-07
g15548.t1	4
g15555.t1	4	dolichyl-diphosphooligosaccharide--protein glycosyltransferase 48 kDa subunit-like	Penaeus vannamei	84.444	97	0	dolichyl-diphosphooligosaccharide--protein glycosyltransferase 48 kDa subunit	Oryzias latipes	DDOST	protein N-linked glycosylation via asparagine, oligosaccharyltransferase complex
g34631.t1	4	rab GDP dissociation inhibitor alpha	Mus musculus	66.903	45	0	GDP dissociation inhibitor, isoform B	Drosophila melanogaster	GDI	GDP-dissociation inhibitor activity, neurotransmitter secretion, vesicle-mediated transport, synaptic vesicle, protein transport, small GTPase mediated signal transduction, cytosol, cytoplasm, Rab GDP-dissociation inhibitor activity
g42884.t1	4	organellar Rab protein	Penaeus vannamei	91.818	99	1.26e-68	mKIAA3012 protein, partial	Mus musculus	RAB1A	autophagosome assembly, Golgi membrane, nucleotide binding, GTPase activity, protein binding, GTP binding, cytoplasm, endosome, early endosome, endoplasmic reticulum, endoplasmic reticulum membrane, Golgi apparatus, intracellular protein transport, endoplasmic reticulum to Golgi vesicle-mediated transport, endocytosis, autophagy, Golgi organization, protein transport, membrane, vesicle-mediated t…
g25932.t1	4	eukaryotic translation initiation factor 2 subunit 3	Homo sapiens	82.418	99	0	eukaryotic translation initiation factor 2 subunit 3	Homo sapiens	EIF2S3	translation initiation factor activity, GTPase activity, protein binding, GTP binding, cytoplasm, cytosol, eukaryotic translation initiation factor 2 complex, translational initiation, translation factor activity, RNA binding, cadherin binding, transmembrane transport, extracellular exosome, nucleus, positive regulation of translational fidelity, tRNA binding, formation of translation preinitiati…
g38452.t1	4	eukaryotic initiation factor 4a	Tribolium castaneum	76.247	70	0	Eukaryotic translation initiation factor 4A, isoform 2	Homo sapiens	EIF4A2	RNA binding, RNA helicase activity, helicase activity, protein binding, ATP binding, cytosol, translational initiation, regulation of translational initiation, viral process, eukaryotic translation initiation factor 4F complex, ATPase activity, perinuclear region of cytoplasm, negative regulation of RNA-directed 5'-3' RNA polymerase activity, cellular response to leukemia inhibitory factor, cytop…
g30192.t2	4	RNA-binding protein squid-like isoform X3	Penaeus vannamei	80.822	80	1.78e-123	squid, isoform A	Drosophila melanogaster	SQD	polytene chromosome puff, nucleus, nucleolus, dorsal/ventral axis specification, ovarian follicular epithelium, ovarian follicle cell migration, mRNA 3'-UTR binding, intracellular mRNA localization, negative regulation of translation, dorsal/ventral pattern formation, RNA export from nucleus, mRNA binding, chromatin, omega speckle, cytoplasm, oogenesis, nuclear-transcribed mRNA catabolic process,…
g26788.t1	4
g3001.t1	4	Laminin subunit alpha-like Protein	Tribolium castaneum	33.333	99	0
g27228.t1	4	peroxiredoxin	Macrobrachium nipponense	96.97	100	3.2e-142	thioredoxin peroxidase 1, isoform C	Drosophila melanogaster	JAFRAC1	thioredoxin peroxidase activity, hydrogen peroxide catabolic process, cytosol, cell redox homeostasis, response to starvation, determination of adult lifespan, germ cell migration, cell adhesion, response to oxidative stress, germ cell development, removal of superoxide radicals, cellular response to stress, leukocyte activation
g20617.t1	4	nucleosome assembly protein 1-like 1 isoform X1	Penaeus vannamei	87.879	100	2.36e-152	nucleosome assembly protein 1-like 1 isoform 1	Homo sapiens	NAP1L1	RNA binding, protein binding, nucleus, cytoplasm, DNA replication, positive regulation of cell population proliferation, membrane, melanosome, positive regulation of neurogenesis, positive regulation of neural precursor cell proliferation, histone binding, nucleosome assembly, cell differentiation, chromatin binding
g43403.t1	4	enhancer of split mbeta protein-like	Penaeus vannamei	95.588	55	9.08e-86
g21118.t1	4	apolipoprotein D-like isoform X1	Penaeus vannamei	42.079	79	1.84e-50	apolipoprotein D precursor	Homo sapiens	APOD	response to reactive oxygen species, angiogenesis, lipid transporter activity, protein binding, extracellular region, extracellular space, endoplasmic reticulum, glucose metabolic process, lipid metabolic process, lipid transport, brain development, aging, negative regulation of platelet-derived growth factor receptor signaling pathway, peripheral nervous system axon regeneration, cholesterol bin…
g44606.t1	4	V-type proton ATPase 116 kDa subunit a-like isoform X1	Penaeus vannamei	84.564	100	1.07e-78
g44605.t1	4	PREDICTED: V-type proton ATPase 116 kDa subunit a isoform 1 isoform X2	Tribolium castaneum	59.846	58	0
g27812.t1	4	single VWC domain protein 1	Penaeus vannamei	43.571	90	4.77e-31
g16894.t1	4	proton-coupled amino acid transporter-like protein pathetic isoform X2	Penaeus vannamei	63.989	92	3.87e-161
g34806.t1	4	RH62992p	Drosophila melanogaster	62.338	96	0
g48761.t1	4	eukaryotic translation initiation factor 3 subunit C-like	Penaeus vannamei	74.824	95	0	eukaryotic translation initiation factor 3 subunit c, isoform B	Drosophila melanogaster	EIF3C	eukaryotic translation initiation factor 3 complex, translation initiation factor activity, cytosol, translational initiation, translation initiation factor binding
g34602.t1	4
g36690.t1	4	signal sequence receptor beta-like protein	Penaeus vannamei	90.411	94	1.72e-94	signal sequence receptor beta	Drosophila melanogaster	SSRBETA	integral component of membrane, endomembrane system, endoplasmic reticulum
g42606.t1	4	tubulin alpha-3 chain	Penaeus vannamei	100	99	0	tubulin alpha-1C chain isoform c	Homo sapiens	TUBA1C	GTPase activity, structural molecule activity, protein binding, nucleus, microtubule, microtubule-based process, microtubule cytoskeleton, cytoskeleton-dependent intracellular transport, vesicle, cell division, GTP binding, mitotic cell cycle, cytoplasm, structural constituent of cytoskeleton, microtubule cytoskeleton organization
g43395.t1	4	PREDICTED: enhancer of split malpha protein	Tribolium castaneum	39.744	55	2.3
g43421.t1	4	spliceosome RNA helicase DDX39B	Ixodes scapularis	94.488	100	3.76e-81	ATP-dependent RNA helicase DDX39A isoform b	Mus musculus	DDX39A	nucleotide binding, mRNA splicing, via spliceosome, nucleic acid binding, helicase activity, ATP binding, nucleus, cytoplasm, mRNA processing, mRNA export from nucleus, RNA splicing, nuclear speck, hydrolase activity, ATPase activity, identical protein binding, RNA binding, RNA helicase activity
g36312.t1	4	protein transport protein Sec61 subunit beta-like	Penaeus vannamei	72.277	100	1.04e-36	protein transport protein Sec61 subunit beta	Mus musculus	SEC61B	protein binding, endoplasmic reticulum, endoplasmic reticulum membrane, intracellular protein transport, protein transport, membrane, integral component of membrane, ubiquitin-dependent ERAD pathway, retrograde protein transport, ER to cytosol, ribosome binding, endoplasmic reticulum quality control compartment, epidermal growth factor binding, posttranslational protein targeting to membrane, tra…
g36315.t1	4
g43778.t1	4	uridine diphosphate glucose pyrophosphatase NUDT22-like isoform X2	Branchiostoma floridae	45.536	51	9.23e-21	Nudix (nucleoside diphosphate linked moiety X)-type motif 22	Mus musculus	NUDT22	nucleoplasm, biological_process, UDP-sugar diphosphatase activity, hydrolase activity, metal ion binding, GDP-mannose hydrolase activity
g44352.t2	4
g43473.t1	4
g25930.t1	4	esterase E4-like isoform X2	Penaeus vannamei	59.259	88	3.85e-22
g4305.t1	4	proliferating cell nuclear antigen-like	Penaeus vannamei	90.769	99	1.39e-177	proliferating cell nuclear antigen, isoform A	Drosophila melanogaster	PCNA	DNA-dependent DNA replication, nucleotide-excision repair, mismatch repair, mitotic spindle organization, DNA replication, eggshell chorion gene amplification, DNA binding, regulation of DNA replication, response to UV, chromatin, cellular response to DNA damage stimulus, chromatin binding, response to methyl methanesulfonate, response to hydrogen peroxide, nucleus, cytoplasm, leading strand elon…
g44243.t1	4	neutral alpha-glucosidase AB-like isoform X3	Branchiostoma floridae	52.117	98	0
g2759.t1	4	3-ketoacyl-CoA thiolase, mitochondrial-like	Penaeus vannamei	82.759	65	1.96e-100	3-ketoacyl-CoA thiolase, mitochondrial	Mus musculus	ACAA2	catalytic activity, acetyl-CoA C-acetyltransferase activity, acetyl-CoA hydrolase activity, acetyl-CoA C-acyltransferase activity, mitochondrion, mitochondrial inner membrane, mitochondrial matrix, acetyl-CoA metabolic process, lipid metabolic process, fatty acid metabolic process, fatty acid beta-oxidation, palmitoyl-CoA hydrolase activity, transferase activity, transferase activity, transferrin…
g27597.t1	4	amun, isoform F	Drosophila melanogaster	56.97	35	5.8e-45	amun, isoform F	Drosophila melanogaster	AMUN	compound eye development, wing disc development, nucleus, chaeta development
g3556.t1	4	phenoloxidase-activating factor 2-like	Penaeus vannamei	50.873	97	1.28e-121
g34359.t1	4	cathepsin C	Penaeus vannamei	78.733	98	0	dipeptidyl peptidase 1 isoform a preproprotein	Homo sapiens	CTSC	Golgi membrane, T cell mediated cytotoxicity, serine-type endopeptidase activity, protein binding, extracellular region, extracellular space, nucleoplasm, lysosome, endoplasmic reticulum lumen, centrosome, proteolysis, endoplasmic reticulum to Golgi vesicle-mediated transport, apoptotic process, immune response, aging, cysteine-type peptidase activity, dipeptidyl-peptidase activity, response to o…
g35462.t1	4	probable G-protein coupled receptor B0563.6 isoform X1	Penaeus vannamei	55.927	56	9.8e-132
g27734.t1	4	1-aminocyclopropane-1-carboxylate synthase-like protein 1	Penaeus vannamei	46.429	86	1.18e-62	1-aminocyclopropane-1-carboxylate synthase-like protein 1 isoform X4	Mus musculus	ACCS	catalytic activity, cellular_component, biological_process, biosynthetic process, pyridoxal phosphate binding, identical protein binding
g35994.t1	4
g20626.t1	4	Aconitase 2, mitochondrial	Homo sapiens	76.644	99	0	aconitate hydratase, mitochondrial	Oryzias latipes	ACO2	aconitate hydratase activity, cytosol, tricarboxylic acid cycle, mitochondrion, 4 iron, 4 sulfur cluster binding
g20245.t1	4	proteasome subunit beta type-3-like	Penaeus vannamei	81.463	100	5.63e-127	proteasome subunit beta type-3 isoform X1	Oryzias latipes	PSMB3	proteasome core complex, proteasome core complex, beta-subunit complex, proteasomal protein catabolic process
g35962.t1	4
g21259.t1	4	apolipoprotein D-like isoform X2	Penaeus vannamei	42.079	79	1.28e-50	apolipoprotein D precursor	Homo sapiens	APOD	response to reactive oxygen species, angiogenesis, lipid transporter activity, protein binding, extracellular region, extracellular space, endoplasmic reticulum, glucose metabolic process, lipid metabolic process, lipid transport, brain development, aging, negative regulation of platelet-derived growth factor receptor signaling pathway, peripheral nervous system axon regeneration, cholesterol bin…
g44877.t2	4
g35288.t1	4	group XV phospholipase A2-like	Penaeus vannamei	45.409	85	8.95e-125	lysophospholipase 3 (lysosomal phospholipase A2) variant, partial	Homo sapiens	PLA2G15	lysophospholipase activity, phospholipid binding, extracellular region, extracellular space, nucleoplasm, lysosome, phospholipid metabolic process, glycerophospholipid metabolic process, diacylglycerol biosynthetic process, phosphatidylserine metabolic process, ceramide metabolic process, zinc ion binding, O-acyltransferase activity, phospholipase A1 activity, fatty acid catabolic process, membra…
g20936.t1	4	PREDICTED: dopamine N-acetyltransferase	Tribolium castaneum	30.612	86	0.001
g36848.t1	4	T-complex protein 1 subunit zeta-like	Penaeus vannamei	86.555	100	3.01e-65	chaperonin containing TCP1 subunit 6	Drosophila melanogaster	CCT6	ATP binding, centriole replication, mitotic cell cycle, unfolded protein binding, chaperonin-containing T-complex, protein folding
g25943.t1	4	cytochrome b-c1 complex subunit 8-like	Penaeus vannamei	74.39	100	5.6e-42	Ubiquinol-cytochrome c reductase ubiquinone-binding protein, isoform B	Drosophila melanogaster	UQCR-Q	mitochondrial respiratory chain complex III, ubiquinol-cytochrome-c reductase activity, mitochondrial electron transport, ubiquinol to cytochrome c, ubiquinone binding
g1558.t1	4	dolichyl-diphosphooligosaccharide--protein glycosyltransferase subunit 2-like isoform X2	Penaeus vannamei	76.744	86	1.64e-136	RPN2 protein, partial	Homo sapiens	RPN2	autophagosome membrane, protein binding, endoplasmic reticulum, endoplasmic reticulum membrane, rough endoplasmic reticulum, cellular protein modification process, protein N-linked glycosylation, aging, oligosaccharyltransferase complex, membrane, integral component of membrane, nuclear body, protein N-linked glycosylation via asparagine, response to drug, ribosome binding, dolichyl-diphosphoolig…
g43632.t1	4	regulatory particle non-ATPase 8, isoform B	Drosophila melanogaster	51.015	99	9.93e-110	regulatory particle non-ATPase 8, isoform B	Drosophila melanogaster	RPN8	proteasome regulatory particle, proteasome regulatory particle, lid subcomplex, molecular_function, proteasome-mediated ubiquitin-dependent protein catabolic process, dendrite, metallopeptidase activity, proteasome complex
g25053.t1	4	cystathionine gamma-lyase-like	Penaeus vannamei	77.805	99	0	Ecdysone-induced protein 55E, isoform B	Drosophila melanogaster	EIP55E	cystathionine gamma-lyase activity, sulfur amino acid metabolic process, glutathione biosynthetic process, carbon-sulfur lyase activity, pyridoxal phosphate binding, cytoplasm, transsulfuration, cysteine biosynthetic process via cystathionine
g27657.t1	4
g16200.t1	4	leukocyte elastase inhibitor-like	Penaeus vannamei	51.169	93	1.03e-121	serpin B11 isoform a	Homo sapiens	SERPINB11	cytoplasm, extracellular space, negative regulation of endopeptidase activity, serine-type endopeptidase inhibitor activity
g36110.t1	4	fructose-1,6-bisphosphatase 1-like isoform X1	Penaeus vannamei	89.437	98	0	fructose-1,6-bisphosphatase, isoform F	Drosophila melanogaster	FBP	fructose 1,6-bisphosphate 1-phosphatase activity, cytoplasm, fructose 6-phosphate metabolic process, fructose 1,6-bisphosphate metabolic process, cytosol, fructose metabolic process, sucrose biosynthetic process, gluconeogenesis
g36243.t1	4	probable chitinase 10 isoform X3	Penaeus vannamei	35.086	96	1.92e-150	chitinase 7	Drosophila melanogaster	CHT7	carbohydrate metabolic process, chitin catabolic process, wound healing, chitin-based cuticle development, ecdysis, chitin-based cuticle, extracellular region, chitinase activity, chitin binding
g16132.t1	4	actin-related protein 2/3 complex subunit 1A-B-like	Penaeus vannamei	93.029	100	0	Actin-related protein 2/3 complex, subunit 1, isoform A	Drosophila melanogaster	ARPC1	Arp2/3 protein complex, structural constituent of cytoskeleton, Arp2/3 complex-mediated actin nucleation, axonal fasciculation, compound eye morphogenesis, chaeta morphogenesis, actin filament reorganization involved in cell cycle, axonogenesis, actin filament-based process, pseudocleavage involved in syncytial blastoderm formation, intracellular protein transport, cell morphogenesis, cell adhesi…
g49543.t1	5	protein Tob2-like	Penaeus vannamei	52.105	100	1.18e-30
g36106.t1	5	ribosome like protein	Penaeus vannamei	93.197	97	4.8e-97	ribosomal protein S14	Mus musculus	RPS14	ribosomal small subunit assembly, negative regulation of transcription by RNA polymerase II, structural constituent of ribosome, nucleolus, mitochondrion, ribosome, translation, postsynaptic density, cytosolic small ribosomal subunit, erythrocyte differentiation, translation regulator activity, mRNA 5'-UTR binding, maturation of SSU-rRNA from tricistronic rRNA transcript (SSU-rRNA, 5.8S rRNA, LSU…
g49743.t1	5	MFS-type transporter SLC18B1-like	Penaeus vannamei	78.344	99	0
g49862.t1	5	protein lingerer-like	Penaeus vannamei	45.794	79	3.65e-45	cuticular protein 30B	Drosophila melanogaster	CPR30B	structural constituent of cuticle, chitin-based cuticle development, structural constituent of chitin-based larval cuticle, chitin-based extracellular matrix, extracellular matrix
g49879.t1	5	PREDICTED: 60S ribosomal protein L13a	Tribolium castaneum	61.275	65	5.99e-87	ribosomal protein L13a variant, partial	Homo sapiens	RPL13A	nuclear-transcribed mRNA catabolic process, nonsense-mediated decay, RNA binding, structural constituent of ribosome, nucleus, nucleolus, cytoplasm, cytosol, focal adhesion, translation, translational initiation, SRP-dependent cotranslational protein targeting to membrane, large ribosomal subunit, membrane, negative regulation of translation, viral transcription, cytosolic large ribosomal subunit…
g49986.t1	5	Eukaryotic translation initiation factor 3 subunit B-like Protein	Tribolium castaneum	66.504	69	0	eukaryotic translation initiation factor 3 subunit B	Mus musculus	EIF3B	nucleic acid binding, RNA binding, translation initiation factor activity, protein binding, cytoplasm, eukaryotic translation initiation factor 3 complex, translation, translational initiation, regulation of translational initiation, translation initiation factor binding, synapse, eukaryotic translation initiation factor 3 complex, eIF3m, IRES-dependent viral translational initiation, viral trans…
g5519.t1	5	Protein mesh-like Protein	Tribolium castaneum	48	88	0
g50140.t1	5	putative cytochrome b-c1 complex subunit 9	Penaeus vannamei	76.471	97	1.9e-33	cytochrome b-c1 complex subunit 9	Mus musculus	UQCR10	mitochondrion, mitochondrial inner membrane, membrane, integral component of membrane, respirasome, mitochondrial electron transport, ubiquinol to cytochrome c, mitochondrial respiratory chain complex III, aerobic respiration
g3578.t1	5	reticulon-1-A-like	Penaeus vannamei	91.411	83	1.55e-107
g35723.t1	5	actin, cytoplasmic	Nematostella vectensis	94.149	100	0	beta actin variant, partial	Homo sapiens	ACTB	regulation of cyclin-dependent protein serine/threonine kinase activity, chromatin, morphogenesis of a polarized epithelium, retina homeostasis, structural constituent of cytoskeleton, protein binding, ATP binding, extracellular space, nucleus, nucleoplasm, cytoplasm, cytosol, cytoskeleton, plasma membrane, cell-cell junction, adherens junction, focal adhesion, establishment or maintenance of cel…
g2663.t1	5	40S ribosomal protein S16	Penaeus vannamei	74.566	98	7.45e-84	Rps16 protein, partial	Mus musculus	RPS16	RNA binding, structural constituent of ribosome, ribosome, rRNA processing, translation, cytosolic small ribosomal subunit, ribosomal small subunit biogenesis, cellular response to leukemia inhibitory factor, maturation of SSU-rRNA from tricistronic rRNA transcript (SSU-rRNA, 5.8S rRNA, LSU-rRNA), small ribosomal subunit
g3190.t1	5	eukaryotic translation initiation factor 3 subunit K-like	Penaeus vannamei	81.081	100	3.13e-87	HSPC029	Homo sapiens	EIF3K	formation of cytoplasmic translation initiation complex, protein binding, nucleus, cytosol, eukaryotic translation initiation factor 3 complex, translational initiation, regulation of translational initiation, membrane, eukaryotic 43S preinitiation complex, eukaryotic 48S preinitiation complex, ribosome binding, translation initiation factor activity
g36431.t1	5	putative cytochrome b-c1 complex subunit 9	Penaeus vannamei	76.471	97	1.9e-33	cytochrome b-c1 complex subunit 9	Mus musculus	UQCR10	mitochondrion, mitochondrial inner membrane, membrane, integral component of membrane, respirasome, mitochondrial electron transport, ubiquinol to cytochrome c, mitochondrial respiratory chain complex III, aerobic respiration
g35875.t1	5	NADH dehydrogenase (ubiquinone) B14.7 subunit	Drosophila melanogaster	39.167	95	1.51e-13	NADH dehydrogenase (ubiquinone) B14.7 subunit	Drosophila melanogaster	ND-B14.7	molecular_function, mitochondrial respiratory chain complex I assembly, mitochondrial respiratory chain complex I
g3646.t2	5	PREDICTED: translation elongation factor 2	Tribolium castaneum	76.667	99	0	eukaryotic translation elongation factor 2, isoform A	Drosophila melanogaster	EEF2	translational elongation, cytosol, translation elongation factor activity, GTP binding, ribonucleoprotein complex, ribosome binding, GTPase activity
g38015.t1	5	staphylococcal nuclease domain-containing protein 1-like	Branchiostoma floridae	56.711	99	0	tudor staphylococcal nuclease, isoform B	Drosophila melanogaster	TUDOR-SN	protein binding, RISC complex, nuclease activity, gene silencing by RNA, cytosol, nucleus, cytoplasm, spermatogenesis, negative regulation of transposition, RNA binding, RNA catabolic process
g36717.t1	5	tetraspanin-1-like	Penaeus vannamei	76.423	95	2.8e-138	tetraspanin 96F, isoform B	Drosophila melanogaster	TSP96F	integral component of membrane, molecular_function, plasma membrane, integral component of plasma membrane
g26620.t1	5
g38004.t1	5	40S ribosomal protein SA-like	Penaeus vannamei	77.743	100	6.29e-146	40S ribosomal protein SA	Oryzias latipes	RPSA	ribosomal small subunit assembly, cytoplasmic translation, cytosolic small ribosomal subunit, structural constituent of ribosome, translation
g37956.t1	5	insulin-like androgenic gland hormone binding protein	Macrobrachium nipponense	86.822	93	4.24e-160
g48816.t1	5	PREDICTED: actin, muscle	Tribolium castaneum	93.351	100	0	actin 42A	Drosophila melanogaster	ACT42A	brahma complex
g49034.t1	5
g37632.t1	5	flavin-containing monooxygenase FMO GS-OX-like 4	Penaeus vannamei	62.376	96	0	Flavin-containing monooxygenase 1	Drosophila melanogaster	FMO-1	NADP binding, flavin adenine dinucleotide binding, N,N-dimethylaniline monooxygenase activity, intracellular membrane-bounded organelle, mitochondrion, monooxygenase activity, cytosol
g37517.t2	5	pteridine reductase 1-like	Branchiostoma floridae	34.884	92	2.85e-34
g37469.t1	5	sodium/potassium-transporting ATPase subunit beta-like	Penaeus vannamei	74.76	100	0
g49053.t1	5	farnesoic acid O-methyltransferase	Macrobrachium nipponense	96.703	99	0
g49347.t1	5	farnesoic acid O-methyltransferase	Macrobrachium nipponense	96.018	100	5.38e-162
g37078.t1	5	PREDICTED: spectrin alpha chain isoform X4	Tribolium castaneum	81.297	99	0	alpha spectrin, isoform A	Drosophila melanogaster	ALPHA-SPEC	fusome, germarium-derived oocyte fate determination, spectrosome, germarium-derived female germ-line cyst formation, oocyte construction, plasma membrane, central nervous system development, fusome organization, cell cortex, Golgi apparatus, plasma membrane organization, actin binding, microtubule binding, neuromuscular synaptic transmission, calcium ion binding, regulation of synapse organizatio…
g3684.t1	5	hemocyanin subunit L2	Penaeus vannamei	74.46	99	0
g3683.t1	5	hemocyanin subunit L2, partial	Penaeus vannamei	74.884	78	0
g36815.t1	5	alkylglycerol monooxygenase-like	Penaeus vannamei	74.155	93	0	alkylglycerol monooxygenase	Homo sapiens	AGMO	iron ion binding, protein binding, endoplasmic reticulum, endoplasmic reticulum membrane, membrane lipid metabolic process, integral component of membrane, triglyceride biosynthetic process, ether lipid metabolic process, glyceryl-ether monooxygenase activity
g49370.t1	5
g36701.t1	5	histone H1-beta, late embryonic-like isoform X1	Penaeus vannamei	62.759	84	1.81e-38	histone H1.0	Homo sapiens	H1-0	negative regulation of transcription by RNA polymerase II, chromatin, nucleosome, euchromatin, minor groove of adenine-thymine-rich DNA binding, RNA binding, protein binding, nucleus, nucleoplasm, Golgi apparatus, apoptotic DNA fragmentation, nucleosome assembly, chromatin silencing, actin cytoskeleton, nuclear body, transcription repressor complex, chromatin DNA binding, positive regulation of t…
g1960.t1	5	protein phosphatase 1 regulatory subunit 42-like	Penaeus vannamei	72.115	31	3.09e-39
g23665.t1	5	tetraspanin-2A-like	Penaeus vannamei	64.557	100	3.02e-116	tetraspanin 2A, isoform B	Drosophila melanogaster	TSP2A	integral component of membrane, glial cell migration, apicolateral plasma membrane, establishment of endothelial barrier, smooth septate junction assembly, smooth septate junction, protein binding, integral component of plasma membrane
g19584.t1	5	60S ribosomal protein L9-like	Penaeus vannamei	71.958	97	1.92e-93	60S ribosomal protein L9	Homo sapiens	RPL9	nuclear-transcribed mRNA catabolic process, nonsense-mediated decay, RNA binding, structural constituent of ribosome, protein binding, nucleus, cytosol, ribosome, focal adhesion, translation, translational initiation, SRP-dependent cotranslational protein targeting to membrane, membrane, viral transcription, rRNA binding, cytosolic large ribosomal subunit, cytoplasmic translation
g1641.t1	5
g16364.t1	5	sodium/potassium-transporting ATPase subunit beta-like	Penaeus vannamei	76.895	68	5.66e-171
g16134.t1	5	follistatin-related protein 1-like	Penaeus vannamei	57.224	96	1.32e-123	TGF-beta-inducible protein	Mus musculus	FSTL1	calcium ion binding, protein binding, extracellular region, extracellular space, heparin binding, negative regulation of apoptotic process, endothelial cell migration, endothelial cell differentiation, hematopoietic stem cell homeostasis, cell differentiation, regulation of BMP signaling pathway, multicellular organism development
g15890.t1	5	activated protein kinase C receptor, partial	Penaeus vannamei	91.444	69	3.19e-117	receptor of activated protein C kinase 1	Oryzias latipes	RACK1	cytosol, positive regulation of protein phosphorylation, nucleus, rescue of stalled ribosome, ribosome binding, protein kinase C binding
g15595.t1	5
g19606.t1	5	ATP synthase subunit beta, mitochondrial	Tribolium castaneum	81.958	99	0	ATP synthase subunit beta, mitochondrial	Oryzias latipes	ATP5F1B	proton-transporting ATP synthase activity, rotational mechanism, mitochondrial proton-transporting ATP synthase complex, proton-transporting ATP synthase complex, catalytic core F(1), mitochondrial ATP synthesis coupled proton transport
g16774.t1	5	DNA-binding protein HEXBP-like isoform X1	Penaeus vannamei	91.403	100	2.73e-140	cellular nucleic acid-binding protein isoform 4	Homo sapiens	CNBP	negative regulation of transcription by RNA polymerase II, single-stranded DNA binding, RNA binding, protein binding, nucleus, endoplasmic reticulum, cytosol, regulation of transcription, DNA-templated, zinc ion binding, positive regulation of cell population proliferation, cholesterol homeostasis, positive regulation of transcription, DNA-templated, positive regulation of transcription by RNA po…
g19616.t1	5	gamma-interferon-inducible lysosomal thiol reductase-like	Penaeus vannamei	54.5	94	5.05e-77	gamma-interferon-inducible lysosomal thiol reductase	Oryzias latipes	IFI30	oxidoreductase activity, acting on a sulfur group of donors, oxidoreductase activity, lysosome
g19825.t1	5	60S ribosomal protein L23a-like	Penaeus vannamei	80.769	44	6.86e-66	ribosomal protein L23a, partial	Homo sapiens	RPL23A	nuclear-transcribed mRNA catabolic process, nonsense-mediated decay, RNA binding, structural constituent of ribosome, protein binding, nucleus, nucleolus, cytoplasm, cytosol, translation, translational initiation, SRP-dependent cotranslational protein targeting to membrane, viral transcription, rRNA binding, cytosolic large ribosomal subunit, cadherin binding, extracellular exosome, TORC2 complex…
g24122.t1	5	peritrophin	Penaeus vannamei	77.528	94	0
g24427.t1	5	protein split ends-like	Penaeus vannamei	42.553	34	2.56e-08
g24434.t1	5	LOW QUALITY PROTEIN: 40S ribosomal protein S2-like	Penaeus vannamei	91.279	6	1.62e-95	40S ribosomal protein S2	Oryzias latipes	RPS2	translation, structural constituent of ribosome, cytosolic small ribosomal subunit
g24617.t1	5	nucleoside diphosphate kinase	Macrobrachium nipponense	98.077	100	1.07e-111	nucleoside diphosphate kinase A	Oryzias latipes	LOC101158485	nucleoside diphosphate kinase activity, regulation of apoptotic process
g5795.t1	5	PREDICTED: sodium-dependent phosphate transporter 1 isoform X2	Tribolium castaneum	54.902	92	0
g1982.t1	5	40S ribosomal protein S7-like	Penaeus vannamei	91.237	100	5.14e-127	40S ribosomal protein S7	Homo sapiens	RPS7	nuclear-transcribed mRNA catabolic process, nonsense-mediated decay, neural tube closure, RNA binding, mRNA 3'-UTR binding, structural constituent of ribosome, protein binding, nucleus, nucleoplasm, nucleolus, cytosol, ribosome, focal adhesion, rRNA processing, translation, translational initiation, SRP-dependent cotranslational protein targeting to membrane, poly(U) RNA binding, positive regulat…
g16970.t1	5	ATP synthase lipid-binding protein, mitochondrial-like	Penaeus vannamei	95.192	63	9.77e-62	ATP synthase, subunit C, isoform E	Drosophila melanogaster	ATPSYNC	proton transmembrane transport, mitochondrial proton-transporting ATP synthase complex, coupling factor F(o), proton-transporting ATP synthase activity, rotational mechanism, ATP synthesis coupled proton transport, proton-transporting ATP synthase complex, coupling factor F(o)
g25838.t1	5	tublin	Tribolium castaneum	86.732	96	0	tubulin beta chain isoform d	Homo sapiens	TUBB	G2/M transition of mitotic cell cycle, GTPase activity, structural molecule activity, protein binding, extracellular region, nucleus, nuclear envelope lumen, cytoplasm, cytoskeleton, microtubule, microtubule-based process, cellular process, regulation of G2/M transition of mitotic cell cycle, protein domain specific binding, cytoskeleton-dependent intracellular transport, ubiquitin protein ligase…
g25815.t1	5	voltage-dependent anion-selective channel-like	Penaeus vannamei	94.326	100	0
g19405.t1	5	putative NADH dehydrogenase	Penaeus vannamei	83.913	95	1.79e-147	NADH dehydrogenase (ubiquinone) 24 kDa subunit, isoform B	Drosophila melanogaster	ND-24	NADH dehydrogenase activity, mitochondrial electron transport, NADH to ubiquinone, mitochondrial respiratory chain complex I, mitochondrion
g19243.t1	5	PREDICTED: calsyntenin-1	Tribolium castaneum	57.429	95	0	calsyntenin-1 isoform X4	Oryzias latipes	CLSTN1	positive regulation of synaptic transmission, cell surface, positive regulation of synapse assembly, postsynaptic membrane
g19188.t1	5	sarco/endoplasmic reticulum-type Ca-2+-ATPase	Drosophila melanogaster	83.855	88	0
g25500.t1	5	chitin deacetylase 1 precursor	Tribolium castaneum	64.479	98	0	serpentine, isoform C	Drosophila melanogaster	SERP	carbohydrate metabolic process, regulation of tube length, open tracheal system, chitin-based extracellular matrix, chitin-based cuticle development, open tracheal system development, chitin binding, extracellular region, chitin deacetylase activity, cytoplasm, late endosome, extracellular space, basement membrane, larval chitin-based cuticle development, cell surface, cuticle chitin metabolic pr…
g18993.t1	5	ATP synthase subunit delta, mitochondrial-like	Penaeus vannamei	88.608	100	8.31e-96	ATP synthase, delta subunit, isoform B	Drosophila melanogaster	ATPSYNDELTA	mitochondrial proton-transporting ATP synthase complex, catalytic sector F(1), proton transmembrane transport, mitochondrion, ATP synthesis coupled proton transport, proton-transporting ATP synthase activity, rotational mechanism, mitochondrial proton-transporting ATP synthase, central stalk
g18827.t1	5	arginine kinase isoform X1	Nematostella vectensis	45.556	98	0
g18775.t1	5	40S ribosomal protein S12-like	Penaeus vannamei	91.367	100	1.4e-87	40S ribosomal protein S12	Homo sapiens	RPS12	nuclear-transcribed mRNA catabolic process, nonsense-mediated decay, RNA binding, structural constituent of ribosome, protein binding, nucleoplasm, Golgi apparatus, cytosol, translation, translational initiation, SRP-dependent cotranslational protein targeting to membrane, membrane, viral transcription, cytosolic small ribosomal subunit, intracellular membrane-bounded organelle
g18346.t1	5
g18147.t1	5	ferritin	Macrobrachium nipponense	84.834	100	2.09e-130
g18146.t2	5	ferritin	Macrobrachium nipponense	85.654	100	3.57e-149
g18146.t1	5	ferritin	Macrobrachium nipponense	84.322	100	1.2e-145
g25747.t1	5	S-adenosylmethionine synthase	Ixodes scapularis	75	93	0	Crystal structure of Mat2A at 1.79 Angstron resolution	Homo sapiens	MAT2A	methionine adenosyltransferase activity, protein binding, ATP binding, cytosol, S-adenosylmethionine biosynthetic process, one-carbon metabolic process, methylation, protein hexamerization, identical protein binding, metal ion binding, methionine adenosyltransferase complex, protein heterooligomerization, cellular response to leukemia inhibitory factor
g17684.t1	5
g1726.t1	5
g24260.t1	5	40S ribosomal protein S20-like isoform X1	Penaeus vannamei	96.825	20	3.09e-33	SARS-CoV-2 Nsp1 bound to a pre-40S-like ribosome complex - state 2	Homo sapiens	RACK1	phagocytic cup, positive regulation of protein phosphorylation, RNA binding, protein kinase C binding, signaling receptor binding, protein binding, nucleus, nucleoplasm, cytoplasm, mitochondrion, cytosol, apoptotic process, activation of cysteine-type endopeptidase activity involved in apoptotic process, cell cycle, gastrulation, ion channel inhibitor activity, cysteine-type endopeptidase activat…
g19585.t1	5	V-type proton ATPase subunit B	Penaeus vannamei	97.751	100	0	vacuolar isoform 2 of H+ATPase Mr 56,000 subunit	Homo sapiens	ATP6V1B2	ruffle, protein binding, ATP binding, lysosomal membrane, cytosol, plasma membrane, microvillus, insulin receptor signaling pathway, endomembrane system, proton transmembrane transporter activity, integral component of membrane, regulation of macroautophagy, apical plasma membrane, hydrolase activity, proton-transporting V-type ATPase, V1 domain, transferrin transport, ion transmembrane transport…
g35624.t1	5	putative tissue factor pathway inhibitor isoform X2	Penaeus vannamei	46.032	37	1.02e-21	Human mesotrypsin complexed with HAI-2 Kunitz domain 1	Homo sapiens	SPINT2	neural tube closure, endopeptidase inhibitor activity, serine-type endopeptidase inhibitor activity, extracellular region, cytoplasm, establishment or maintenance of cell polarity, negative regulation of endopeptidase activity, integral component of membrane, negative regulation of cell-cell adhesion, epithelial cell morphogenesis involved in placental branching, basement membrane organization, c…
g38402.t1	5
g35490.t1	5	probable small nuclear ribonucleoprotein E	Penaeus vannamei	91.667	100	6.74e-59	small ribonucleoprotein particle protein SmE	Drosophila melanogaster	SME	small nuclear ribonucleoprotein complex, nucleus, spliceosomal complex, mRNA splicing, via spliceosome, precatalytic spliceosome, catalytic step 2 spliceosome, U4 snRNP, U2 snRNP, spliceosomal snRNP assembly, U4/U6 x U5 tri-snRNP complex, U5 snRNP, U1 snRNP
g47800.t1	5	7-dehydrocholesterol reductase-like	Penaeus vannamei	74.01	97	0
g38467.t1	5	60S ribosomal protein L29-like	Penaeus vannamei	73.529	93	8.05e-26	60S ribosomal protein L29 isoform X2	Oryzias latipes	RPL29	cytosolic large ribosomal subunit, cytoplasmic translation, structural constituent of ribosome
g38468.t2	5	putative 40S ribosomal protein S3-like isoform X1	Penaeus vannamei	94.894	66	4.28e-163	40S ribosomal protein S3	Oryzias latipes	RPS3	structural constituent of ribosome, positive regulation of apoptotic signaling pathway, nucleus, cytosolic small ribosomal subunit
g38605.t1	5	protein obstructor-E-like isoform X2	Penaeus vannamei	56.863	94	9.73e-97	obstructor-A, isoform B	Drosophila melanogaster	OBST-A	chitin metabolic process, negative regulation of extracellular matrix disassembly, chitin-based extracellular matrix, structural constituent of chitin-based cuticle, chitin binding, chitin-based cuticle development, regulation of tube size, open tracheal system, larval chitin-based cuticle development
g43979.t1	5	gastrolith protein	Penaeus vannamei	85.036	79	8.83e-177
g46649.t1	5	heat shock protein, putative	Ixodes scapularis	85.342	97	0	heat shock 70-kDa protein cognate 3, isoform E	Drosophila melanogaster	HSC70-3	sleep, endoplasmic reticulum, RNA interference, extracellular space, endomembrane system, intestinal stem cell homeostasis, response to endoplasmic reticulum stress, protein binding, endoplasmic reticulum unfolded protein response, cytoplasm, protein folding chaperone, ATPase activity, cellular response to unfolded protein, chaperone cofactor-dependent protein refolding, misfolded protein binding…
g42554.t1	5	sepiapterin reductase-like	Penaeus vannamei	57.085	93	9.39e-95
g43668.t1	5	copper/zinc superoxide dismutase isoform 4	Penaeus vannamei	41.949	99	1.63e-78
g46766.t1	5	hemocyanin subunit 1	Macrobrachium nipponense	93.177	78	0
g43400.t1	5	enhancer of split mbeta protein-like	Penaeus vannamei	80.426	100	1.82e-128
g43246.t1	5	40S ribosomal protein S6-like	Penaeus vannamei	76.73	98	6.71e-62	Ribosomal protein S6	Homo sapiens	RPS6	G1/S transition of mitotic cell cycle, nuclear-transcribed mRNA catabolic process, nonsense-mediated decay, placenta development, T cell proliferation involved in immune response, RNA binding, structural constituent of ribosome, protein binding, nucleus, nucleoplasm, nucleolus, endoplasmic reticulum, cytosol, polysome, rRNA processing, translation, translational initiation, SRP-dependent cotransl…
g43242.t2	5	putative 40S ribosomal protein S24-like	Penaeus vannamei	83.784	54	1.95e-60	ribosomal protein S24	Drosophila melanogaster	RPS24	translation, ribosome, structural constituent of ribosome, cytosolic ribosome, cytoplasmic translation, cytosolic small ribosomal subunit
g43242.t1	5	40S ribosomal protein S24-like isoform X2	Penaeus vannamei	84.404	53	3.3e-59	ribosomal protein S24	Drosophila melanogaster	RPS24	translation, ribosome, structural constituent of ribosome, cytosolic ribosome, cytoplasmic translation, cytosolic small ribosomal subunit
g43218.t1	5	fatty acid binding protein 10	Macrobrachium nipponense	94.615	100	9.86e-76
g46650.t1	5	betaine--homocysteine S-methyltransferase 1-like	Penaeus vannamei	89.381	96	0	Betaine-Homocysteine S-Methyltransferase from Homo sapiens complexed with Homocysteine	Homo sapiens	BHMT	sulfur amino acid metabolic process, cytosol, protein methylation, amino-acid betaine metabolic process, amino-acid betaine catabolic process, zinc ion binding, choline catabolic process, betaine-homocysteine S-methyltransferase activity, regulation of homocysteine metabolic process, extracellular exosome, L-methionine salvage, S-adenosylmethionine metabolic process
g43205.t3	5	lipoyltransferase 1, mitochondrial-like	Penaeus vannamei	59.268	100	0
g42836.t2	5	histone-lysine N-methyltransferase 2D-like	Penaeus vannamei	54.348	100	5.91e-28
g45424.t1	5
g24882.t1	5	heat shock protein HSP 90-alpha isoform 2	Homo sapiens	81.608	100	0	heat shock protein 83, isoform B	Drosophila melanogaster	HSP83	centrosome, centrosome cycle, protein folding, regulation of circadian sleep/wake cycle, sleep, proteasome assembly, cold acclimation, response to heat, pole plasm mRNA localization, cellular response to heat, ATPase activity, unfolded protein binding, cytoplasm, oogenesis, negative regulation of transposition, polytene chromosome interband, plasma membrane, perinuclear region of cytoplasm, prote…
g44198.t1	5	ATP synthase subunit delta, mitochondrial-like	Penaeus vannamei	88.608	100	8.31e-96	ATP synthase, delta subunit, isoform B	Drosophila melanogaster	ATPSYNDELTA	mitochondrial proton-transporting ATP synthase complex, catalytic sector F(1), proton transmembrane transport, mitochondrion, ATP synthesis coupled proton transport, proton-transporting ATP synthase activity, rotational mechanism, mitochondrial proton-transporting ATP synthase, central stalk
g44215.t1	5
g4634.t1	5
g46288.t1	5	40S ribosomal protein S10-like isoform X1	Penaeus vannamei	88.158	93	1.3e-90	40S ribosomal protein S10 isoform 1	Mus musculus	RPS10	tRNA binding, structural constituent of ribosome, nucleus, nucleolus, cytoplasm, cytosol, ribosome, cytosolic small ribosomal subunit, RNA binding, ribosomal small subunit assembly
g46088.t1	5	60S ribosomal protein L23a-like	Penaeus vannamei	80.769	44	6.86e-66	Rpl23a protein, partial	Mus musculus	RPL23A	RNA binding, protein binding, intracellular anatomical structure, ribosome, translation, rRNA binding, cytosolic large ribosomal subunit, large ribosomal subunit rRNA binding, TORC2 complex binding, ribosomal large subunit assembly, structural constituent of ribosome
g42876.t1	5	arginine kinase 3	Macrobrachium nipponense	97.561	99	5.68e-146	creatine kinase U-type, mitochondrial isoform 3	Homo sapiens	CKMT1A	protein binding, ATP binding, mitochondrial inner membrane, creatine metabolic process, phosphorylation, phosphocreatine biosynthetic process, mitochondrion, creatine kinase activity, kinase activity
g45973.t1	5	2-amino-3-carboxymuconate-6-semialdehyde decarboxylase-like	Branchiostoma floridae	70.206	99	2.22e-177	2-amino-3-carboxymuconate-6-semialdehyde decarboxylase	Oryzias latipes	ACMSD	carboxy-lyase activity, secondary metabolic process, cytoplasm, cytosol
g44604.t1	5	40S ribosomal protein S18 isoform X1	Penaeus vannamei	96.711	100	4.24e-104	40S ribosomal protein S18	Oryzias latipes	RPS18	cytosol, small ribosomal subunit
g44796.t1	5	PREDICTED: 60S ribosomal protein L13a	Tribolium castaneum	57.759	99	9.28e-39
g44815.t1	5	protein lingerer-like	Penaeus vannamei	45.794	79	3.65e-45	cuticular protein 30B	Drosophila melanogaster	CPR30B	structural constituent of cuticle, chitin-based cuticle development, structural constituent of chitin-based larval cuticle, chitin-based extracellular matrix, extracellular matrix
g4512.t1	5	PREDICTED: 60S ribosomal protein L3	Tribolium castaneum	75.063	98	0	ribosomal protein L3, isoform CRA_f	Homo sapiens	RPL3	nuclear-transcribed mRNA catabolic process, nonsense-mediated decay, RNA binding, structural constituent of ribosome, protein binding, nucleus, nucleolus, cytoplasm, cytosol, focal adhesion, translation, translational initiation, SRP-dependent cotranslational protein targeting to membrane, 5S rRNA binding, viral transcription, cytosolic large ribosomal subunit, protein-containing complex, synapse…
g45235.t2	5	elongation factor 1-beta-like	Penaeus vannamei	66.795	100	2.42e-97
g45878.t1	5	obg-like ATPase 1 isoform X1	Branchiostoma floridae	72.362	100	0	obg-like ATPase 1 isoform a	Mus musculus	OLA1	nucleotide binding, ATP binding, GTP binding, nucleus, cytoplasm, centrosome, cytosol, hydrolase activity, ATPase activity, ATP metabolic process, metal ion binding
g45896.t1	5	PREDICTED: 40S ribosomal protein S8	Tribolium castaneum	86.842	29	1.17e-37
g43105.t1	5	myosin-2 essential light chain-like	Penaeus vannamei	94.69	75	1.39e-73	myosin light chain cytoplasmic, isoform A	Drosophila melanogaster	MLC-C	calcium ion binding, myosin heavy chain binding, actin filament-based movement, myosin V complex, myosin II complex, protein binding, myosin VII complex, myosin VI complex, myosin binding
g43063.t1	5	putative pancreas transcription factor 1 subunit alpha-like isoformX1	Penaeus vannamei	95.89	55	4.8e-97	SARS-CoV-2 Nsp1 bound to a pre-40S-like ribosome complex - state 2	Homo sapiens	RACK1	phagocytic cup, positive regulation of protein phosphorylation, RNA binding, protein kinase C binding, signaling receptor binding, protein binding, nucleus, nucleoplasm, cytoplasm, mitochondrion, cytosol, apoptotic process, activation of cysteine-type endopeptidase activity involved in apoptotic process, cell cycle, gastrulation, ion channel inhibitor activity, cysteine-type endopeptidase activat…
g43033.t1	5	40S ribosomal protein S17-like	Penaeus vannamei	94.656	98	1.13e-84	40S ribosomal protein S17	Homo sapiens	RPS17	nuclear-transcribed mRNA catabolic process, nonsense-mediated decay, RNA binding, structural constituent of ribosome, nucleoplasm, cytosol, ribosome, focal adhesion, rRNA processing, translation, translational initiation, SRP-dependent cotranslational protein targeting to membrane, membrane, viral transcription, cytosolic small ribosomal subunit, erythrocyte homeostasis, ribosomal small subunit b…
g31797.t1	5	60S ribosomal protein L5-A-like	Penaeus vannamei	78.307	92	4.7e-110	ribosomal protein L5, isoform A	Drosophila melanogaster	RPL5	cytosolic large ribosomal subunit, protein binding, structural constituent of ribosome, 5S rRNA binding, translation, cytoplasmic translation, cytosolic ribosome, RNA binding, ribosomal large subunit assembly
g31366.t1	5	putative cyclin-dependent kinase 8-like	Penaeus vannamei	52.308	100	7.51e-77	neuroblastoma suppressor of tumorigenicity 1	Oryzias latipes	NBL1	BMP binding, receptor ligand activity, extracellular space, sequestering of BMP from receptor via BMP binding, animal organ morphogenesis
g31175.t1	5	RhoA	Penaeus vannamei	95.833	95	1.76e-134	Rho1, isoform A	Drosophila melanogaster	RHO1	ventral furrow formation, gastrulation involving germ band extension, germ-band extension, posterior midgut invagination, protein binding, positive regulation of protein serine/threonine kinase activity, dorsal closure, mitotic actomyosin contractile ring assembly, neuroblast proliferation, imaginal disc-derived wing hair organization, kinase binding, GTPase activity, myofibril assembly, muscle a…
g31109.t1	5	histone H4-like	Branchiostoma floridae	99.029	100	9.17e-65	mCG17007, partial	Mus musculus	H4C1	nuclear chromosome, nucleosome, nucleus, nucleosome assembly, DNA replication-dependent nucleosome assembly, DNA replication-independent nucleosome assembly, protein domain specific binding, protein-containing complex, negative regulation of megakaryocyte differentiation, nucleoplasm, DNA binding
g7787.t1	5	prophenoloxidase activating factor	Penaeus vannamei	66.942	79	8.06e-175
g7880.t1	5	60S ribosomal protein L17-like	Penaeus vannamei	83.784	100	2.29e-107
g7172.t1	5	LOW QUALITY PROTEIN: chromodomain-helicase-DNA-binding protein Mi-2 homolog	Penaeus vannamei	91.304	68	5.11e-174
g30916.t1	5	LOW QUALITY PROTEIN: lachesin-like	Penaeus vannamei	95.276	94	1.22e-179
g7981.t1	5	PREDICTED: transketolase-like protein 2 isoform X1	Tribolium castaneum	69.204	99	0
g8018.t1	5	glutathione S-transferase-like isoform X1	Penaeus vannamei	45.933	95	1.57e-67
g807.t1	5	D-3-phosphoglycerate dehydrogenase-like	Penaeus vannamei	72.803	97	0
g8223.t1	5	PREDICTED: serine hydroxymethyltransferase, cytosolic isoform X1	Tribolium castaneum	65.188	95	0
g30614.t1	5	putative PHD finger protein 20 isoform X7	Penaeus vannamei	71.245	49	9.17e-101
g8229.t1	5	insulin-like androgenic gland hormone binding protein	Macrobrachium nipponense	86.822	93	5.3e-160
g3091.t1	5
g32145.t1	5	putative 40S ribosomal protein S4	Penaeus vannamei	84.436	92	2.14e-162	ribosomal protein S4, isoform C	Drosophila melanogaster	RPS4	structural constituent of ribosome, cytoplasmic translation, cytosolic ribosome, cytosolic small ribosomal subunit, translation, RNA binding
g671.t1	5	60S ribosomal protein L34	Nematostella vectensis	69.159	63	1.27e-44	ribosomal protein L34b, isoform C	Drosophila melanogaster	RPL34B	translation, structural constituent of ribosome, cytoplasmic translation, cytosolic ribosome, cytosolic large ribosomal subunit, ribosome biogenesis
g32845.t1	5	PREDICTED: ATP synthase subunit alpha, mitochondrial	Tribolium castaneum	91.028	99	0	ATP synthase, H+ transporting, mitochondrial F1 complex, alpha subunit 1, cardiac muscle	Homo sapiens	ATP5F1A	negative regulation of endothelial cell proliferation, RNA binding, protein binding, ATP binding, mitochondrion, mitochondrial inner membrane, mitochondrial proton-transporting ATP synthase complex, mitochondrial matrix, plasma membrane, lipid metabolic process, ATP biosynthetic process, membrane, MHC class I protein binding, cristae formation, mitochondrial ATP synthesis coupled proton transport…
g42910.t1	5	brain protein I3-like	Penaeus vannamei	72.581	90	5.81e-25
g3808.t1	5	gamma-interferon-inducible lysosomal thiol reductase-like	Penaeus vannamei	57.065	88	7.73e-77	gamma-interferon-inducible lysosomal thiol reductase	Oryzias latipes	IFI30	oxidoreductase activity, acting on a sulfur group of donors, oxidoreductase activity, lysosome
g38059.t1	5	40S ribosomal protein S15Aa	Penaeus vannamei	91.538	100	1.27e-84	ribosomal protein S15Aa, isoform F	Drosophila melanogaster	RPS15AA	translation, cytoplasmic translation, cytosolic ribosome, structural constituent of ribosome, cytosolic small ribosomal subunit
g38026.t1	5	dolichyl-diphosphooligosaccharide--protein glycosyltransferase subunit DAD1-like	Penaeus vannamei	92.982	100	8.75e-72	defender against apoptotic cell death 1	Drosophila melanogaster	DAD1	dolichyl-diphosphooligosaccharide-protein glycotransferase activity, endomembrane system, protein N-linked glycosylation, integral component of endoplasmic reticulum membrane, oligosaccharyltransferase complex
g35308.t1	5	eukaryotic initiation factor 4a	Tribolium castaneum	79.036	83	0	Eukaryotic translation initiation factor 4A, isoform 2	Homo sapiens	EIF4A2	RNA binding, RNA helicase activity, helicase activity, protein binding, ATP binding, cytosol, translational initiation, regulation of translational initiation, viral process, eukaryotic translation initiation factor 4F complex, ATPase activity, perinuclear region of cytoplasm, negative regulation of RNA-directed 5'-3' RNA polymerase activity, cellular response to leukemia inhibitory factor, cytop…
g35219.t1	5	proline-rich extensin-like protein EPR1	Penaeus vannamei	57.467	52	1.22e-85	mucin 91C, isoform A	Drosophila melanogaster	MUC91C	extracellular matrix structural constituent, extracellular matrix
g34562.t1	5	carotenoid isomerooxygenase-like	Penaeus vannamei	75.391	99	0
g33913.t1	5	DNA damage-inducible transcript 4-like protein	Penaeus vannamei	80	100	4.96e-77
g33674.t1	5
g33672.t1	5	sodium/calcium exchanger regulatory protein 1-like	Penaeus vannamei	72.381	100	1.39e-38	cellular retinoic acid-binding protein 2	Mus musculus	CRABP2	retinoic acid binding, nucleus, nucleoplasm, cytoplasm, endoplasmic reticulum, cytosol, lipid binding, retinal binding, retinol binding, cyclin binding, embryonic forelimb morphogenesis, retinoic acid metabolic process, regulation of retinoic acid receptor signaling pathway, positive regulation of collateral sprouting
g6411.t1	5	ubiquitin-40S ribosomal protein S27a	Penaeus vannamei	98.4	9	6.41e-73	ubiquitin-40S ribosomal protein S27a precursor	Mus musculus	RPS27A	structural constituent of ribosome, ribosome, translation, cytosolic small ribosomal subunit, myelin sheath, metal ion binding, nucleoplasm, cytosol, protein tag, protein ubiquitination, ubiquitin protein ligase binding, cytoplasm, modification-dependent protein catabolic process, nucleus
g33417.t1	5	tubulin alpha-1A chain-like	Branchiostoma floridae	86.085	98	0	alpha-Tubulin at 85E	Drosophila melanogaster	ALPHATUB85E	microtubule, unidimensional cell growth, structural constituent of cytoskeleton, cytoplasmic microtubule, spindle microtubule, GTPase activity, GTP binding, microtubule cytoskeleton organization, mitotic cell cycle, cytoplasm
g33416.t1	5	PREDICTED: actin, muscle	Tribolium castaneum	97.34	100	0	Model of actin-fimbrin ABD2 complex	Homo sapiens	ACTB	regulation of cyclin-dependent protein serine/threonine kinase activity, chromatin, morphogenesis of a polarized epithelium, retina homeostasis, structural constituent of cytoskeleton, protein binding, ATP binding, extracellular space, nucleus, nucleoplasm, cytoplasm, cytosol, cytoskeleton, plasma membrane, cell-cell junction, adherens junction, focal adhesion, establishment or maintenance of cel…
g6489.t1	5	carcinine transporter-like	Penaeus vannamei	71.368	100	0	Beta-alanine transporter	Drosophila melanogaster	BALAT	transmembrane transport, histamine biosynthetic process, beta-alanine transport, beta-alanine transmembrane transporter activity, integral component of plasma membrane
g32952.t1	5	glyceraldehyde-3-phosphate dehydrogenase isoform X2	Penaeus vannamei	84.384	100	0	glyceraldehyde 3 phosphate dehydrogenase 2, isoform C	Drosophila melanogaster	GAPDH2	glyceraldehyde-3-phosphate dehydrogenase (NAD+) (phosphorylating) activity, glycolytic process, NADP binding, NAD binding, glucose metabolic process, peptidyl-cysteine S-nitrosylase activity, glucose homeostasis, cytosol
g30442.t1	5	60S ribosomal protein L27-like	Penaeus vannamei	70.073	100	1.38e-70	60S ribosomal protein L27	Homo sapiens	RPL27	nuclear-transcribed mRNA catabolic process, nonsense-mediated decay, RNA binding, structural constituent of ribosome, protein binding, nucleus, nucleoplasm, nucleolus, cytosol, ribosome, focal adhesion, rRNA processing, translation, translational initiation, SRP-dependent cotranslational protein targeting to membrane, membrane, viral transcription, cytosolic large ribosomal subunit, extracellular…
g23021.t1	5	amyloid-beta-like protein isoform X2	Penaeus vannamei	74.63	100	0	beta amyloid protein precursor-like, isoform F	Drosophila melanogaster	APPL	plasma membrane, extracellular region, axon, neuronal cell body, protein binding, transition metal ion binding, heparin binding, integral component of membrane, peripheral nervous system development, response to axon injury, neuron projection morphogenesis, synapse organization, long-term memory, negative regulation of neuron death, mushroom body development, learning or memory, response to elect…
g15512.t1	5	40S ribosomal protein S8-like	Penaeus vannamei	80.117	98	8e-98	ribosomal protein S8, isoform E	Drosophila melanogaster	RPS8	structural constituent of ribosome, cytosolic small ribosomal subunit, translation, cytoplasmic translation, cytosolic ribosome, larval lymph gland hemopoiesis, maturation of SSU-rRNA from tricistronic rRNA transcript (SSU-rRNA, 5.8S rRNA, LSU-rRNA)
g22632.t1	5	60S ribosomal protein L22-like	Penaeus vannamei	60.938	28	5.09e-44	60S ribosomal protein L22-like 1 isoform 2	Mus musculus	RPL22L1	intracellular anatomical structure, ribosome, translation, cytoplasmic translation, structural constituent of ribosome, RNA binding
g8382.t1	5	ferritin	Macrobrachium nipponense	84.834	100	2.09e-130
g28042.t4	5
g28341.t1	5	hemocyanin V4	Penaeus vannamei	64.142	92	0
g29760.t1	5	prostaglandin reductase 1-like	Penaeus vannamei	68.546	99	1.83e-164
g28342.t1	5	hemocyanin C chain-like	Penaeus vannamei	62.287	95	0
g9717.t1	5	polymeric immunoglobulin receptor-like protein	Penaeus vannamei	62.383	95	0
g27796.t1	5	nascent polypeptide-associated complex subunit alpha-like	Penaeus vannamei	88.517	100	8.08e-111	nascent polypeptide associated complex protein alpha subunit, isoform D	Drosophila melanogaster	NACALPHA	nascent polypeptide-associated complex, protein binding, protein targeting to membrane, unfolded protein binding, cytoplasm
g28343.t1	5	hemocyanin C chain-like	Penaeus vannamei	65.774	97	0
g9774.t1	5	PREDICTED: sushi, von Willebrand factor type A, EGF and pentraxin domain-containing protein 1 isoform X1	Tribolium castaneum	60.69	99	0
g8717.t1	5	transmembrane protein 120 homolog	Penaeus vannamei	73.226	32	1.29e-156
g29688.t1	5	putative WW domain-binding protein 11 isoform X2	Penaeus vannamei	50.446	37	6.31e-52
g28415.t1	5	40S ribosomal protein S10-like isoform X1	Penaeus vannamei	88.158	93	1.3e-90	40S ribosomal protein S10 isoform 1	Mus musculus	RPS10	tRNA binding, structural constituent of ribosome, nucleus, nucleolus, cytoplasm, cytosol, ribosome, cytosolic small ribosomal subunit, RNA binding, ribosomal small subunit assembly
g28476.t1	5	Argininosuccinate synthase	Penaeus vannamei	76.949	96	2.09e-175	argininosuccinate synthase	Oryzias latipes	ASS1	argininosuccinate metabolic process, urea cycle, arginine biosynthetic process, argininosuccinate synthase activity, cytoplasm
g9805.t1	5
g27171.t1	5	PREDICTED: transmembrane protein 178B isoform X1	Tribolium castaneum	64.407	100	4.88e-45
g28993.t1	5
g8381.t2	5	ferritin	Macrobrachium nipponense	83.898	100	1.15e-144
g28043.t1	5	histone H3.v1-like isoform X1	Penaeus vannamei	81.081	40	2.35e-05
g40157.t1	5	probable chitinase 2	Penaeus vannamei	66.213	89	0	chitinase 2, isoform B	Drosophila melanogaster	CHT2	chitin catabolic process, chitinase activity, carbohydrate metabolic process, chitin-based cuticle development, wound healing, ecdysis, chitin-based cuticle, chitin-based embryonic cuticle biosynthetic process, extracellular space, larval chitin-based cuticle development, extracellular region, chitin binding
g40167.t1	5	reticulon-1-A-like	Penaeus vannamei	91.411	96	3.45e-108
g4022.t2	5	PREDICTED: laminin subunit gamma-1 isoform X1	Tribolium castaneum	52.278	99	0	laminin B2, isoform B	Drosophila melanogaster	LANB2	basement membrane, substrate adhesion-dependent cell spreading, cell adhesion mediated by integrin, extracellular matrix assembly, midgut development, basement membrane assembly, endodermal digestive tract morphogenesis, salivary gland morphogenesis, basement membrane organization, cell migration, animal organ morphogenesis, tissue development
g40345.t1	5	LOW QUALITY PROTEIN: 40S ribosomal protein S2-like	Penaeus vannamei	92.614	74	3.35e-113	40S ribosomal protein S2	Oryzias latipes	RPS2	translation, structural constituent of ribosome, cytosolic small ribosomal subunit
g40476.t1	5	26S proteasome non-ATPase regulatory subunit 2-like	Ixodes scapularis	67.31	97	0	26S proteasome non-ATPase regulatory subunit 2	Mus musculus	PSMD2	proteasome complex, protein binding, proteasome regulatory particle, proteasome accessory complex, enzyme regulator activity, regulation of protein catabolic process, endopeptidase activity, proteasome storage granule, proteasome-mediated ubiquitin-dependent protein catabolic process, nucleus, proteasome regulatory particle, base subcomplex
g47668.t1	5	hemocyanin	Macrobrachium nipponense	94.469	99	0
g41377.t1	5	ribosomal protein S19	Penaeus vannamei	76.923	91	3.29e-79	40S ribosomal protein S19	Oryzias latipes	RPS19	cytosolic small ribosomal subunit, ribosomal small subunit assembly, RNA binding, structural constituent of ribosome
g41871.t1	5	PREDICTED: tubulin alpha-1A chain	Tribolium castaneum	94.678	40	0	tubulin alpha-1C chain isoform a	Homo sapiens	TUBA1C	GTPase activity, structural molecule activity, protein binding, nucleus, microtubule, microtubule-based process, microtubule cytoskeleton, cytoskeleton-dependent intracellular transport, vesicle, cell division, GTP binding, mitotic cell cycle, cytoplasm, structural constituent of cytoskeleton, microtubule cytoskeleton organization
g42220.t1	5	tubulin beta-1 chain	Penaeus vannamei	91.455	96	0	class IVb beta tubulin	Homo sapiens	TUBB4B	G2/M transition of mitotic cell cycle, double-stranded RNA binding, GTPase activity, protein binding, extracellular region, nucleus, cytosol, cytoskeleton, microtubule, regulation of G2/M transition of mitotic cell cycle, azurophil granule lumen, natural killer cell mediated cytotoxicity, MHC class I protein binding, neutrophil degranulation, unfolded protein binding, extracellular exosome, cilia…
g8237.t1	5	adenine nucleotide translocase	Penaeus vannamei	90.291	100	0
g49681.t1	5	ribosomal protein L24	Macrobrachium nipponense	98.519	92	3.44e-89	ribosomal protein L24, isoform B	Drosophila melanogaster	RPL24	cytoplasmic translation, cytosolic ribosome, structural constituent of ribosome, cytosolic large ribosomal subunit, RNA binding, ribosomal large subunit assembly, translation, assembly of large subunit precursor of preribosome
g27097.t1	5	SPARC-like	Penaeus vannamei	72.321	72	4.09e-120	secreted protein, acidic, cysteine-rich, isoform B	Drosophila melanogaster	SPARC	extracellular matrix, cell adhesion, mesoderm development, trachea development, extracellular matrix constituent secretion, anterior Malpighian tubule development, Malpighian tubule morphogenesis, extracellular space, larval fat body development, larval feeding behavior, basement membrane assembly, collagen-containing extracellular matrix, extracellular matrix binding, anatomical structure develo…
g29308.t1	5	ribosomal protein L10a	Macrobrachium nipponense	95.714	41	4.03e-124	ribosomal protein L10Ab, isoform A	Drosophila melanogaster	RPL10AB	structural constituent of ribosome, translation, cytoplasmic translation, cytosolic large ribosomal subunit, maturation of LSU-rRNA, RNA binding
g9945.t1	5	ribosomal protein P1	Penaeus vannamei	66.667	100	1.87e-35	ribosomal protein LP1, isoform B	Drosophila melanogaster	RPLP1	translational elongation, cytoplasmic translation, cytosolic ribosome, structural constituent of ribosome, cytosolic large ribosomal subunit, protein kinase activator activity, ribonucleoprotein complex binding
g27366.t1	5	fer3-like protein	Penaeus vannamei	81.868	47	8.1e-99	SARS-CoV-2 Nsp1 bound to a pre-40S-like ribosome complex - state 2	Homo sapiens	RACK1	phagocytic cup, positive regulation of protein phosphorylation, RNA binding, protein kinase C binding, signaling receptor binding, protein binding, nucleus, nucleoplasm, cytoplasm, mitochondrion, cytosol, apoptotic process, activation of cysteine-type endopeptidase activity involved in apoptotic process, cell cycle, gastrulation, ion channel inhibitor activity, cysteine-type endopeptidase activat…
g27838.t1	5	predicted protein, partial	Nematostella vectensis	44.586	27	0.082
g40156.t1	5	PREDICTED: 60S ribosomal protein L15	Tribolium castaneum	79.902	100	1.31e-116	60S ribosomal protein L15	Homo sapiens	RPL15	nuclear-transcribed mRNA catabolic process, nonsense-mediated decay, RNA binding, structural constituent of ribosome, protein binding, nucleus, cytosol, ribosome, translation, translational initiation, SRP-dependent cotranslational protein targeting to membrane, membrane, viral transcription, cytosolic large ribosomal subunit, A band, cadherin binding, response to ethanol, cytoplasmic translation
g27844.t1	5	60S ribosomal protein L10-like	Penaeus vannamei	84.034	100	1.52e-69	60S ribosomal protein L10-like	Mus musculus	RPL10L	intracellular anatomical structure, nucleus, endoplasmic reticulum, cytosol, ribosome, polysome, translation, cytosolic large ribosomal subunit, ribosomal large subunit assembly, structural constituent of ribosome
g29599.t1	5	glyceraldehyde-3-phosphate dehydrogenase	Oryzias latipes	76.596	98	0	glyceraldehyde-3-phosphate dehydrogenase	Oryzias latipes	GAPDH	cytosol, glycolytic process, glyceraldehyde-3-phosphate dehydrogenase (NAD+) (phosphorylating) activity
g28167.t1	5	PREDICTED: glutamine synthetase 2 cytoplasmic isoform X1	Tribolium castaneum	74.138	82	0	glutamine synthetase	Mus musculus	GLUL	nucleotide binding, magnesium ion binding, angiogenesis, catalytic activity, glutamate-ammonia ligase activity, protein binding, ATP binding, cytoplasm, mitochondrion, endoplasmic reticulum, rough endoplasmic reticulum, cytosol, plasma membrane, glutamate metabolic process, glutamine biosynthetic process, nitrogen compound metabolic process, cell population proliferation, cellular response to sta…
g2808.t1	5
g9755.t1	5	LOW QUALITY PROTEIN: transforming growth factor-beta-induced protein ig-h3-like	Penaeus vannamei	57.35	97	0
g282.t1	5	60S ribosomal protein L11-2-like	Penaeus vannamei	93.855	100	1.56e-120	ribosomal protein L11, isoform B	Drosophila melanogaster	RPL11	protein binding, translation, structural constituent of ribosome, cytosolic ribosome, cytoplasmic translation, cytosolic large ribosomal subunit, cytoplasm, polytene chromosome puff, nuclear chromosome, nucleolus, RNA binding
g28173.t1	5	glutamine synthetase	Penaeus vannamei	91.358	99	1.84e-165	glutamine synthetase	Mus musculus	GLUL	nucleotide binding, magnesium ion binding, angiogenesis, catalytic activity, glutamate-ammonia ligase activity, protein binding, ATP binding, cytoplasm, mitochondrion, endoplasmic reticulum, rough endoplasmic reticulum, cytosol, plasma membrane, glutamate metabolic process, glutamine biosynthetic process, nitrogen compound metabolic process, cell population proliferation, cellular response to sta…
g8381.t1	5	ferritin	Macrobrachium nipponense	85.232	100	6.25e-148
g3.t1	5	PREDICTED: actin, muscle	Tribolium castaneum	97.074	100	0	actin 42A	Drosophila melanogaster	ACT42A	brahma complex
g2664.t1	5	40S ribosomal protein S23	Penaeus vannamei	97.203	100	1.91e-97	ribosomal protein S23, isoform B	Drosophila melanogaster	RPS23	cytoplasmic translation, cytosolic ribosome, structural constituent of ribosome, cytosolic small ribosomal subunit, polysomal ribosome, cytosol, translation, ribosome
g8957.t1	5	glutathione peroxidase 3	Macrobrachium nipponense	99.27	100	3.89e-98	glutathione peroxidase 3	Oryzias latipes	GPX3	peroxidase activity, glutathione peroxidase activity
g29843.t1	5	putative 60S ribosomal protein L18a-like	Penaeus vannamei	78.161	98	2.14e-97	ribosomal protein L18a variant, partial	Homo sapiens	RPL18A	nuclear-transcribed mRNA catabolic process, nonsense-mediated decay, cytoplasmic translation, RNA binding, structural constituent of ribosome, protein binding, cytosol, translation, translational initiation, SRP-dependent cotranslational protein targeting to membrane, membrane, viral transcription, cytosolic large ribosomal subunit, polysomal ribosome
g26777.t1	5	ubiquitin-40S ribosomal protein S27a	Penaeus vannamei	99.351	100	2.22e-108	ubiquitin-40S ribosomal protein S27a	Oryzias latipes	RPS27A	ubiquitin protein ligase binding, nucleus, modification-dependent protein catabolic process, protein tag, protein ubiquitination, cytoplasm
g8744.t1	5	LOW QUALITY PROTEIN: Y-box factor homolog	Penaeus vannamei	89.076	56	3.99e-53
g2830.t1	5	elongation factor 1-beta'-like	Penaeus vannamei	69.62	97	4.66e-68
g29844.t1	5	T-complex protein 1 subunit epsilon	Ixodes scapularis	77.355	92	0	chaperonin containing TCP1 subunit 5, isoform A	Drosophila melanogaster	CCT5	ATP binding, unfolded protein binding, protein folding, chaperonin-containing T-complex
g9734.t3	5	protein obstructor-E-like isoform X1	Penaeus vannamei	74.783	99	1.28e-122
g2758.t1	5	putative zinc finger cchc-type protein	Penaeus vannamei	30.435	34	5.34e-10
g9495.t1	5	RNA-binding protein squid-like isoform X1	Penaeus vannamei	80.822	67	7.01e-123
g30295.t1	5	ubiquitin/ribosomal S30 fusion protein	Penaeus vannamei	58.779	99	1.35e-45	ubiquitin-like protein fubi and ribosomal protein S30 precursor	Homo sapiens	FAU	RNA binding, cellular_component, biological_process
g27338.t1	5	40S ribosomal protein S17-like	Penaeus vannamei	94.656	98	1.13e-84	40S ribosomal protein S17	Homo sapiens	RPS17	nuclear-transcribed mRNA catabolic process, nonsense-mediated decay, RNA binding, structural constituent of ribosome, nucleoplasm, cytosol, ribosome, focal adhesion, rRNA processing, translation, translational initiation, SRP-dependent cotranslational protein targeting to membrane, membrane, viral transcription, cytosolic small ribosomal subunit, erythrocyte homeostasis, ribosomal small subunit b…
g28616.t1	5	60S ribosomal protein L18a-like	Penaeus vannamei	78.161	98	1.29e-97	ribosomal protein L18a variant, partial	Homo sapiens	RPL18A	nuclear-transcribed mRNA catabolic process, nonsense-mediated decay, cytoplasmic translation, RNA binding, structural constituent of ribosome, protein binding, cytosol, translation, translational initiation, SRP-dependent cotranslational protein targeting to membrane, membrane, viral transcription, cytosolic large ribosomal subunit, polysomal ribosome
g27370.t1	5	PREDICTED: nucleolar GTP-binding protein 1	Tribolium castaneum	56.765	99	0	nucleolar GTP-binding protein 1	Homo sapiens	GTPBP4	regulation of cyclin-dependent protein serine/threonine kinase activity, maturation of LSU-rRNA from tricistronic rRNA transcript (SSU-rRNA, 5.8S rRNA, LSU-rRNA), osteoblast differentiation, RNA binding, GTPase activity, protein binding, GTP binding, nucleus, nucleoplasm, nucleolus, cytoplasm, cytosol, negative regulation of DNA replication, negative regulation of cell population proliferation, m…
g27845.t1	5	QM protein	Penaeus vannamei	95.455	87	4.81e-37	ribosomal protein L10 isoform B, partial	Homo sapiens	RPL10	negative regulation of transcription by RNA polymerase II, nuclear-transcribed mRNA catabolic process, nonsense-mediated decay, RNA binding, structural constituent of ribosome, protein binding, nucleus, endoplasmic reticulum, cytosol, translation, translational initiation, regulation of translation, SRP-dependent cotranslational protein targeting to membrane, membrane, viral transcription, cytoso…
g29457.t1	5
g27358.t1	5	dehydrogenase/reductase SDR family member 11-like	Penaeus vannamei	60.8	99	4.25e-108	Structure of human putative dehydrogenase MGC4172 in complex with NADP	Homo sapiens	DHRS11	nucleotide binding, 3-keto sterol reductase activity, estradiol 17-beta-dehydrogenase activity, cellular_component, extracellular region, steroid biosynthetic process, estrogen biosynthetic process, 17-beta-ketosteroid reductase activity, 17-beta-hydroxysteroid dehydrogenase (NADP+) activity
g26962.t1	5
g8512.t1	5	40S ribosomal protein S16	Penaeus vannamei	74.566	98	7.45e-84	40S ribosomal protein S16 isoform 1	Homo sapiens	RPS16	nuclear-transcribed mRNA catabolic process, nonsense-mediated decay, RNA binding, structural constituent of ribosome, protein binding, nucleoplasm, cytosol, focal adhesion, rRNA processing, translation, translational initiation, SRP-dependent cotranslational protein targeting to membrane, small ribosomal subunit, membrane, viral transcription, cytosolic small ribosomal subunit, ribosomal small su…
g22915.t1	5	mCG10050	Mus musculus	48.485	49	2.62e-09
g28043.t2	5	histone H3.v1-like isoform X2	Penaeus vannamei	81.081	40	2.39e-05
g30433.t1	5	60S ribosomal protein L27-like	Penaeus vannamei	61.842	97	1.33e-26	60S ribosomal protein L27	Homo sapiens	RPL27	nuclear-transcribed mRNA catabolic process, nonsense-mediated decay, RNA binding, structural constituent of ribosome, protein binding, nucleus, nucleoplasm, nucleolus, cytosol, ribosome, focal adhesion, rRNA processing, translation, translational initiation, SRP-dependent cotranslational protein targeting to membrane, membrane, viral transcription, cytosolic large ribosomal subunit, extracellular…
g837.t1	5	phosphoenolpyruvate carboxykinase	Penaeus vannamei	87.539	98	0	phosphoenolpyruvate carboxykinase 2 isoform 1, partial	Homo sapiens	PCK2	phosphoenolpyruvate carboxykinase activity, phosphoenolpyruvate carboxykinase (GTP) activity, protein binding, GTP binding, mitochondrion, mitochondrial matrix, gluconeogenesis, oxaloacetate metabolic process, NADH oxidation, positive regulation of insulin secretion, response to lipopolysaccharide, cellular response to tumor necrosis factor, cellular response to dexamethasone stimulus, cellular r…
g9095.t1	5	60S ribosomal protein L5-A-like	Penaeus vannamei	81.714	77	4.47e-106	ribosomal protein L5, isoform A	Drosophila melanogaster	RPL5	cytosolic large ribosomal subunit, protein binding, structural constituent of ribosome, 5S rRNA binding, translation, cytoplasmic translation, cytosolic ribosome, RNA binding, ribosomal large subunit assembly
g9949.t1	5	eukaryotic translation elongation factor 1 alpha 1, isoform D	Drosophila melanogaster	80.488	97	0	eukaryotic translation elongation factor 1 alpha 1, isoform D	Drosophila melanogaster	EEF1ALPHA1	determination of adult lifespan, translation elongation factor activity, translational elongation, eukaryotic translation elongation factor 1 complex, GTP binding, GTPase activity, translation
g30301.t1	5	apoptosis-inducing factor 1, mitochondrial-like	Penaeus vannamei	45.455	75	2.41e-08
g840.t1	5
g40013.t1	5	plasmolipin isoform 2	Penaeus vannamei	87.597	71	1.2e-78	CKLF-like MARVEL transmembrane domain-containing protein 4	Mus musculus	CMTM4	molecular_function, biological_process, membrane, integral component of membrane
g26863.t1	5
g3996.t1	5	LOW QUALITY PROTEIN: beta-1,3-glucan-binding protein-like	Penaeus vannamei	47.761	58	0	apolipoprotein lipid transfer particle	Drosophila melanogaster	APOLTP	lipid transporter activity, basal part of cell, sterol transport, acylglycerol transport, extracellular space, lipoprotein particle receptor binding, positive regulation of lipid transport, plasma membrane
g2.t1	5	PREDICTED: actin, muscle	Tribolium castaneum	97.34	100	0	Model of actin-fimbrin ABD2 complex	Homo sapiens	ACTB	regulation of cyclin-dependent protein serine/threonine kinase activity, chromatin, morphogenesis of a polarized epithelium, retina homeostasis, structural constituent of cytoskeleton, protein binding, ATP binding, extracellular space, nucleus, nucleoplasm, cytoplasm, cytosol, cytoskeleton, plasma membrane, cell-cell junction, adherens junction, focal adhesion, establishment or maintenance of cel…
g21602.t1	5	60S acidic ribosomal protein P2	Oryzias latipes	52.101	100	1.62e-09
g15566.t1	5	eukaryotic translation initiation factor 3 subunit G-like	Penaeus vannamei	81.911	100	2.13e-171
g25749.t1	5	NADH dehydrogenase (ubiquinone) MWFE subunit, isoform B	Drosophila melanogaster	54.286	79	7.84e-16	NADH dehydrogenase (ubiquinone) MWFE subunit, isoform B	Drosophila melanogaster	ND-MWFE	molecular_function, biological_process, mitochondrial respiratory chain complex I
g1372.t1	5	PREDICTED: fumarate hydratase, mitochondrial	Tribolium castaneum	82.684	96	0	fumarase precursor (EC 4.2.1.2)	Homo sapiens	FH	fumarate hydratase activity, protein binding, nucleus, chromosome, cytoplasm, mitochondrion, mitochondrial matrix, cytosol, tricarboxylic acid cycle, fumarate metabolic process, malate metabolic process, DNA repair, tricarboxylic acid cycle enzyme complex, homeostasis of number of cells within a tissue, extracellular exosome, positive regulation of cold-induced thermogenesis
g13644.t1	5
g20010.t1	5	Retrovirus-related Pol polyprotein from transposon 297-like Protein	Tribolium castaneum	39.331	72	2.37e-156
g13536.t1	5	hCG2041330, partial	Homo sapiens	41	55	8.38e-11
g1351.t1	5	zinc finger protein SNAI2-like	Penaeus vannamei	79.189	94	0	zinc finger protein SNAI2	Oryzias latipes	SNAI2	DNA-binding transcription factor activity, regulation of transcription by RNA polymerase II, RNA polymerase II cis-regulatory region sequence-specific DNA binding, DNA-binding transcription repressor activity, RNA polymerase II-specific
g12944.t1	5	40S ribosomal protein S15-like	Penaeus vannamei	91.391	99	2.45e-90
g12789.t1	5	60S ribosomal protein L36-like	Branchiostoma floridae	76	85	3.5e-33	60S ribosomal protein L36	Homo sapiens	RPL36	nuclear-transcribed mRNA catabolic process, nonsense-mediated decay, cytoplasmic translation, RNA binding, structural constituent of ribosome, nucleolus, cytoplasm, cytosol, translation, translational initiation, SRP-dependent cotranslational protein targeting to membrane, membrane, viral transcription, cytosolic large ribosomal subunit, polysomal ribosome
g15529.t1	5	60S ribosomal protein L28-like	Penaeus vannamei	64.596	100	1.92e-64	ribosomal protein L28, isoform E	Drosophila melanogaster	RPL28	structural constituent of ribosome, translation, cytoplasmic translation, cytosolic large ribosomal subunit
g12751.t1	5	translationally controlled tumor protein	Penaeus vannamei	76.429	99	1.47e-70	translationally controlled tumor protein, isoform B	Drosophila melanogaster	TCTP	positive regulation of multicellular organism growth, positive regulation of cell size, guanyl-nucleotide exchange factor activity, calcium ion binding, cytoplasmic microtubule, plasma membrane, nucleus, cellular response to gamma radiation, double-strand break repair, polytene chromosome, positive regulation of histone phosphorylation, mitotic G2 DNA damage checkpoint, intra-S DNA damage checkpo…
g12660.t1	5	solute carrier family 13 member 5-like	Penaeus vannamei	64.641	58	1.16e-160	sodium-dependent high-affinity dicarboxylate transporter	Homo sapiens	SLC13A3	dicarboxylic acid transmembrane transporter activity, protein binding, plasma membrane, sodium ion transport, dicarboxylic acid transport, citrate transmembrane transporter activity, alpha-ketoglutarate transmembrane transporter activity, succinate transmembrane transporter activity, high-affinity sodium:dicarboxylate symporter activity, alpha-ketoglutarate transport, citrate transport, basolater…
g13531.t1	5	receptor of activated protein C kinase 1-like	Penaeus vannamei	91.667	66	1.9e-96	receptor of activated protein C kinase 1	Oryzias latipes	RACK1	cytosol, positive regulation of protein phosphorylation, nucleus, rescue of stalled ribosome, ribosome binding, protein kinase C binding
g12591.t1	5	putative 40S ribosomal protein S4	Penaeus vannamei	84.436	92	2.14e-162	ribosomal protein S4, isoform C	Drosophila melanogaster	RPS4	structural constituent of ribosome, cytoplasmic translation, cytosolic ribosome, cytosolic small ribosomal subunit, translation, RNA binding
g2007.t1	5	40S ribosomal protein S7-like	Penaeus vannamei	91.237	100	5.14e-127	40S ribosomal protein S7	Homo sapiens	RPS7	nuclear-transcribed mRNA catabolic process, nonsense-mediated decay, neural tube closure, RNA binding, mRNA 3'-UTR binding, structural constituent of ribosome, protein binding, nucleus, nucleoplasm, nucleolus, cytosol, ribosome, focal adhesion, rRNA processing, translation, translational initiation, SRP-dependent cotranslational protein targeting to membrane, poly(U) RNA binding, positive regulat…
g20242.t1	5	cyclin-Y-like, partial	Penaeus vannamei	91.6	46	1.25e-159	cyclin Y, isoform B	Drosophila melanogaster	CYCY	protein kinase binding, positive regulation of canonical Wnt signaling pathway, cyclin-dependent protein serine/threonine kinase activator activity, developmental growth, positive regulation of cyclin-dependent protein serine/threonine kinase activity, cytoplasm, plasma membrane, cyclin-dependent protein serine/threonine kinase regulator activity
g22625.t1	5	60S ribosomal protein L22-like	Penaeus vannamei	60.938	49	1.08e-47	RPL22L1 protein, partial	Homo sapiens	RPL22L1	protein binding, ribosome, structural constituent of ribosome, RNA binding, cytoplasmic translation
g39988.t1	5	PREDICTED: 60S ribosomal protein L7	Tribolium castaneum	65.833	75	3.93e-113	60S ribosomal protein L7	Oryzias latipes	RPL7	cytosolic large ribosomal subunit, RNA binding, maturation of LSU-rRNA from tricistronic rRNA transcript (SSU-rRNA, 5.8S rRNA, LSU-rRNA), structural constituent of ribosome
g22608.t1	5	glutathione peroxidase 3	Macrobrachium nipponense	99.27	100	3.89e-98	glutathione peroxidase 3	Oryzias latipes	GPX3	peroxidase activity, glutathione peroxidase activity
g22199.t2	5	ribosomal protein P1	Penaeus vannamei	66.667	100	1.87e-35	ribosomal protein LP1, isoform B	Drosophila melanogaster	RPLP1	translational elongation, cytoplasmic translation, cytosolic ribosome, structural constituent of ribosome, cytosolic large ribosomal subunit, protein kinase activator activity, ribonucleoprotein complex binding
g22197.t1	5	elongation factor 1-alpha	Branchiostoma floridae	77.462	99	0	eukaryotic translation elongation factor 1 alpha 1, isoform D	Drosophila melanogaster	EEF1ALPHA1	determination of adult lifespan, translation elongation factor activity, translational elongation, eukaryotic translation elongation factor 1 complex, GTP binding, GTPase activity, translation
g15576.t1	5	anti-lipopolysaccharide factor 1	Macrobrachium nipponense	87.023	98	4.4e-75
g20207.t1	5	mannose-binding protein	Penaeus vannamei	60.87	55	1.9e-52
g21915.t1	5	ATP synthase lipid-binding protein, mitochondrial-like	Penaeus vannamei	95.192	63	9.77e-62	ATP synthase, subunit C, isoform E	Drosophila melanogaster	ATPSYNC	proton transmembrane transport, mitochondrial proton-transporting ATP synthase complex, coupling factor F(o), proton-transporting ATP synthase activity, rotational mechanism, ATP synthesis coupled proton transport, proton-transporting ATP synthase complex, coupling factor F(o)
g21419.t1	5	60S ribosomal protein L6-like isoform X1	Penaeus vannamei	66.368	97	3.94e-97
g21346.t1	5	ubiquitin/ribosomal S30 fusion protein	Penaeus vannamei	58.779	99	1.35e-45	ubiquitin-like protein fubi and ribosomal protein S30 precursor	Homo sapiens	FAU	RNA binding, cellular_component, biological_process
g21341.t1	5
g25051.t1	5	sodium/calcium exchanger regulatory protein 1-like	Penaeus vannamei	71.818	87	1.99e-41	cellular retinoic acid-binding protein 2	Mus musculus	CRABP2	retinoic acid binding, nucleus, nucleoplasm, cytoplasm, endoplasmic reticulum, cytosol, lipid binding, retinal binding, retinol binding, cyclin binding, embryonic forelimb morphogenesis, retinoic acid metabolic process, regulation of retinoic acid receptor signaling pathway, positive regulation of collateral sprouting
g20765.t1	5	40S ribosomal protein S5	Penaeus vannamei	98.438	100	1.03e-85	40S ribosomal protein S5	Mus musculus	RPS5	RNA binding, mRNA binding, translation, regulation of translational fidelity, small ribosomal subunit, cytosolic small ribosomal subunit, ribonucleoprotein complex, ribosome, structural constituent of ribosome, ribosomal small subunit assembly, rRNA binding
g25080.t1	5	cuticular protein analogous to peritrophins 1-F precursor	Tribolium castaneum	52.874	46	2.24e-24
g2156.t1	5	40S ribosomal protein S25-like	Penaeus vannamei	89.565	73	4.97e-50	ribosomal protein S25, isoform A	Drosophila melanogaster	RPS25	cytoplasmic translation, cytosolic ribosome, structural constituent of ribosome, cytosolic small ribosomal subunit
g12403.t1	5	60S ribosomal protein L7a	Penaeus vannamei	71.483	96	2.78e-135	60S ribosomal protein L7a	Oryzias latipes	RPL7A	maturation of LSU-rRNA, RNA binding, cytosolic large ribosomal subunit
g20260.t1	5
g12052.t2	5	collectin-12-like	Penaeus vannamei	42.742	10	5.88e-24	triforce, isoform A	Drosophila melanogaster	TFC	carbohydrate binding
g1534.t1	5	60S ribosomal protein L11-2-like	Penaeus vannamei	93.855	100	1.56e-120	ribosomal protein L11, isoform B	Drosophila melanogaster	RPL11	protein binding, translation, structural constituent of ribosome, cytosolic ribosome, cytoplasmic translation, cytosolic large ribosomal subunit, cytoplasm, polytene chromosome puff, nuclear chromosome, nucleolus, RNA binding
g14665.t1	5	40S ribosomal protein S18 isoform X1	Penaeus vannamei	96.711	100	4.24e-104	40S ribosomal protein S18	Oryzias latipes	RPS18	cytosol, small ribosomal subunit
g15476.t1	5	RPL35 protein	Homo sapiens	75.41	99	1.11e-52	RPL35 protein	Homo sapiens	RPL35	nuclear-transcribed mRNA catabolic process, nonsense-mediated decay, RNA binding, structural constituent of ribosome, nucleolus, cytosol, translation, translational initiation, SRP-dependent cotranslational protein targeting to membrane, membrane, viral transcription, cytosolic large ribosomal subunit, mRNA binding, maturation of LSU-rRNA from tricistronic rRNA transcript (SSU-rRNA, 5.8S rRNA, LS…
g38746.t1	5	alpha tubulin, partial	Homo sapiens	85.901	90	0	alpha tubulin, partial	Homo sapiens	TUBA3C	GTPase activity, nucleus, microtubule, microtubule cytoskeleton organization, structural constituent of cytoskeleton, GTP binding, cytoplasm, mitotic cell cycle
g38815.t1	5
g48808.t1	5	60S acidic ribosomal protein P0-like	Penaeus vannamei	87.382	100	0	ribosomal protein LP0, isoform B	Drosophila melanogaster	RPLP0	class II DNA-(apurinic or apyrimidinic site) endonuclease activity, cytoplasmic translation, cytosolic ribosome, structural constituent of ribosome, cytosolic large ribosomal subunit, ribosomal large subunit assembly, large ribosomal subunit rRNA binding
g4875.t1	5	myosin regulatory light chain sqh	Penaeus vannamei	95.93	100	1.39e-118	spaghetti squash, isoform B	Drosophila melanogaster	SQH	imaginal disc-derived wing hair organization, cell cortex, mitotic cytokinesis, border follicle cell migration, nuclear axial expansion, calcium ion binding, cleavage furrow, cytoplasm, spindle midzone, midbody, spiracle morphogenesis, open tracheal system, myosin II complex, myosin heavy chain binding, actin filament-based movement, regulation of actin cytoskeleton organization, female germline …
g48715.t1	5	ATP synthase subunit d, mitochondrial-like	Penaeus vannamei	71.765	98	2.37e-85	ATP synthase subunit d, mitochondrial	Oryzias latipes	ATP5PD	mitochondrial proton-transporting ATP synthase, stator stalk, ATP synthesis coupled proton transport
g48050.t1	5	putative zinc finger cchc-type protein	Penaeus vannamei	30.435	34	5.34e-10
g39045.t1	5	60S ribosomal protein L32-like	Penaeus vannamei	74.775	54	4.83e-56	ribosomal protein L32, isoform C	Drosophila melanogaster	RPL32	structural constituent of ribosome, translation, cytosolic large ribosomal subunit, cytoplasmic translation, nucleolus, nuclear chromosome, cytoplasm
g39190.t2	5	nucleolar protein 58-like	Penaeus vannamei	73.077	8	1.01e-21
g4795.t1	5	hCG2041330, partial	Homo sapiens	41	52	9.14e-11
g12381.t1	5	ribosomal protein S19	Penaeus vannamei	76.923	91	3.29e-79	40S ribosomal protein S19	Oryzias latipes	RPS19	cytosolic small ribosomal subunit, ribosomal small subunit assembly, RNA binding, structural constituent of ribosome
g47675.t1	5
g42532.t1	5	flocculation protein FLO11-like	Penaeus vannamei	32.275	86	1e-51
g14533.t1	5	PREDICTED: FK506-binding protein 2 isoform X1	Tribolium castaneum	69.655	83	1.36e-66	FK506-binding protein 14, isoform D	Drosophila melanogaster	FKBP14	calcium ion binding, extracellular space, muscle cell cellular homeostasis, endoplasmic reticulum, endomembrane system, chaeta development, positive regulation of Notch signaling pathway, imaginal disc development, imaginal disc-derived wing margin morphogenesis
g26214.t1	5	phosphate carrier protein, mitochondrial-like	Penaeus vannamei	87.216	100	0	phosphate carrier protein, mitochondrial precursor	Mus musculus	SLC25A3	mitochondrion, mitochondrial inner membrane, symporter activity, membrane, integral component of membrane, myelin sheath, protein-containing complex binding, inorganic phosphate transmembrane transporter activity, integral component of mitochondrial inner membrane, phosphate ion transmembrane transport
g48756.t1	5	60S ribosomal protein L4	Oryzias latipes	69.21	96	0	60S ribosomal protein L4	Oryzias latipes	RPL4	structural constituent of ribosome, RNA binding, cytosolic large ribosomal subunit
g14452.t1	5	hemicentin-1-like	Penaeus vannamei	65.343	96	0
g11714.t1	5	40S ribosomal protein S8-like	Penaeus vannamei	79.532	90	8.2e-97	ribosomal protein S8, isoform E	Drosophila melanogaster	RPS8	structural constituent of ribosome, cytosolic small ribosomal subunit, translation, cytoplasmic translation, cytosolic ribosome, larval lymph gland hemopoiesis, maturation of SSU-rRNA from tricistronic rRNA transcript (SSU-rRNA, 5.8S rRNA, LSU-rRNA)
g11740.t1	5	60S ribosomal protein L28-like	Penaeus vannamei	64.596	100	1.92e-64	ribosomal protein L28, isoform E	Drosophila melanogaster	RPL28	structural constituent of ribosome, translation, cytoplasmic translation, cytosolic large ribosomal subunit
g14199.t1	5	40S ribosomal protein SA-like	Penaeus vannamei	77.743	100	6.29e-146	40S ribosomal protein SA	Oryzias latipes	RPSA	ribosomal small subunit assembly, cytoplasmic translation, cytosolic small ribosomal subunit, structural constituent of ribosome, translation
g11799.t1	5	40S ribosomal protein S9-like	Penaeus vannamei	84.951	100	2.69e-117	ribosomal protein S9, isoform E	Drosophila melanogaster	RPS9	structural constituent of ribosome, cytoplasmic translation, cytosolic ribosome, cytosolic small ribosomal subunit, nuclear chromosome, nucleolus, cytoplasm, cytosol, small ribosomal subunit, positive regulation of translational fidelity, rRNA binding
g26531.t1	5	glucose-6-phosphatase	Macrobrachium nipponense	95.627	99	0	glucose-6-phosphatase 2 isoform 1	Mus musculus	G6PC2	glucose-6-phosphatase activity, endoplasmic reticulum, endoplasmic reticulum membrane, integral component of membrane, hydrolase activity, glucose homeostasis, regulation of insulin secretion, gluconeogenesis, membrane, glucose 6-phosphate metabolic process
g26556.t1	5	PREDICTED: actin, muscle	Tribolium castaneum	97.074	100	0	actin 42A	Drosophila melanogaster	ACT42A	brahma complex
g26557.t1	5	PREDICTED: actin, muscle	Tribolium castaneum	97.34	100	0	Model of actin-fimbrin ABD2 complex	Homo sapiens	ACTB	regulation of cyclin-dependent protein serine/threonine kinase activity, chromatin, morphogenesis of a polarized epithelium, retina homeostasis, structural constituent of cytoskeleton, protein binding, ATP binding, extracellular space, nucleus, nucleoplasm, cytoplasm, cytosol, cytoskeleton, plasma membrane, cell-cell junction, adherens junction, focal adhesion, establishment or maintenance of cel…
g10787.t1	5	eukaryotic translation initiation factor 3 subunit M-like	Penaeus vannamei	86.719	100	3.05e-165	eukaryotic translation initiation factor 3 subunit m, isoform B	Drosophila melanogaster	EIF3M	translation initiation factor activity, Golgi organization, cytosol, protein secretion, Golgi apparatus, eukaryotic translation initiation factor 3 complex, translation, translation initiation factor binding, positive regulation of cysteine-type endopeptidase activity involved in execution phase of apoptosis, caspase binding, sperm individualization, investment cone, activation of cysteine-type e…
g10864.t1	5	ubiquitin/ribosomal L40 fusion protein	Penaeus vannamei	100	82	3.69e-70	ribosomal protein L40, isoform B	Drosophila melanogaster	RPL40	ubiquitin-dependent protein catabolic process, translation, structural constituent of ribosome, cellular protein modification process, cytosolic large ribosomal subunit, protein ubiquitination, protein tag, cytoplasmic translation, ubiquitin protein ligase binding, nucleus, cytoplasm, modification-dependent protein catabolic process, cytosolic small ribosomal subunit
g26594.t1	5	obg-like ATPase 1	Oryzias latipes	73.604	100	0	homologous yeast-44.2 protein	Homo sapiens	OLA1	platelet degranulation, protein binding, ATP binding, GTP binding, extracellular region, nucleolus, cytoplasm, centrosome, cytosol, membrane, ATPase activity, platelet alpha granule lumen, ribosome binding, ribosomal large subunit binding, cadherin binding, ATP metabolic process, metal ion binding, extracellular exosome
g10178.t1	5	RH02901p	Drosophila melanogaster	25.871	89	3.36e-46
g1377.t1	5	dusky-like, isoform A	Drosophila melanogaster	59.328	97	0	dusky-like, isoform A	Drosophila melanogaster	DYL	structural constituent of chitin-based cuticle, apical plasma membrane, apical constriction, actin filament organization, cell-matrix adhesion, regulation of embryonic cell shape
g14185.t1	5	PREDICTED: staphylococcal nuclease domain-containing protein 1	Tribolium castaneum	57.692	96	0	staphylococcal nuclease domain-containing protein 1	Homo sapiens	SND1	osteoblast differentiation, transcription coregulator activity, RNA binding, endonuclease activity, endoribonuclease activity, protein binding, cytosol, regulation of transcription, DNA-templated, regulation of cell cycle process, miRNA catabolic process, membrane, viral process, RISC complex, gene silencing by RNA, melanosome, cadherin binding, extracellular exosome, RNA phosphodiester bond hydr…
g24373.t1	5	RH23043p	Drosophila melanogaster	54.598	100	4.79e-65	Cryo-EM structure of human respiratory complex I transmembrane arm	Homo sapiens	NDUFA13	NADH dehydrogenase activity, protein binding, ATP binding, nucleoplasm, cytoplasm, mitochondrion, mitochondrial inner membrane, mitochondrial respirasome, mitochondrial respiratory chain complex I, mitochondrial electron transport, NADH to ubiquinone, NADH dehydrogenase (ubiquinone) activity, positive regulation of peptidase activity, integral component of membrane, viral process, negative regula…
g10510.t1	5	single insulin-like growth factor-binding domain protein-2	Penaeus vannamei	41.111	77	6.62e-08	mac25, partial	Mus musculus	IGFBP7	regulation of cell growth, extracellular matrix structural constituent, insulin-like growth factor binding, extracellular region, extracellular space, cell adhesion, growth factor binding, inner ear development, regulation of steroid biosynthetic process, collagen-containing extracellular matrix, regulation of signal transduction
g38064.t1	6	myosin regulatory light chain 2-like	Penaeus vannamei	63.462	54	9.3e-57	myosin light chain 2	Drosophila melanogaster	MLC2	muscle system process, calcium ion binding, myofibril assembly, myofibril, flight
g38888.t1	6	PREDICTED: actin, muscle	Tribolium castaneum	92.819	100	0	actin 88F	Drosophila melanogaster	ACT88F	myofibril, Z disc, skeletal myofibril assembly, muscle thin filament assembly, striated muscle thin filament, mitotic cytokinesis
g28175.t1	6	PREDICTED: glutamine synthetase 2 cytoplasmic isoform X1	Tribolium castaneum	74.085	97	0	glutamine synthetase	Mus musculus	GLUL	nucleotide binding, magnesium ion binding, angiogenesis, catalytic activity, glutamate-ammonia ligase activity, protein binding, ATP binding, cytoplasm, mitochondrion, endoplasmic reticulum, rough endoplasmic reticulum, cytosol, plasma membrane, glutamate metabolic process, glutamine biosynthetic process, nitrogen compound metabolic process, cell population proliferation, cellular response to sta…
g38941.t1	6	actin, alpha cardiac muscle 2-like isoform X4	Branchiostoma floridae	88.594	100	0	alpha-cardiac actin, partial	Mus musculus	ACTC1	nucleotide binding, protein binding, ATP binding, cytoplasm, cytoskeleton, actin filament, ATPase activity, myosin binding, sarcomere, actin filament-based movement, skeletal muscle thin filament assembly, actomyosin structure organization, I band, actin-myosin filament sliding, negative regulation of apoptotic process, synapse, cardiac myofibril assembly, cardiac muscle tissue morphogenesis, hea…
g38881.t1	6	PREDICTED: actin, muscle	Tribolium castaneum	93.514	89	0	actin 79B, isoform B	Drosophila melanogaster	ACT79B	mitotic cytokinesis
g29727.t1	6
g38885.t1	6	PREDICTED: actin, muscle	Tribolium castaneum	92.021	100	0	actin 57B	Drosophila melanogaster	ACT57B	plasma membrane, regulation of synapse organization, mitotic cytokinesis
g38917.t1	6	actin 87E, isoform C	Drosophila melanogaster	87.268	100	0	alpha-cardiac actin, partial	Mus musculus	ACTC1	nucleotide binding, protein binding, ATP binding, cytoplasm, cytoskeleton, actin filament, ATPase activity, myosin binding, sarcomere, actin filament-based movement, skeletal muscle thin filament assembly, actomyosin structure organization, I band, actin-myosin filament sliding, negative regulation of apoptotic process, synapse, cardiac myofibril assembly, cardiac muscle tissue morphogenesis, hea…
g38903.t1	6	actin-like	Penaeus vannamei	86.207	100	0	actin 57B	Drosophila melanogaster	ACT57B	plasma membrane, regulation of synapse organization, mitotic cytokinesis
g29382.t1	6	myosin regulatory light chain 2-like	Penaeus vannamei	86.441	78	9.63e-91	myosin light chain 2	Drosophila melanogaster	MLC2	muscle system process, calcium ion binding, myofibril assembly, myofibril, flight
g9946.t1	6	elongation factor 1-alpha	Branchiostoma floridae	82.589	73	0	elongation factor 1-alpha 2	Mus musculus	EEF1A2	nucleotide binding, translation elongation factor activity, GTP binding, nucleus, cytoplasm, eukaryotic translation elongation factor 1 complex, translational elongation, protein kinase binding, neuronal cell body, positive regulation of apoptotic process, myelin sheath, synapse, positive regulation of lipid kinase activity, GTPase activity, translation
g19322.t2	6	troponin I-like isoform X14	Penaeus vannamei	82.759	61	3.08e-30	wings up A, isoform B	Drosophila melanogaster	WUPA	muscle cell cellular homeostasis, muscle organ development, troponin complex, actin binding, nervous system development, adult somatic muscle development, sarcomere organization, myofibril assembly, cardiac muscle tissue development, heart development, nuclear division, nucleus, heart contraction, striated muscle thin filament, muscle contraction
g38908.t1	6	actin, alpha skeletal muscle	Oryzias latipes	86.207	100	0	actin 57B	Drosophila melanogaster	ACT57B	plasma membrane, regulation of synapse organization, mitotic cytokinesis
g38900.t1	6	alpha-cardiac actin, partial	Mus musculus	80	97	0	alpha-actin	Homo sapiens	ACTA2	ATP binding, extracellular space, cytoplasm, cytosol, muscle contraction, regulation of blood pressure, response to virus, positive regulation of gene expression, protein kinase binding, lamellipodium, filopodium, smooth muscle contractile fiber, protein-containing complex, cell body, positive regulation of transcription, DNA-templated, extracellular exosome, glomerular mesangial cell development…
g38898.t1	6	actin 42A	Drosophila melanogaster	92.287	100	0	Cryo-EM structure of a human cytoplasmic actomyosin complex at near-atomic resolution	Homo sapiens	ACTG1	angiogenesis, morphogenesis of a polarized epithelium, retina homeostasis, structural constituent of cytoskeleton, protein binding, profilin binding, ATP binding, extracellular space, nucleus, cytosol, cytoskeleton, actin filament, plasma membrane, cell-cell junction, focal adhesion, positive regulation of gene expression, membrane, positive regulation of cell migration, ubiquitin protein ligase …
g38894.t1	6	actin-2, muscle-specific-like	Penaeus vannamei	93.617	100	0	actin 79B, isoform B	Drosophila melanogaster	ACT79B	mitotic cytokinesis
g3024.t1	6	heat shock cognate 70	Macrobrachium nipponense	90.835	94	0	Heat shock protein 8	Mus musculus	HSPA8	nucleotide binding, Prp19 complex, G protein-coupled receptor binding, phosphatidylserine binding, positive regulation of T cell mediated cytotoxicity, photoreceptor inner segment, RNA binding, signaling receptor binding, protein binding, ATP binding, intracellular anatomical structure, nucleus, spliceosomal complex, cytoplasm, lysosome, lysosomal membrane, late endosome, autophagosome, cytosol, …
g29426.t1	6	chitooligosaccharidolytic beta-N-acetylglucosaminidase-like	Penaeus vannamei	54.745	97	0
g19322.t1	6	troponin I	Penaeus vannamei	80.435	16	3.19e-28	wings up A, isoform B	Drosophila melanogaster	WUPA	muscle cell cellular homeostasis, muscle organ development, troponin complex, actin binding, nervous system development, adult somatic muscle development, sarcomere organization, myofibril assembly, cardiac muscle tissue development, heart development, nuclear division, nucleus, heart contraction, striated muscle thin filament, muscle contraction
g19200.t1	6	NADP-dependent isocitrate dehydrogenase, putative	Ixodes scapularis	78.333	97	0
g40892.t2	6	Phosphoglycerate mutase 2	Penaeus vannamei	89.091	96	1.59e-143	phosphoglyceromutase 78, isoform C	Drosophila melanogaster	PGLYM78	Z disc, M band, glycolytic process, phosphoglycerate mutase activity
g1841.t1	6	rhodopsin-like	Penaeus vannamei	78.191	100	0
g29239.t1	6	gamma-interferon-inducible lysosomal thiol reductase	Penaeus vannamei	76.562	88	1.18e-109	gamma-interferon-inducible lysosomal thiol reductase	Oryzias latipes	LOC101164924	lysosome, oxidoreductase activity, acting on a sulfur group of donors, oxidoreductase activity
g10875.t1	6	myosin-9-like	Penaeus vannamei	77.665	79	8.18e-95
g18648.t2	6	putative RNA-binding protein 14-like isoform X2	Penaeus vannamei	35.333	38	0.001
g27999.t1	6	cysteine proteinase 4-like	Penaeus vannamei	69.132	100	2.58e-159
g10874.t1	6	myosin-9-like	Penaeus vannamei	68.259	94	0
g9053.t1	6	nesprin-1-like isoform X2	Penaeus vannamei	56.284	99	4.17e-64
g40091.t1	6
g9285.t1	6
g2673.t1	6	heat shock protein 21	Penaeus vannamei	65.632	100	5.1e-161
g40706.t1	6	suppressor protein SRP40-like	Penaeus vannamei	60.68	99	1.28e-109
g20862.t1	6	actin 79B, isoform B	Drosophila melanogaster	86.702	100	0	actin 79B, isoform B	Drosophila melanogaster	ACT79B	mitotic cytokinesis
g20030.t1	6	chitooligosaccharidolytic beta-N-acetylglucosaminidase-like	Penaeus vannamei	54.745	97	0
g11565.t1	6	collagen alpha-1(XVI) chain	Penaeus vannamei	62.722	44	2.66e-52
g27949.t1	6	myophilin-like	Penaeus vannamei	88.489	99	2.22e-88	Chd64, isoform B	Drosophila melanogaster	CHD64	smooth muscle contraction, striated muscle thin filament, juvenile hormone response element binding, juvenile hormone mediated signaling pathway, protein binding
g30247.t1	6	cuticle protein 8-like	Penaeus vannamei	66.892	95	9.08e-62	cuticular protein 50Cb	Drosophila melanogaster	CPR50CB	structural constituent of cuticle, chitin-based extracellular matrix, structural constituent of chitin-based larval cuticle, chitin-based cuticle development, extracellular matrix
g37589.t1	6
g11193.t1	6	sulfotransferase 1C4-like isoform X1	Penaeus vannamei	42.547	99	7.36e-84
g28246.t1	6	glutamate-gated chloride channel-like	Penaeus vannamei	55.763	95	1.59e-120
g41627.t1	6	cathepsin B	Macrobrachium nipponense	58.385	97	7.92e-134	cathepsin B isoform 1 precursor	Homo sapiens	CTSB	toll-like receptor signaling pathway, cysteine-type endopeptidase activity, protein binding, collagen binding, extracellular region, extracellular space, intracellular anatomical structure, lysosome, proteolysis, peptidase activity, cysteine-type peptidase activity, apical plasma membrane, collagen catabolic process, epithelial cell differentiation, endolysosome lumen, melanosome, regulation of a…
g11192.t1	6	sulfotransferase 1C4-like isoform X1	Penaeus vannamei	43.425	98	2.44e-81
g25247.t1	6	mucin-3A-like isoform X1	Penaeus vannamei	33.578	93	1.18e-15
g8487.t1	6
g11161.t1	6
g18648.t1	6	proline-rich extensin-like protein EPR1	Penaeus vannamei	58.065	26	0.16
g20855.t1	6	PREDICTED: actin, muscle	Tribolium castaneum	92.819	100	0
g10578.t1	6	cuticular protein analogous to peritrophins 1-E precursor	Tribolium castaneum	60.169	99	1.08e-44	cracked, isoform E	Drosophila melanogaster	CKD	chitin metabolic process, extracellular region, chitin binding
g16647.t1	6	phenoloxidase-activating factor 2-like	Penaeus vannamei	44.712	46	2.82e-109
g42855.t1	6	serine/threonine-protein kinase WNK2-like	Penaeus vannamei	36.604	56	4.06e-19
g16648.t1	6	Catenin delta-2	Penaeus vannamei	50	54	1.35e-70
g36289.t1	6	PREDICTED: arrestin homolog	Tribolium castaneum	66.845	99	0	arrestin 1, isoform B	Drosophila melanogaster	ARR1	opsin binding, metarhodopsin inactivation, deactivation of rhodopsin mediated signaling, rhabdomere, sensory perception of smell, desensitization of G protein-coupled receptor signaling pathway by arrestin, endocytosis, photoreceptor cell maintenance, cytoplasm, G protein-coupled receptor binding, G protein-coupled receptor internalization
g25083.t1	6	putative N-acetylated-alpha-linked acidic dipeptidase	Branchiostoma floridae	42.302	95	0
g43452.t1	6	ferritin-like	Penaeus vannamei	60.119	99	2.04e-73
g36887.t1	6	peritrophin	Macrobrachium nipponense	50.704	62	1.62e-17
g42646.t1	6	trypsin-1-like isoform X1	Penaeus vannamei	65.464	83	1.2e-89	Structure of human plasma kallikrein	Homo sapiens	KLKB1	Factor XII activation, serine-type endopeptidase activity, protein binding, extracellular region, extracellular space, plasma membrane, proteolysis, blood coagulation, intrinsic pathway, extracellular matrix disassembly, zymogen activation, plasminogen activation, fibrinolysis, positive regulation of fibrinolysis, extracellular exosome
g28475.t1	6	PREDICTED: tubulin alpha-1A chain	Tribolium castaneum	93.303	99	0	alpha-Tubulin at 84B	Drosophila melanogaster	ALPHATUB84B	GTPase activity, spindle, astral microtubule, centrosome, nucleus, cytoplasm, perinuclear region of cytoplasm, lysosome localization, microtubule, mitotic cell cycle, GTP binding, structural constituent of cytoskeleton, microtubule cytoskeleton organization
g36582.t1	6	Crustacean calcium-binding protein 23	Penaeus vannamei	72.84	80	4.17e-84
g30524.t1	6	crustin 4, partial	Macrobrachium nipponense	96.25	42	3.06e-49
g43453.t1	6	ferritin	Macrobrachium nipponense	91.176	86	1.53e-110
g28467.t1	6	beta-1,3-glucan-binding protein precursor	Penaeus vannamei	41.613	79	0	apolipoprotein lipid transfer particle	Drosophila melanogaster	APOLTP	lipid transporter activity, basal part of cell, sterol transport, acylglycerol transport, extracellular space, lipoprotein particle receptor binding, positive regulation of lipid transport, plasma membrane
g27807.t1	6
g20860.t1	6	PREDICTED: actin, muscle	Tribolium castaneum	92.553	100	0	actin 87E, isoform C	Drosophila melanogaster	ACT87E	histone exchange, NuA4 histone acetyltransferase complex, histone acetylation, mitotic cytokinesis
g43026.t1	6
g16986.t1	6	carbonic anhydrase 1-like	Penaeus vannamei	73.288	99	4.71e-70	carbonic anhydrase 1	Drosophila melanogaster	CAH1	zinc ion binding, cytoplasm, carbonate dehydratase activity, one-carbon metabolic process, hydro-lyase activity
g16316.t1	6	PREDICTED: myosin heavy chain, muscle isoform X10	Tribolium castaneum	70.421	99	0
g16676.t1	6	60S ribosomal protein L12-like	Penaeus vannamei	80.392	89	4.43e-84
g23142.t1	6
g40315.t1	6	fructose-bisphosphate aldolase isoform X2	Ixodes scapularis	70.685	100	0	aldolase 1, isoform E	Drosophila melanogaster	ALD1	glycolytic process, fructose-bisphosphate aldolase activity, mesoderm development, M band, Z disc, cytosol, glucose homeostasis, fructose 1,6-bisphosphate metabolic process
g23140.t1	6
g29725.t1	6	LOW QUALITY PROTEIN: troponin C-like	Penaeus vannamei	83.333	100	7.43e-81	troponin C at 41C, isoform B	Drosophila melanogaster	TPNC41C	calcium ion binding, enzyme regulator activity
g17003.t1	6	2-hydroxyacylsphingosine 1-beta-galactosyltransferase-like	Penaeus vannamei	69.231	84	0	UDP-glycosyltransferase family 50 member B3, isoform E	Drosophila melanogaster	UGT50B3	transferase activity, transferring hexosyl groups, UDP-glycosyltransferase activity, intracellular membrane-bounded organelle
g16317.t1	6	PREDICTED: myosin heavy chain, muscle isoform X10	Tribolium castaneum	69.316	99	0
g39839.t1	6	hemocyanin-like	Penaeus vannamei	65.335	94	0
g39838.t3	6	flightin-like	Penaeus vannamei	81.319	50	2.52e-48	flightin, isoform B	Drosophila melanogaster	FLN	A band, striated muscle myosin thick filament, skeletal muscle myosin thick filament assembly, structural molecule activity conferring elasticity, oscillatory muscle contraction, structural constituent of muscle, striated muscle myosin thick filament assembly, adult somatic muscle development, sarcomere organization
g39838.t2	6	flightin-like	Penaeus vannamei	81.319	63	1.22e-47	flightin, isoform B	Drosophila melanogaster	FLN	A band, striated muscle myosin thick filament, skeletal muscle myosin thick filament assembly, structural molecule activity conferring elasticity, oscillatory muscle contraction, structural constituent of muscle, striated muscle myosin thick filament assembly, adult somatic muscle development, sarcomere organization
g39838.t1	6	flightin-like	Penaeus vannamei	82.418	50	3.75e-51	flightin, isoform B	Drosophila melanogaster	FLN	A band, striated muscle myosin thick filament, skeletal muscle myosin thick filament assembly, structural molecule activity conferring elasticity, oscillatory muscle contraction, structural constituent of muscle, striated muscle myosin thick filament assembly, adult somatic muscle development, sarcomere organization
g38217.t1	6	LOW QUALITY PROTEIN: xylose isomerase-like	Penaeus vannamei	82.774	100	0
g25330.t1	6	GTP cyclohydrolase 1-like	Penaeus vannamei	81.579	93	5.02e-157	Crystal Structure Of Human Gtp Cyclohydrolase I	Homo sapiens	GCH1	GTPase activity, GTP cyclohydrolase I activity, calcium ion binding, protein binding, GTP binding, nucleus, nucleoplasm, cytoplasm, cytosol, tetrahydrobiopterin biosynthetic process, nitric oxide biosynthetic process, regulation of blood pressure, zinc ion binding, positive regulation of heart rate, regulation of lung blood pressure, GTP-dependent protein binding, translation initiation factor bi…
g39807.t1	6	PREDICTED: hemocyte protein-glutamine gamma-glutamyltransferase	Tribolium castaneum	41.259	59	0	transglutaminase	Homo sapiens	TGM1	cornified envelope, protein-glutamine gamma-glutamyltransferase activity, protein binding, cytosol, plasma membrane, cellular protein modification process, positive regulation of keratinocyte proliferation, membrane, peptide cross-linking, protein phosphopantetheinylation, keratinocyte differentiation, intrinsic component of membrane, identical protein binding, cell envelope organization, positiv…
g9730.t1	6	vegetative cell wall protein gp1-like, partial	Penaeus vannamei	41.667	18	5.36e-09
g19562.t1	6
g38603.t1	6	LOW QUALITY PROTEIN: RING finger protein nhl-1-like	Penaeus vannamei	68.487	94	0	thin, isoform C	Drosophila melanogaster	TN	metal ion binding, zinc ion binding, protein ubiquitination, ubiquitin-protein transferase activity, muscle fiber development, muscle cell cellular homeostasis, Z disc, myofibril assembly, striated muscle contraction, larval locomotory behavior, positive regulation of glycolytic process, protein polyubiquitination, translation repressor activity, ubiquitin protein ligase activity, proteasome-medi…
g38608.t1	6	hemolymph clottable protein	Penaeus vannamei	33.713	88	1.17e-150
g26676.t1	6	adenosine kinase 2-like	Penaeus vannamei	77.259	91	0
g38745.t1	6	alpha-Tubulin at 84B	Drosophila melanogaster	91.344	97	0	alpha tubulin, partial	Homo sapiens	TUBA3C	GTPase activity, nucleus, microtubule, microtubule cytoskeleton organization, structural constituent of cytoskeleton, GTP binding, cytoplasm, mitotic cell cycle
g42421.t1	6	cathepsin B	Macrobrachium nipponense	59.596	97	5.48e-124
g20031.t1	6	chitooligosaccharidolytic beta-N-acetylglucosaminidase-like	Penaeus vannamei	56.05	92	0
g31600.t1	6	nesprin-1-like isoform X2	Penaeus vannamei	80.244	99	0
g16499.t1	6	cytochrome P450 307a1-like	Penaeus vannamei	60.594	94	0	spook, isoform C	Drosophila melanogaster	SPO	midgut development, dorsal closure, head involution, central nervous system development, oxidoreductase activity, acting on paired donors, with incorporation or reduction of molecular oxygen, heme binding, iron ion binding, ecdysone biosynthetic process, oogenesis, embryonic digestive tract development, endoplasmic reticulum, cuticle development, embryonic development via the syncytial blastoderm…
g30452.t1	6
g16990.t1	6	tublin	Tribolium castaneum	93.484	92	0	tubulin beta-2A chain isoform 2	Homo sapiens	TUBB2A	GTPase activity, protein binding, nucleus, microtubule, extracellular exosome, extracellular vesicle, structural constituent of cytoskeleton, microtubule cytoskeleton organization, GTP binding, cytoplasm, neuron migration, mitotic cell cycle
g16994.t1	6	golgin subfamily A member 6-like protein 22 isoform X1	Penaeus vannamei	45.238	58	8.61e-21
g16318.t1	6	LOW QUALITY PROTEIN: myosin heavy chain, muscle-like	Penaeus vannamei	75.911	98	0
g8215.t1	6	LOW QUALITY PROTEIN: putative uncharacterized oxidoreductase C513.07	Penaeus vannamei	67.742	83	1.64e-177
g40679.t1	6	gamma-interferon-inducible lysosomal thiol reductase	Nematostella vectensis	33.846	76	0.000145	gamma-interferon-inducible lysosomal thiol reductase	Oryzias latipes	IFI30	oxidoreductase activity, acting on a sulfur group of donors, oxidoreductase activity, lysosome
g33526.t1	6	tripartite motif-containing protein 59-like	Penaeus vannamei	28.23	55	1.25e-08
g40427.t1	6	neurogenic locus notch homolog protein 1-like isoform X1	Penaeus vannamei	78.81	95	0
g30722.t1	6	sarcoplasmic calcium-binding protein, beta chain	Penaeus vannamei	74.312	54	1.12e-110	sarcoplasmic calcium-binding protein 1, isoform A	Drosophila melanogaster	SCP1	endoplasmic reticulum, calcium ion binding
g44560.t1	6	insulin-like growth factor-binding protein complex acid labile subunit isoform X1	Penaeus vannamei	66.079	80	0
g6806.t1	6	AT27295p, partial	Drosophila melanogaster	68.624	64	0
g38893.t1	6	actin, muscle-like	Penaeus vannamei	98.138	100	0	actin 87E, isoform C	Drosophila melanogaster	ACT87E	histone exchange, NuA4 histone acetyltransferase complex, histone acetylation, mitotic cytokinesis
g30976.t1	6	NADP-dependent isocitrate dehydrogenase, putative	Ixodes scapularis	79.71	96	0
g27569.t1	6
g32124.t1	6
g31490.t1	6	myosin heavy chain, muscle-like isoform X3	Penaeus vannamei	73.634	99	0
g31489.t1	6	LOW QUALITY PROTEIN: myosin heavy chain, muscle-like	Penaeus vannamei	75.963	98	0
g47842.t1	6	cysteine proteinase 4-like	Penaeus vannamei	47.619	94	1.88e-72	procathepsin L isoform 1 preproprotein	Homo sapiens	CTSL	fibronectin binding, toll-like receptor signaling pathway, adaptive immune response, cysteine-type endopeptidase activity, protein binding, collagen binding, extracellular region, extracellular space, nucleus, lysosome, multivesicular body, Golgi apparatus, plasma membrane, proteolysis, cysteine-type peptidase activity, apical plasma membrane, protein autoprocessing, fusion of virus membrane with…
g26311.t1	6	lactate dehydrogenase	Penaeus vannamei	90.361	100	0	lactate dehydrogenase, isoform B	Drosophila melanogaster	LDH	carbohydrate metabolic process, carboxylic acid metabolic process, cytoplasm, L-lactate dehydrogenase activity
g22198.t1	6	elongation factor 1-alpha	Branchiostoma floridae	82.589	80	0	elongation factor 1-alpha 2	Mus musculus	EEF1A2	nucleotide binding, translation elongation factor activity, GTP binding, nucleus, cytoplasm, eukaryotic translation elongation factor 1 complex, translational elongation, protein kinase binding, neuronal cell body, positive regulation of apoptotic process, myelin sheath, synapse, positive regulation of lipid kinase activity, GTPase activity, translation
g20904.t1	6	PREDICTED: actin, muscle	Tribolium castaneum	84.35	100	0	alpha-cardiac actin, partial	Mus musculus	ACTC1	nucleotide binding, protein binding, ATP binding, cytoplasm, cytoskeleton, actin filament, ATPase activity, myosin binding, sarcomere, actin filament-based movement, skeletal muscle thin filament assembly, actomyosin structure organization, I band, actin-myosin filament sliding, negative regulation of apoptotic process, synapse, cardiac myofibril assembly, cardiac muscle tissue morphogenesis, hea…
g32126.t1	6
g47664.t1	6	annexin B9-like	Penaeus vannamei	57.265	100	3.22e-86	annexin A3, isoform CRA_b	Homo sapiens	ANXA3	calcium-dependent phospholipid binding, cytoplasm, plasma membrane, phagocytosis, positive regulation of endothelial cell migration, membrane, phospholipase A2 inhibitor activity, hippocampus development, axon, dendrite, phagocytic vesicle membrane, animal organ regeneration, specific granule, defense response to bacterium, neuronal cell body, negative regulation of catalytic activity, neutrophil…
g47584.t1	6	cathepsin L1	Nematostella vectensis	55.895	96	2.29e-87
g31290.t1	6	RH63159p	Drosophila melanogaster	48	99	1.24e-106
g49658.t1	6	LP08941p, partial	Drosophila melanogaster	61.538	98	2.55e-45	coactosin-like protein	Oryzias latipes	COTL1	cortical actin cytoskeleton, actin filament, plasma membrane, actin filament binding, regulation of actin filament polymerization
g3117.t1	6	glutamate receptor ionotropic, delta-2-like	Penaeus vannamei	37.5	95	4.78e-31
g47288.t1	6
g14645.t1	6
g47901.t1	6
g49800.t1	6	CTLDcp2	Macrobrachium nipponense	86.562	90	0
g32107.t1	6	sodium/calcium exchanger regulatory protein 1-like	Penaeus vannamei	85.455	81	3.09e-49	fatty acid binding protein, isoform A	Drosophila melanogaster	FABP	lipid binding, long-term memory, cytosol, nucleoplasm
g32099.t1	6	mCG140982, partial	Mus musculus	46.667	36	0.036
g48881.t1	6	apolipoprotein D-like	Penaeus vannamei	53.957	74	6.22e-48	apolipoprotein D precursor	Mus musculus	APOD	response to reactive oxygen species, extracellular region, extracellular space, intracellular anatomical structure, cytoplasm, endoplasmic reticulum, glucose metabolic process, lipid metabolic process, lipid transport, aging, lipid binding, negative regulation of platelet-derived growth factor receptor signaling pathway, cholesterol binding, cytosolic ribosome, dendrite, negative regulation of pr…
g2170.t1	6	plectin-like	Penaeus vannamei	30.617	99	1.85e-14
g49096.t1	6	LOW QUALITY PROTEIN: paramyosin, long form-like	Penaeus vannamei	79.521	98	0	paramyosin, isoform A	Drosophila melanogaster	PRM	mesoderm development, myosin complex, motor activity, myofibril assembly, M band, striated muscle myosin thick filament, cytoskeleton, actomyosin structure organization, cytoplasm
g34968.t1	6	LOW QUALITY PROTEIN: sodium/calcium exchanger 1-like	Penaeus vannamei	80.556	70	9.42e-143	solute carrier family 8 (sodium/calcium exchanger), member 1, isoform CRA_b, partial	Mus musculus	SLC8A1	response to hypoxia, embryonic placenta development, regulation of the force of heart contraction, regulation of heart rate, regulation of sodium ion transport, heart morphogenesis, calcium:sodium antiporter activity, protein binding, calmodulin binding, nucleoplasm, mitochondrion, microtubule, plasma membrane, integral component of plasma membrane, ion transport, sodium ion transport, calcium io…
g30644.t1	6	sarcoplasmic calcium-binding protein, beta chain	Penaeus vannamei	69.397	52	1.76e-108	sarcoplasmic calcium-binding protein 1, isoform A	Drosophila melanogaster	SCP1	endoplasmic reticulum, calcium ion binding
g40418.t1	6	proton channel OtopLc-like	Penaeus vannamei	95.327	35	2.58e-62
g20876.t1	6	actin-like	Penaeus vannamei	92.573	100	0	alpha-cardiac actin, partial	Mus musculus	ACTC1	nucleotide binding, protein binding, ATP binding, cytoplasm, cytoskeleton, actin filament, ATPase activity, myosin binding, sarcomere, actin filament-based movement, skeletal muscle thin filament assembly, actomyosin structure organization, I band, actin-myosin filament sliding, negative regulation of apoptotic process, synapse, cardiac myofibril assembly, cardiac muscle tissue morphogenesis, hea…
g23015.t1	6
g20885.t1	6	actin T2	Penaeus vannamei	91.777	100	0	alpha-cardiac actin, partial	Mus musculus	ACTC1	nucleotide binding, protein binding, ATP binding, cytoplasm, cytoskeleton, actin filament, ATPase activity, myosin binding, sarcomere, actin filament-based movement, skeletal muscle thin filament assembly, actomyosin structure organization, I band, actin-myosin filament sliding, negative regulation of apoptotic process, synapse, cardiac myofibril assembly, cardiac muscle tissue morphogenesis, hea…
g44806.t1	6	adenylate kinase isoenzyme 1-like	Penaeus vannamei	90.909	70	5.6e-90	adenylate kinase isoenzyme 1 isoform 2	Mus musculus	AK1	nucleotide binding, outer dense fiber, adenylate kinase activity, nucleoside diphosphate kinase activity, ATP binding, cytoplasm, cytosol, plasma membrane, nucleobase-containing compound metabolic process, nucleoside diphosphate phosphorylation, ADP biosynthetic process, cell cycle arrest, nucleoside triphosphate biosynthetic process, positive regulation of glucose transmembrane transport, kinase…
g44611.t1	6	neuroparsin I precursor	Macrobrachium nipponense	96.97	100	2.88e-64
g35998.t1	6	programmed cell death protein 4-like	Penaeus vannamei	87.023	100	2.19e-170	programmed cell death 4, isoform B	Drosophila melanogaster	PDCD4	negative regulation of transcription, DNA-templated, germarium-derived female germ-line cyst formation, positive regulation of stem cell differentiation, cytosol, nucleus
g43771.t1	6	putative mediator of RNA polymerase II transcription subunit 12-like	Penaeus vannamei	46.244	96	6.84e-119
g30722.t3	6	sarcoplasmic calcium-binding protein, beta chain	Penaeus vannamei	75.243	53	6.74e-106	sarcoplasmic calcium-binding protein 1, isoform A	Drosophila melanogaster	SCP1	endoplasmic reticulum, calcium ion binding
g48830.t1	6	enolase, partial	Drosophila melanogaster	78.291	99	0
g15954.t1	6	LOW QUALITY PROTEIN: paramyosin, long form-like	Penaeus vannamei	84.478	42	0
g16099.t2	6
g34970.t1	6	sodium/calcium exchanger 1 isoform X3	Ixodes scapularis	59.966	97	0
g15959.t1	6	single VWC domain protein 1	Penaeus vannamei	46.809	82	7.96e-34
g34567.t1	6	Heme-binding protein 2	Penaeus vannamei	50.549	87	2.32e-53
g28557.t2	6	alpha-aminoadipic semialdehyde dehydrogenase-like	Branchiostoma floridae	70.092	99	0
g7429.t1	6	chitin-binding protein	Macrobrachium nipponense	69.048	95	3.71e-52
g20911.t1	6	actin-like	Penaeus vannamei	93.634	100	0	alpha-cardiac actin, partial	Mus musculus	ACTC1	nucleotide binding, protein binding, ATP binding, cytoplasm, cytoskeleton, actin filament, ATPase activity, myosin binding, sarcomere, actin filament-based movement, skeletal muscle thin filament assembly, actomyosin structure organization, I band, actin-myosin filament sliding, negative regulation of apoptotic process, synapse, cardiac myofibril assembly, cardiac muscle tissue morphogenesis, hea…
g20910.t1	6	PREDICTED: actin, muscle	Tribolium castaneum	85.411	100	0	actin 57B	Drosophila melanogaster	ACT57B	plasma membrane, regulation of synapse organization, mitotic cytokinesis
g20905.t1	6	PREDICTED: actin, muscle	Tribolium castaneum	85.146	100	0	alpha-cardiac actin, partial	Mus musculus	ACTC1	nucleotide binding, protein binding, ATP binding, cytoplasm, cytoskeleton, actin filament, ATPase activity, myosin binding, sarcomere, actin filament-based movement, skeletal muscle thin filament assembly, actomyosin structure organization, I band, actin-myosin filament sliding, negative regulation of apoptotic process, synapse, cardiac myofibril assembly, cardiac muscle tissue morphogenesis, hea…
g30688.t1	6
g15640.t1	6	fructose-bisphosphate aldolase-like isoform X1	Penaeus vannamei	88.219	100	0	aldolase 1, isoform E	Drosophila melanogaster	ALD1	glycolytic process, fructose-bisphosphate aldolase activity, mesoderm development, M band, Z disc, cytosol, glucose homeostasis, fructose 1,6-bisphosphate metabolic process
g15639.t1	6	PREDICTED: fructose-bisphosphate aldolase	Tribolium castaneum	73.151	100	0	aldolase 1, isoform E	Drosophila melanogaster	ALD1	glycolytic process, fructose-bisphosphate aldolase activity, mesoderm development, M band, Z disc, cytosol, glucose homeostasis, fructose 1,6-bisphosphate metabolic process
g44428.t1	6	C-type lectin domain family 6 member A-like	Penaeus vannamei	57.241	54	1.26e-63
g7016.t1	6	crustin 3	Macrobrachium nipponense	81.481	33	1.96e-41
g35054.t1	6	sodium- and chloride-dependent GABA transporter 1-like	Penaeus vannamei	75.159	99	1.17e-83
g15953.t1	6	LOW QUALITY PROTEIN: paramyosin, long form-like	Penaeus vannamei	73.649	95	6.44e-146
g48716.t1	6	shematrin-like protein 2	Penaeus vannamei	47.17	65	2.95e-08
g7283.t1	6	glycine-rich protein A3-like isoform X2	Penaeus vannamei	53.425	51	0.074	glutamate receptor, ionotropic, N-methyl D-asparate-associated protein 1 (glutamate binding), isoform CRA_c, partial	Mus musculus	GRINA	endoplasmic reticulum, Golgi apparatus, membrane, integral component of membrane, endoplasmic reticulum calcium ion homeostasis, ion channel binding, negative regulation of endoplasmic reticulum stress-induced intrinsic apoptotic signaling pathway
g31997.t1	6	cuticular protein	Penaeus vannamei	67.619	81	3.56e-45
g5406.t1	6	DNA damage-inducible transcript 4-like protein	Penaeus vannamei	73.054	100	1.64e-67
g5363.t1	6
g47014.t1	6	actin	Drosophila melanogaster	93.831	98	0
g4995.t1	6	MHC class II regulatory factor RFX1-like	Penaeus vannamei	56.452	92	8.71e-113
[truncated: 399 more rows]
