# Supplementary material for: The transcriptional landscape of the giant freshwater prawn: Embryonic development and early sexual differentiation mechanisms
Source: Front Endocrinol (Lausanne). 2022 Dec 7;13:1059936. doi: 10.3389/fendo.2022.1059936 (PMC9767951; doi:10.3389/fendo.2022.1059936)
Supplement: Supplementary file 11 [file Table_3.xlsx]

## Sheet: Sheet1
Table S3 - Functional enrichment of the modules
Module	GO term	Module genes with GO term	Background genes with GO term	FDR	M. rosenbergii genes with GO term in the module	Orthologs - gene symbols
2	regulation of cell population proliferation_x000D_	2	5	0.0144515	g10545.t1, g39581.t1	JUN, PITX2
2	DNA-binding transcription factor activity, RNA polymerase II-specific_x000D_	4	25	0.00514988	g10545.t1, g39581.t1, g47567.t1, g46862.t1	JUN, PITX2, FOXB1, VIS
2	transcription regulator complex_x000D_	2	8	0.0208405	g10545.t1, g39581.t1	JUN, PITX2
2	RNA polymerase II cis-regulatory region sequence-specific DNA binding_x000D_	4	27	0.00556479	g10545.t1, g39581.t1, g47567.t1, g46862.t1	JUN, PITX2, FOXB1, VIS
2	regulation of transcription by RNA polymerase II_x000D_	4	44	0.0166249	g10545.t1, g39581.t1, g47567.t1, g46862.t1	JUN, PITX2, FOXB1, VIS
2	chromatin silencing_x000D_	2	6	0.0166122	g9712.t1, g9737.t1, g44574.t1	LOC101169275, H2AC1
2	actin filament organization_x000D_	2	13	0.0350312	g39343.t1, g37952.t1, g8233.t1	KPTN, CDC42
2	cellular response to amino acid starvation_x000D_	2	2	0.00352502	g39343.t1, g9753.t1	KPTN, BECN1
2	cellular response to glucose starvation_x000D_	2	2	0.00352502	g39343.t1, g9753.t1	KPTN, BECN1
2	protein kinase binding_x000D_	3	38	0.037963	g9753.t1, g37952.t1, g8233.t1	BECN1, CDC42, RACGAP1
2	phagocytic vesicle_x000D_	2	6	0.0166122	g9753.t1, g37952.t1, g8233.t1	BECN1, CDC42
2	transcription regulatory region sequence-specific DNA binding_x000D_	2	11	0.0339312	g16522.t1, g39581.t1	GMNN, PITX2
2	animal organ morphogenesis_x000D_	2	8	0.0208405	g16522.t1, g39581.t1	GMNN, PITX2
2	cell projection assembly_x000D_	2	4	0.0102669	g16856.t1, g37952.t1, g8233.t1	QRICH2, CDC42
2	cell differentiation_x000D_	3	22	0.0166249	g37952.t1, g47567.t1, g8233.t1	CDC42, RACGAP1, FOXB1
2	DNA-binding transcription activator activity, RNA polymerase II-specific_x000D_	2	16	0.0468492	g39581.t1, g46862.t1	PITX2, VIS
2	DNA-binding transcription factor activity_x000D_	2	13	0.0350312	g39581.t1, g47567.t1	PITX2, FOXB1
2	anatomical structure morphogenesis_x000D_	2	9	0.0245142	g39581.t1, g47567.t1	PITX2, FOXB1
2	hypothalamus cell migration_x000D_	2	2	0.00352502	g39581.t1, g47567.t1	PITX2, FOXB1
2	sequence-specific DNA binding_x000D_	2	12	0.0350312	g39581.t1, g47567.t1	PITX2, FOXB1
2	sequence-specific double-stranded DNA binding_x000D_	2	12	0.0350312	g39581.t1, g47567.t1	PITX2, FOXB1
3	G1/S transition of mitotic cell cycle_x000D_	2	11	0.0157803	g43862.t1, g46660.t1	MCM2, MCM5
3	chromosome, telomeric region_x000D_	2	22	0.0495095	g43862.t1, g46660.t1	MCM2, MCM5
3	DNA replication_x000D_	2	13	0.0199458	g43862.t1, g46660.t1	MCM2, MCM5
3	DNA replication initiation_x000D_	2	5	0.00434892	g43862.t1, g46660.t1	MCM2, MCM5
3	MCM complex_x000D_	2	2	0.000627082	g43862.t1, g46660.t1	MCM2, MCM5
3	CMG complex_x000D_	2	2	0.000627082	g43862.t1, g46660.t1	MCM2, MCM5
3	single-stranded DNA binding_x000D_	2	10	0.0144884	g43862.t1, g46660.t1	MCM2, MCM5
3	double-strand break repair via break-induced replication_x000D_	2	2	0.000627082	g43862.t1, g46660.t1	MCM2, MCM5
3	3'-5' DNA helicase activity_x000D_	2	2	0.000627082	g43862.t1, g46660.t1	MCM2, MCM5
3	DNA replication origin binding_x000D_	2	6	0.00565199	g43862.t1, g46660.t1	MCM2, MCM5
3	single-stranded DNA helicase activity_x000D_	2	2	0.000627082	g43862.t1, g46660.t1	MCM2, MCM5
3	pre-replicative complex assembly involved in nuclear cell cycle DNA replication_x000D_	2	3	0.00155237	g43862.t1, g46660.t1	MCM2, MCM5
4	blastocyst development_x000D_	2	3	0.000664632	g14174.t1, g19439.t1	DAD1, EMG1
7	chitin-based extracellular matrix_x000D_	9	12	1.56e-09	g15491.t1, g2453.t1, g26633.t1, g26634.t1, g26635.t1, g27521.t1, g29005.t1, g29006.t1, g29007.t1, g29019.t1, g29020.t1, g30851.t1, g34541.t1, g34702.t1, g38604.t1, g45537.t1, g46014.t1, g47456.t1	CPR56F, CPR72EB, CPR47EE, CPR100A_ CPR47EG, CPR49AG, OBST-A, CPR66D, CPR30F
7	structural constituent of cuticle_x000D_	8	10	3.43e-09	g15491.t1, g2453.t1, g26633.t1, g26634.t1, g26635.t1, g27521.t1, g29005.t1, g29006.t1, g29007.t1, g29019.t1, g29020.t1, g30851.t1, g34702.t1, g45537.t1, g46014.t1, g47456.t1	CPR56F, CPR72EB, CPR47EE, CPR100A, CPR47EG, CPR49AG, CPR66D, CPR30F
7	structural constituent of chitin-based larval cuticle_x000D_	8	10	3.43e-09	g15491.t1, g2453.t1, g26633.t1, g26634.t1, g26635.t1, g27521.t1, g29005.t1, g29006.t1, g29007.t1, g29019.t1, g29020.t1, g30851.t1, g34702.t1, g45537.t1, g46014.t1, g47456.t1	CPR56F, CPR72EB, CPR47EE, CPR100A, CPR47EG, CPR49AG, CPR66D, CPR30F
7	chitin-based cuticle development_x000D_	9	15	8.07e-09	g15491.t1, g2453.t1, g26633.t1, g26634.t1, g26635.t1, g27521.t1, g29005.t1, g29006.t1, g29007.t1, g29019.t1, g29020.t1, g30851.t1, g34541.t1, g34702.t1, g38604.t1, g45537.t1, g46014.t1, g47456.t1	CPR56F, CPR72EB, CPR47EE, CPR100A, CPR47EG, CPR49AG, OBST-A, CPR66D, CPR30F
7	actin filament_x000D_	5	8	6.54e-05	g20850.t1, g33447.t1, g38883.t1, g46770.t1, g20867.t1, g20873.t1, g20883.t1, g20884.t1, g20891.t1, g20896.t1, g20901.t1, g20902.t1, g20903.t1, g20906.t1, g20907.t1, g38906.t1, g38915.t1, g38916.t1, g38923.t1, g38928.t1, g38934.t1, g38935.t1, g38936.t1, g38937.t1, g38938.t1, g49595.t1, g49596.t1, g30596.t1	ACTB, ACTG1, ACTC1, ACTA1, CHER
7	dynactin complex_x000D_	3	4	0.00248197	g20867.t1, g20886.t1, g33447.t1, g38918.t1, g20873.t1, g20883.t1, g20884.t1, g20891.t1, g20896.t1, g20901.t1, g20902.t1, g20903.t1, g20906.t1, g20907.t1, g38906.t1, g38915.t1, g38916.t1, g38923.t1, g38928.t1, g38934.t1, g38935.t1, g38936.t1, g38937.t1, g38938.t1, g49595.t1, g49596.t1	ACTA2, ACTC1, ACTA1
7	response to reactive oxygen species_x000D_	3	5	0.00531738	g28119.t1, g28121.t1, g28122.t1, g28123.t1, g28125.t1, g37366.t1, g39902.t1, g47172.t1, g47173.t1, g47282.t1, g47330.t1, g47564.t1, g5071.t1, g5072.t1	LOC101167573, LOC101170475, APOD
7	actin cytoskeleton_x000D_	4	14	0.00610385	g20850.t1, g38883.t1, g20906.t1, g46770.t1, g30596.t1	ACTB, ACTA1, ACTG1, CHER
7	NuA4 histone acetyltransferase complex_x000D_	2	2	0.00610385	g20850.t1, g38883.t1, g20867.t1, g20883.t1, g20891.t1, g20896.t1, g20901.t1, g20907.t1, g38915.t1, g38923.t1, g38928.t1	ACTB, ACT87E
7	platelet aggregation_x000D_	2	2	0.00610385	g20850.t1, g38883.t1, g46770.t1	ACTB, ACTG1
7	structural constituent of postsynaptic actin cytoskeleton_x000D_	2	2	0.00610385	g20850.t1, g38883.t1, g46770.t1	ACTB, ACTG1
7	regulation of transepithelial transport_x000D_	2	2	0.00610385	g20850.t1, g38883.t1, g46770.t1	ACTB, ACTG1
7	mesenchyme migration_x000D_	2	2	0.00610385	g20867.t1, g20886.t1, g33447.t1, g38918.t1	ACTA2, ACTC1
7	skeletal muscle thin filament assembly_x000D_	2	2	0.00610385	g33447.t1, g20867.t1, g20873.t1, g20883.t1, g20884.t1, g20891.t1, g20896.t1, g20901.t1, g20903.t1, g20906.t1, g20907.t1_ g38906.t1, g38915.t1, g38916.t1, g38923.t1, g38928.t1, g38934.t1, g38935.t1, g38936.t1, g38937.t1, g38938.t1, g49595.t1, g49596.t1	ACTC1, ACTA1
7	extracellular matrix_x000D_	4	14	0.00610385	g15491.t1, g2453.t1, g34702.t1, g45537.t1, g46014.t1, g47456.t1	CPR56F, CPR72EB, CPR66D, CPR30F
7	rhabdomere_x000D_	3	6	0.00610385	g18562.t1, g27380.t1, g4914.t1	ARR1, NINAE, TRPL
7	mitotic cytokinesis_x000D_	4	14	0.00610385	g20856.t1, g20857.t1, g20867.t1, g20873.t1, g20883.t1, g20884.t1, g20886.t1, g20891.t1, g20896.t1, g20901.t1, g20902.t1, g20903.t1, g20907.t1, g38882.t1, g38889.t1, g38906.t1, g38915.t1, g38916.t1, g38918.t1, g38923.t1, g38928.t1, g38934.t1, g38935.t1, g38936.t1, g38937.t1, g38938.t1, g49595.t1, g49596.t1	ACT88F, ACT57B, ACT87E, ACT79B
7	inaD signaling complex_x000D_	2	2	0.00610385	g27380.t1, g4914.t1	NINAE, TRPL
7	detection of UV_x000D_	2	2	0.00610385	g27380.t1, g46845.t1	NINAE, RH3
7	blood microparticle_x000D_	3	7	0.00648612	g20850.t1, g33447.t1, g38883.t1, g46770.t1	ACTC1, ACTB, ACTG1
7	sarcomere organization_x000D_	3	8	0.00924324	g46770.t1, g30596.t1, g42168.t1	ACTG1, CHER, ACTN
7	retina homeostasis_x000D_	2	3	0.0106768	g20850.t1, g38883.t1, g46770.t1	ACTB, ACTG1
7	maintenance of blood-brain barrier_x000D_	2	3	0.0106768	g20850.t1, g38883.t1, g46770.t1	ACTB, ACTG1
7	apical junction complex_x000D_	2	3	0.0106768	g20850.t1, g38883.t1, g46770.t1	ACTB, ACTG1
7	dense body_x000D_	2	3	0.0106768	g20850.t1, g38883.t1, g46770.t1	ACTB, ACTG1
7	postsynaptic actin cytoskeleton_x000D_	2	3	0.0106768	g20850.t1, g38883.t1, g46770.t1	ACTB, ACTG1
7	postsynaptic actin cytoskeleton organization_x000D_	2	3	0.0106768	g20850.t1, g38883.t1, g46770.t1	ACTB, ACTG1
7	chitin metabolic process_x000D_	2	3	0.0106768	g24118.t1, g34541.t1, g38604.t1	PERITROPHIN-A, OBST-A
7	G protein-coupled photoreceptor activity_x000D_	2	3	0.0106768	g27380.t1, g46845.t1	NINAE, RH3
7	morphogenesis of a polarized epithelium_x000D_	2	4	0.0177649	g20850.t1, g38883.t1, g46770.t1	ACTB, ACTG1
7	cell junction assembly_x000D_	2	4	0.0177649	g20850.t1, g38883.t1, g46770.t1	ACTB, ACTG1
7	filopodium_x000D_	2	4	0.0177649	g20867.t1, g20886.t1, g33447.t1, g38918.t1	ACTC1, ACTA2
7	striated muscle thin filament_x000D_	2	4	0.0177649	g20906.t1, g20856.t1, g38889.t1	ACTA1, ACT88F
7	cellular response to light stimulus_x000D_	2	4	0.0177649	g27380.t1, g46845.t1	NINAE, RH3
7	Z disc_x000D_	3	13	0.0217091	g20856.t1, g30596.t1, g38889.t1, g42168.t1	CHER, ACT88F, ACTN
7	substantia nigra development_x000D_	2	5	0.0236774	g20850.t1, g25583.t1, g38883.t1	ACTB, GLUD1
7	lamellipodium_x000D_	3	14	0.0236774	g20850.t1, g20867.t1, g20886.t1, g33447.t1, g38883.t1, g38918.t1	ACTC1, ACTB, ACTA2
7	positive regulation of gene expression_x000D_	3	14	0.0236774	g20867.t1, g20886.t1, g33447.t1, g38918.t1, g46770.t1	ACTA2, ACTC1, ACTG1
7	myofibril_x000D_	2	5	0.0236774	g46770.t1, g20856.t1, g38889.t1	ACTG1, ACT88F
7	visual perception_x000D_	2	5	0.0236774	g27380.t1, g46845.t1	NINAE, RH3
7	phototransduction_x000D_	2	6	0.0329663	g27380.t1, g46845.t1	NINAE, RH3
7	lipid metabolic process_x000D_	3	17	0.03672	g28119.t1, g28121.t1, g28122.t1, g28123.t1, g28125.t1, g37366.t1, g39902.t1, g47172.t1, g47173.t1, g47282.t1, g47330.t1, g47564.t1, g5071.t1, g5072.t1	LOC101167573, LOC101170475, APOD
7	structural constituent of cytoskeleton_x000D_	3	17	0.03672	g20850.t1, g30937.t1, g38883.t1, g46770.t1	ACTB, NEFM, ACTG1
7	angiogenesis_x000D_	2	7	0.0413447	g37366.t1, g39902.t1, g46770.t1, g5071.t1	APOD, ACTG1
7	chitin binding_x000D_	2	7	0.0413447	g24118.t1, g34541.t1, g38604.t1	PERITROPHIN-A, OBST-A
7	Fc-gamma receptor signaling pathway involved in phagocytosis_x000D_	2	8	0.0490619	g20850.t1, g38883.t1, g46770.t1	ACTB, ACTG1
7	ephrin receptor signaling pathway_x000D_	2	8	0.0490619	g20850.t1, g38883.t1, g46770.t1	ACTB, ACTG1
7	sarcomere_x000D_	2	8	0.0490619	g33447.t1, g20867.t1, g20873.t1, g20883.t1, g20884.t1, g20891.t1, g20896.t1, g20901.t1, g20902.t1, g20903.t1, g20906.t1, g20907.t1, g38906.t1, g38915.t1, g38916.t1, g38923.t1, g38928.t1, g38934.t1, g38935.t1, g38936.t1, g38937.t1, g38938.t1, g49595.t1, g49596.t1	ACTC1, ACTA1
2000 most variable genes	regulation of cell cycle_x000D_	14	38	0.00112377	g10545.t1, g11807.t1, g37498.t1, g4259.t2, g49093.t1, g9879.t1, g13531.t1, g28536.t1, g29736.t1, g32102.t1, g32154.t2, g46338.t1, g46619.t1, g4703.t1	JUN, PLK1, CSNK2A1, CDK3, BIRC2, CCNB1, RACK1, RBL1, CCNE1, PPP2CA, CCNG2, COPS5, HSPA8, UBA3
2000 most variable genes	DNA-binding transcription factor activity, RNA polymerase II-specific_x000D_	10	253	0.00147362	g10545.t1, g10657.t1, g21244.t1, g39581.t1, g49916.t1, g40159.t1, g43418.t2, g46862.t1, g47567.t1, g7931.t1	JUN, EVX2, HOXB7, PITX2, PITX3, MAD, CDC5, VIS, FD96CA, HB
2000 most variable genes	RNA polymerase II cis-regulatory region sequence-specific DNA binding_x000D_	12	251	0.00660509	g10545.t1, g10657.t1, g21244.t1, g27998.t1, g39581.t1, g49916.t1, g26159.t1, g40159.t1, g45201.t1, g46862.t1, g47567.t1, g7931.t1	JUN, EVX2, HOXB7, NLRC5, PITX2, PITX3, EIP75B, MAD, TBP, VIS, FD96CA, HB
2000 most variable genes	regulation of transcription by RNA polymerase II_x000D_	20	378	0.00174614	g10545.t1, g10657.t1, g21244.t1, g26452.t2, g44429.t3, g4703.t1, g18612.t1, g26310.t1, g28536.t1, g39581.t1, g45843.t1, g48456.t1, g49916.t1, g30614.t1, g36232.t1, g40159.t1, g43418.t2, g46862.t1, g47567.t1, g7931.t1	JUN, EVX2, HOXB7, FUS, CNOT2, NEDD8, SMARCD1, IFRD1, RBL1, PITX2, TBL1XR1, PSMC5, PITX3, MBD-R2, BAP60, MAD, CDC5, VIS, FD96CA, HB
2000 most variable genes	mRNA binding_x000D_	21	103	0.027599	g153.t1, g16774.t1, g39699.t1, g40345.t1, g48024.t1, g30525.t1, g38468.t2, g46060.t1, g47952.t1, g49879.t1, g13338.t1, g31660.t1, g33695.t1, g37681.t2, g38947.t1, g44878.t1, g45207.t1, g4868.t1, g5215.t2, g9475.t1, g9495.t2	EIF4A3, CNBP, SF3B1, RPS2, THOC2, SLPI, RPS3, COPA, CALR, RPL13A, NONA-L, VIG, LIN-28, SECP43, REF1, RNPS1, ME31B, SF2, SM, HRB87F, SQD
2000 most variable genes	cytosolic small ribosomal subunit_x000D_	17	20	5.76346e-12	g2007.t1, g38004.t1, g39333.t1, g40345.t1, g43246.t1, g12381.t1, g2664.t1, g36106.t1, g46288.t1, g6411.t1, g10864.t1, g11799.t1, g15512.t1, g32145.t1, g41377.t1, g43242.t2, g8512.t1	RPS7, RPSA, LARP4, RPS2, RPS6, RPS19, RPS23, RPS14, RPS10, RPS27A, RPL40, RPS9, RPS8, RPS4, RPS19A, RPS24, RPS16
2000 most variable genes	ATP synthesis coupled proton transport_x000D_	6	8	0.00174614	g26040.t1, g48715.t1, g21915.t1, g32845.t1, g8585.t1, g28989.t1	ATP5PO, ATP5PD, ATP5MC2, ATP5F1A, ATP6V0C, ATPSYNB
2000 most variable genes	mitochondrial proton-transporting ATP synthase, stator stalk_x000D_	3	3	0.0223926	g26040.t1, g48715.t1, g28989.t1	ATP5PO, ATP5PD, ATPSYNB
2000 most variable genes	proton-transporting ATP synthase activity, rotational mechanism_x000D_	5	9	0.0221211	g26040.t1, g21915.t1, g32845.t1, g8585.t1, g28989.t1	ATP5PO, ATP5MC2, ATP5F1A, ATP6V0C, ATPSYNB
2000 most variable genes	glycolytic process_x000D_	5	11	0.0456129	g29599.t1, g48830.t1, g32525.t1, g32952.t1, g40892.t2	GAPDH, ENO2, PGK, GAPDH2, PGLYM78
2000 most variable genes	cytosolic large ribosomal subunit_x000D_	21	28	5.70491e-13	g38467.t1, g39988.t1, g12403.t1, g12789.t1, g27844.t1, g30442.t1, g46088.t1, g48756.t1, g6411.t1, g9945.t1, g4512.t1, g49879.t1, g10864.t1, g15529.t1, g29308.t1, g29843.t1, g39045.t1, g40156.t1, g48808.t1, g671.t1, g9095.t1	RPL29, RPL7, RPL7A, RPL36, RPL10, RPL27, RPL23A, RPL4, RPL41, RPLP1, RPL3, RPL13A, RPL40, RPL28, RPL10AB, RPL18A, RPL32, RPL15, RPLP0, RPL34B, RPL5
2000 most variable genes	cytoplasmic translation_x000D_	22	34	1.20036e-11	g38467.t1, g12789.t1, g38004.t1, g6411.t1, g9945.t1, g22632.t1, g2664.t1, g10864.t1, g11799.t1, g15512.t1, g15529.t1, g29308.t1, g29843.t1, g32145.t1, g39045.t1, g40156.t1, g41377.t1, g43242.t2, g48808.t1, g671.t1, g8512.t1, g9095.t1	RPL29, RPL36, RPSA, RPL41, RPLP1, RPL22L1, RPS23, RPL40, RPS9, RPS8, RPL28, RPL10AB, RPL18A, RPS4, RPL32, RPL15, RPS19A, RPS24, RPLP0, RPL34B, RPS16, RPL5
2000 most variable genes	structural constituent of ribosome_x000D_	35	70	5.89004e-14	g38467.t1, g39988.t1, g12403.t1, g12789.t1, g27844.t1, g30442.t1, g38004.t1, g40345.t1, g43246.t1, g46088.t1, g48756.t1, g9945.t1, g12381.t1, g22632.t1, g2664.t1, g36106.t1, g4512.t1, g46288.t1, g49879.t1, g6411.t1, g10864.t1, g11799.t1, g15512.t1, g15529.t1, g29308.t1, g29843.t1, g32145.t1, g39045.t1, g40156.t1, g41377.t1, g43242.t2, g48808.t1, g671.t1, g8512.t1, g9095.t1	RPL29, RPL7, RPL7A, RPL36, RPL10, RPL27, RPSA, RPS2, RPS6, RPL23A, RPL4, RPLP1, RPS19, RPL22L1, RPS23, RPS14, RPL3, RPS10, RPL13A, RPS27A, RPL40, RPS9, RPS8, RPL28, RPL10AB, RPL18A, RPS4, RPL32, RPL15, RPS19A, RPS24, RPLP0, RPL34B, RPS16, RPL5
2000 most variable genes	L-phenylalanine catabolic process_x000D_	4	6	0.0257361	g45427.t1, g46203.t1, g7985.t1, g45796.t1	HGD, HPD, FAH, GSTZ2
2000 most variable genes	DNA binding_x000D_	28	384	0.0456129	g8032.t1, g26452.t2, g39699.t1, g47952.t1, g48024.t1, g6681.t1, g9871.t1, g28814.t1, g30525.t1, g3334.t1, g35214.t1, g36524.t1, g38468.t2, g39581.t1, g40159.t1, g43418.t2, g44436.t1, g45004.t1, g45843.t1, g47567.t1, g47880.t1, g49356.t1, g49916.t1, g8392.t1, g26159.t1, g30614.t1, g36232.t1, g4868.t1	SMARCA5, FUS, PHF5A, CALR, THOC1, SFPQ, MCM3, CRY1, SLPI, H1F8, RPA2, ORC3, RPS3, PITX2, SMAD1, CDC5L, TTF2, TOP2A, TBL1XR1, FOXB1, H1F0, RAD51C, PITX3, SARNP, EIP75B, MBD-R2, BAP60, SF2
2000 most variable genes	nucleosome positioning_x000D_	4	7	0.0456129	g8032.t1, g36701.t1, g3334.t1, g47880.t1	SMARCA5, H1-0, H1F8, H1F0
2000 most variable genes	translation_x000D_	48	104	2.40766e-17	g9949.t1, g12403.t1, g12789.t1, g27844.t1, g30442.t1, g38004.t1, g39333.t1, g40156.t1, g40345.t1, g43246.t1, g46088.t1, g46338.t1, g48756.t1, g48808.t1, g9945.t1, g11799.t1, g12381.t1, g13531.t1, g22632.t1, g2664.t1, g29830.t1, g3190.t1, g35617.t1, g36106.t1, g37681.t2, g4512.t1, g45235.t2, g49879.t1, g49986.t1, g5384.t1, g6411.t1, g7880.t1, g8068.t1, g9946.t1, g10787.t1, g10864.t1, g15512.t1, g1…	EEF1A, RPL7A, RPL36, RPL10, RPL27, RPSA, LARP4, RPL15, RPS2, RPS6, RPL23A, COPS5, RPL4, RPLP0, RPLP1, RPS9, RPS19, RACK1, RPL22L1, RPS23, FARSA, EIF3K, EIF6, RPS14, TRNAU1AP, RPL3, EEF1B2, RPL13A, EIF3B, TARS, RPS27A, RPL17, EIF3I, EEF1A2, EIF3M, RPL40, RPS8, RPL28, RPL10AB, RPL18A, EIF1A, RPS4, RPL32, RPS19A, RPS24, RPL34B, RPS16, RPL5
2000 most variable genes	translational elongation_x000D_	5	10	0.0311649	g9949.t1, g12523.t1, g9945.t1, g45235.t2, g9946.t1	EEF1A, EIF5A, RPLP1, EEF1B2, EEF1A2
2000 most variable genes	RNA export from nucleus_x000D_	9	26	0.0190432	g10129.t2, g20917.t1, g31220.t1, g43421.t1, g48024.t1, g8392.t1, g44147.t1, g4868.t1, g9495.t2	POLDIP3, ALYREF, DDX39B, DDX39A, THOC3, SARNP, NUP155, SF2, SQD
2000 most variable genes	mRNA export from nucleus_x000D_	15	48	0.0031382	g10129.t2, g10788.t1, g20917.t1, g26151.t1, g31220.t1, g32160.t1, g34624.t1, g40194.t1, g49987.t1, g12523.t1, g44147.t1, g8392.t1, g37626.t1, g48024.t1, g9495.t2	POLDIP3, NUP35, ALYREF, AAAS, DDX39B, SEH1L, CPSF3, NUP50, SEC13, EIF5A, NUP155, SARNP, TEX, HEL25E, SQD
2000 most variable genes	protein polyubiquitination_x000D_	22	91	0.00475907	g1015.t1, g10864.t1, g22449.t1, g24625.t1, g27102.t1, g35087.t1, g39002.t1, g40079.t1, g43174.t1, g43632.t1, g46328.t1, g4703.t1, g48169.t1, g48456.t1, g48749.t1, g49093.t1, g27093.t1, g39828.t1, g40155.t1, g40520.t1, g46526.t1, g38603.t1	WSB1, UBA52, UBE2A, PSMA3, PSMB3, PSME3, ARIH2, PSMB5, DCAF15, PSMD7, PSMA4, UBE2M, UBC, PSMC5, PSMC1, BIRC2, FBXW11, TRIM71, UBE2H, ARIH1, TNKS2, TN
2000 most variable genes	post-translational protein modification_x000D_	17	77	0.0295576	g1015.t1, g24625.t1, g27093.t1, g27102.t1, g35087.t1, g40079.t1, g42884.t1, g43174.t1, g43632.t1, g46328.t1, g46338.t1, g4703.t1, g48456.t1, g48714.t1, g48749.t1, g5972.t1, g37590.t1	WSB1, PSMA3, FBXW11, PSMB3, PSME3, PSMB5, RAB1A, DDA1, PSMD7, PSMA4, COPS7A, UBA3, PSMC5, SOCS6, PSMC1, KBTBD6, STT3A
2000 most variable genes	eukaryotic 43S preinitiation complex_x000D_	5	9	0.0221211	g10787.t1, g23415.t2, g48761.t1, g49986.t1, g30330.t1	EIF3M, EIF3D, EIF3C, EIF3B, EIF1A
2000 most variable genes	nuclear envelope_x000D_	17	69	0.0141159	g10788.t1, g13054.t1, g1957.t1, g26151.t1, g32160.t1, g8240.t1, g1036.t1, g27093.t1, g44147.t1, g46526.t1, g47952.t1, g49987.t1, g8892.t1, g25945.t1, g41863.t1, g6936.t1, g9053.t1	NUP35, RAN, RRM1, AAAS, SEH1L, RANBP1, CHMP4B, FBXW11, NUP155, TNKS2, CALR, SEC13, KPNB1, RAB11, DD, DLIC, MSP300
2000 most variable genes	viral process_x000D_	29	128	0.00224487	g10788.t1, g12242.t1, g13054.t1, g20917.t1, g24625.t1, g26151.t1, g27093.t1, g27102.t1, g28536.t1, g31175.t1, g32160.t1, g33633.t2, g35087.t1, g40079.t1, g40194.t1, g42551.t1, g4305.t1, g44147.t1, g4586.t1, g46328.t1, g46338.t1, g49987.t1, g594.t1, g6411.t1, g8237.t1, g8240.t1, g8585.t1, g9723.t1, g9753.t1	NUP35, PIK3R1, RAN, ALYREF, PSMA3, AAAS, FBXW11, PSMB3, RBL1, RHOA, SEH1L, TNPO1, PSME3, PSMB5, NUP50, DERL1, PCNA, NUP155, ACBD3, PSMA4, COPS7A, SEC13, RAB6A, RACK1, SLC25A6, RANBP1, ATP6V0C, PPP1CA, BECN1
2000 most variable genes	viral transcription_x000D_	30	44	7.44098e-17	g10788.t1, g10864.t1, g12403.t1, g12789.t1, g15512.t1, g15529.t1, g26151.t1, g26777.t1, g27844.t1, g29843.t1, g30442.t1, g32145.t1, g32160.t1, g38004.t1, g39045.t1, g40156.t1, g40194.t1, g40345.t1, g41377.t1, g43246.t1, g44147.t1, g4512.t1, g46088.t1, g48756.t1, g48808.t1, g49879.t1, g49987.t1, g6411.t1, g671.t1, g9945.t1	NUP35, UBA52, RPL7A, RPL36, RPS8, RPL28, AAAS, RPS27A, RPL10, RPL18A, RPL27, RPS4X, SEH1L, RPSA, RPL32, RPL15, NUP50, RPS2, RPS19, RPS6, NUP155, RPL3, RPL23A, RPL4, RPLP0, RPL13A, SEC13, RPL41, RPL34, RPLP1
2000 most variable genes	host cell_x000D_	11	30	0.00475907	g10788.t1, g10864.t1, g13054.t1, g26151.t1, g32160.t1, g40194.t1, g43235.t1, g44147.t1, g48169.t1, g49987.t1, g8892.t1	NUP35, UBA52, RAN, AAAS, SEH1L, NUP50, KPNA2, NUP155, UBC, SEC13, KPNB1
2000 most variable genes	regulation of gene silencing by miRNA_x000D_	8	24	0.0325462	g10788.t1, g26151.t1, g32160.t1, g40194.t1, g44147.t1, g49987.t1, g33695.t1, g39828.t1	NUP35, AAAS, SEH1L, NUP50, NUP155, SEC13, LIN28A, TRIM71
2000 most variable genes	intracellular transport of virus_x000D_	10	27	0.00771956	g10788.t1, g10864.t1, g13054.t1, g26151.t1, g32160.t1, g40194.t1, g44147.t1, g48169.t1, g49987.t1, g8892.t1	NUP35, UBA52, RAN, AAAS, SEH1L, NUP50, NUP155, UBC, SEC13, KPNB1
2000 most variable genes	nuclear-transcribed mRNA catabolic process, nonsense-mediated decay_x000D_	26	49	4.1619e-11	g10864.t1, g12403.t1, g12789.t1, g15512.t1, g15529.t1, g26777.t1, g27844.t1, g29843.t1, g30442.t1, g32102.t1, g32145.t1, g38004.t1, g39045.t1, g40156.t1, g40345.t1, g41377.t1, g43246.t1, g4512.t1, g46088.t1, g48756.t1, g48808.t1, g49879.t1, g6411.t1, g671.t1, g9945.t1, g9495.t2	UBA52, RPL7A, RPL36, RPS8, RPL28, RPS27A, RPL10, RPL18A, RPL27, PPP2R1A, RPS4X, RPSA, RPL32, RPL15, RPS2, RPS19, RPS6, RPL3, RPL23A, RPL4, RPLP0, RPL13A, RPL41, RPL34, RPLP1, SQD
2000 most variable genes	endoplasmic reticulum membrane_x000D_	32	192	0.0496566	g10864.t1, g12523.t1, g25672.t1, g29569.t1, g29682.t1, g31175.t1, g32165.t1, g37590.t1, g41031.t1, g42551.t1, g43235.t1, g4467.t1, g45835.t1, g48057.t1, g48169.t1, g49987.t1, g5905.t1, g594.t1, g619.t1, g8233.t1, g842.t1, g9740.t1, g9753.t1, g9868.t1, g37341.t1, g42884.t1, g46203.t1, g1538.t1, g29873.t1, g30708.t1, g41863.t1, g47952.t1	UBA52, EIF5A, DGAT1, COPE, ATP10D, RHOA, SEC24C, STT3A, KDELR2, DERL1, KPNA2, ZDHHC6, EPHX1, SSR3, UBC, SEC13, CDK1, RAB6A, ARCN1, CDC42, ATG13, SAR1B, BECN1, PIGK, TMBIM6, RAB1A, HPD, RT, REEPA, TANGO11, DD, CALR
2000 most variable genes	plasma membrane_x000D_	77	939	0.0126226	g10864.t1, g11633.t1, g12052.t2, g29682.t1, g31175.t1, g32523.t1, g32845.t1, g3338.t1, g37498.t1, g38004.t1, g39807.t1, g42057.t1, g42189.t1, g44361.t1, g4703.t1, g47664.t1, g48169.t1, g48830.t1, g594.t1, g7973.t1, g842.t1, g8585.t1, g9755.t1, g9813.t1, g10788.t1, g12242.t1, g12660.t1, g13006.t1, g13531.t1, g14999.t1, g23732.t1, g30356.t1, g32102.t1, g34968.t1, g35624.t1, g36398.t1, g36751.t1, g3…	UBA52, JMJD6, COLEC12, ATP10D, RHOA, PRCP, ATP5F1A, PRKAR1B, CSNK2B, RPSA, TGM1, METAP2, SLC15A4, NTNG1, NAE1, ANXA3, UBC, ENO2, RAB6A, PIK3C2A, GABARAP, ATP6V0C, TGFBI, AP1M1, NUP35, PIK3CA, SLC13A3, RANBP9, RACK1, CLEC4A2, CPPED1, FTCD, PPP2CA, SLC8A1, SPINT2, ATP6V1A, SEPHS1, RPS3, LYPLA1, GNAI1, PHPT1, CNOT2, EPHX1, COPB1, HSPA8, CD63, VPS4A, COTL1, ANKRD13D, WDR13, RACGAP1, PPP1CA, TCTP, PRL…
2000 most variable genes	translational initiation_x000D_	33	51	2.40766e-17	g10864.t1, g12403.t1, g12789.t1, g15512.t1, g15529.t1, g23415.t2, g26777.t1, g27844.t1, g29843.t1, g30442.t1, g32145.t1, g38004.t1, g39045.t1, g40156.t1, g40345.t1, g41377.t1, g43246.t1, g4512.t1, g46088.t1, g46338.t1, g48756.t1, g48808.t1, g49879.t1, g6411.t1, g671.t1, g9945.t1, g10787.t1, g3190.t1, g49986.t1, g30330.t1, g35617.t1, g48761.t1, g8068.t1	UBA52, RPL7A, RPL36, RPS8, RPL28, EIF3D, RPS27A, RPL10, RPL18A, RPL27, RPS4X, RPSA, RPL32, RPL15, RPS2, RPS19, RPS6, RPL3, RPL23A, COPS5, RPL4, RPLP0, RPL13A, RPL41, RPL34, RPLP1, EIF3M, EIF3K, EIF3B, EIF1A, EIF6, EIF3C, EIF3I
2000 most variable genes	SRP-dependent cotranslational protein targeting to membrane_x000D_	25	31	7.44098e-17	g10864.t1, g12403.t1, g12789.t1, g15512.t1, g15529.t1, g26777.t1, g27844.t1, g29843.t1, g30442.t1, g32145.t1, g38004.t1, g39045.t1, g40156.t1, g40345.t1, g41377.t1, g43246.t1, g4512.t1, g46088.t1, g48756.t1, g48808.t1, g49879.t1, g6411.t1, g671.t1, g9945.t1, g48057.t1	UBA52, RPL7A, RPL36, RPS8, RPL28, RPS27A, RPL10, RPL18A, RPL27, RPS4X, RPSA, RPL32, RPL15, RPS2, RPS19, RPS6, RPL3, RPL23A, RPL4, RPLP0, RPL13A, RPL41, RPL34, RPLP1, SSR3
2000 most variable genes	protein deubiquitination_x000D_	17	68	0.0126226	g10864.t1, g24625.t1, g27102.t1, g31175.t1, g35087.t1, g40079.t1, g43632.t1, g46328.t1, g4703.t1, g48169.t1, g48456.t1, g48749.t1, g49093.t1, g5905.t1, g9753.t1, g46338.t1, g47316.t1	UBA52, PSMA3, PSMB3, RHOA, PSME3, PSMB5, PSMD7, PSMA4, NEDD8, UBC, PSMC5, PSMC1, BIRC2, CDK1, BECN1, COPS5, USP10
2000 most variable genes	anaphase-promoting complex-dependent catabolic process_x000D_	15	34	5.53146e-05	g10864.t1, g11807.t1, g24625.t1, g27102.t1, g35087.t1, g36492.t1, g40079.t1, g43632.t1, g46328.t1, g48169.t1, g48456.t1, g48749.t1, g5905.t1, g9879.t1, g35830.t1	UBA52, PLK1, PSMA3, PSMB3, PSME3, UBE2E1, PSMB5, PSMD7, PSMA4, UBC, PSMC5, PSMC1, CDK1, CCNB1, APC10
2000 most variable genes	regulation of mRNA stability_x000D_	11	37	0.0207312	g10864.t1, g24625.t1, g27102.t1, g33633.t2, g35087.t1, g40079.t1, g43632.t1, g46328.t1, g48169.t1, g48456.t1, g48749.t1	UBA52, PSMA3, PSMB3, TNPO1, PSME3, PSMB5, PSMD7, PSMA4, UBC, PSMC5, PSMC1
2000 most variable genes	regulation of transcription from RNA polymerase II promoter in response to hypoxia_x000D_	10	28	0.0101724	g10864.t1, g24625.t1, g27102.t1, g35087.t1, g40079.t1, g43632.t1, g46328.t1, g48169.t1, g48456.t1, g48749.t1	UBA52, PSMA3, PSMB3, PSME3, PSMB5, PSMD7, PSMA4, UBC, PSMC5, PSMC1
2000 most variable genes	interleukin-1-mediated signaling pathway_x000D_	11	27	0.00223612	g10864.t1, g24625.t1, g27093.t1, g27102.t1, g35087.t1, g40079.t1, g43632.t1, g46328.t1, g48169.t1, g48456.t1, g48749.t1	UBA52, PSMA3, FBXW11, PSMB3, PSME3, PSMB5, PSMD7, PSMA4, UBC, PSMC5, PSMC1
2000 most variable genes	ribonucleoprotein complex_x000D_	16	58	0.0067966	g11633.t1, g15512.t1, g30442.t1, g32145.t1, g43246.t1, g48756.t1, g48808.t1, g11799.t1, g33695.t1, g38468.t2, g40194.t1, g45004.t1, g46619.t1, g49879.t1, g7060.t1, g9475.t1	JMJD6, RPS8, RPL27, RPS4X, RPS6, RPL4, RPLP0, RPS9, LIN28A, RPS3, NUP50, TOP2A, HSPA8, RPL13A, HNRNPH2, HRB87F
2000 most variable genes	mitotic nuclear envelope disassembly_x000D_	5	6	0.0031382	g11807.t1, g36113.t1, g41863.t1, g5905.t1, g9879.t1	PLK1, VRK1, CTDNEP1, CDK1, CCNB1
2000 most variable genes	regulation of mitotic cell cycle phase transition_x000D_	13	31	0.000506928	g11807.t1, g24625.t1, g27102.t1, g35087.t1, g35830.t1, g36492.t1, g40079.t1, g43632.t1, g46328.t1, g48456.t1, g48749.t1, g5905.t1, g9879.t1	PLK1, PSMA3, PSMB3, PSME3, ANAPC10, UBE2E1, PSMB5, PSMD7, PSMA4, PSMC5, PSMC1, CDK1, CCNB1
2000 most variable genes	G protein-coupled receptor signaling pathway_x000D_	4	122	0.0230942	g12242.t1, g31175.t1, g3983.t1, g32304.t1	PIK3R1, ARHGEF12, GNAI1, GBETA13F
2000 most variable genes	Fc-epsilon receptor signaling pathway_x000D_	10	31	0.0189709	g12242.t1, g24625.t1, g27093.t1, g27102.t1, g35087.t1, g40079.t1, g43632.t1, g46328.t1, g48456.t1, g48749.t1	PIK3R1, PSMA3, FBXW11, PSMB3, PSME3, PSMB5, PSMD7, PSMA4, PSMC5, PSMC1
2000 most variable genes	T cell receptor signaling pathway_x000D_	10	36	0.0411154	g12242.t1, g24625.t1, g27093.t1, g27102.t1, g35087.t1, g40079.t1, g43632.t1, g46328.t1, g48456.t1, g48749.t1	PIK3R1, PSMA3, FBXW11, PSMB3, PSME3, PSMB5, PSMD7, PSMA4, PSMC5, PSMC1
2000 most variable genes	focal adhesion_x000D_	20	94	0.0237525	g12403.t1, g15512.t1, g30442.t1, g31175.t1, g31873.t1, g32145.t1, g33447.t1, g34033.t1, g40345.t1, g41377.t1, g4512.t1, g47952.t1, g48756.t1, g48808.t1, g49879.t1, g50042.t1, g8233.t1, g8585.t1, g9945.t1, g42168.t1	RPL7A, RPS8, RPL27, RHOA, FLOT2, RPS4X, ACTC1, ARF1, RPS2, RPS19, RPL3, CALR, RPL4, RPLP0, RPL13A, PDCD6IP, CDC42, ATP6V0C, RPLP1, ACTN
2000 most variable genes	polysomal ribosome_x000D_	7	12	0.0031382	g12403.t1, g12789.t1, g29843.t1, g39045.t1, g6411.t1, g2664.t1, g33480.t1	RPL7A, RPL36, RPL18A, RPL32, RPL41, RPS23, BTF3
2000 most variable genes	nuclear pore_x000D_	11	33	0.0101724	g13054.t1, g26151.t1, g8240.t1, g10788.t1, g12523.t1, g13180.t2, g32160.t1, g40194.t1, g44147.t1, g49987.t1, g8892.t1	RAN, AAAS, RANBP1, NUP35, EIF5A, XPO7, SEH1L, NUP50, NUP155, SEC13, KPNB1
2000 most variable genes	cell projection_x000D_	7	169	0.0175222	g1957.t1, g31175.t1, g13531.t1, g34968.t1, g36725.t1, g39343.t1, g8233.t1	RRM1, RHOA, RACK1, SLC8A1, NEK4, KPTN, CDC42
2000 most variable genes	cell differentiation_x000D_	9	191	0.0207312	g20617.t1, g36729.t1, g26310.t1, g28536.t1, g8233.t1, g26159.t1, g40159.t1, g4503.t1, g47567.t1	NAP1L1, GTSF1, IFRD1, RBL1, RACGAP1, EIP75B, MAD, EMC, FD96CA
2000 most variable genes	transcription export complex_x000D_	6	10	0.00660509	g20917.t1, g31220.t1, g8392.t1, g37626.t1, g38947.t1, g48024.t1	ALYREF, DDX39B, SARNP, TEX, REF1, HEL25E
2000 most variable genes	mRNA splicing, via spliceosome_x000D_	21	106	0.0359285	g20917.t1, g26452.t2, g31220.t1, g40425.t1, g6681.t1, g7060.t1, g26155.t1, g13338.t1, g31542.t1, g34624.t1, g35087.t1, g35490.t1, g38947.t1, g39699.t1, g43418.t2, g44878.t1, g48024.t1, g48237.t1, g4868.t1, g5215.t2, g9495.t2	ALYREF, FUS, DDX39B, ZMAT5, SFPQ, HNRNPH1, PRPF3, NONA-L, UBL, SMD3, REG, SME, REF1, SF3B5, CDC5, RNPS1, HEL25E, SF3A1, SF2, SM, SQD
2000 most variable genes	ubiquitin protein ligase binding_x000D_	20	95	0.0257361	g22449.t1, g40159.t1, g42551.t1, g4703.t1, g842.t1, g12242.t1, g35214.t1, g37341.t1, g39629.t1, g40520.t1, g43048.t1, g46619.t1, g47952.t1, g6411.t1, g8237.t1, g8585.t1, g9753.t1, g10864.t1, g42510.t1, g48169.t1	UBE2A, SMAD5, DERL1, NAE1, GABARAP, PIK3R1, RPA2, TMBIM6, PSMD1, ARIH1, DNAJA1, HSPA8, CALR, RPS27A, SLC25A5, ATP6V0C, BECN1, RPL40, RDX, UBI-P63E
2000 most variable genes	proteasome-mediated ubiquitin-dependent protein catabolic process_x000D_	18	74	0.0126226	g22449.t1, g35087.t1, g49093.t1, g24625.t1, g27093.t1, g39828.t1, g40079.t1, g40155.t1, g45843.t1, g46328.t1, g48456.t1, g38603.t1, g39629.t1, g42510.t1, g43632.t1, g48749.t1, g900.t1, g9886.t1	UBE2A, PSME3, BIRC2, PSMA3, FBXW11, TRIM71, PSMB5, UBE2H, TBL1XR1, PSMA4, PSMC5, TN, RPN2, RDX, RPN8, RPT2, GUS, PROSBETA6
2000 most variable genes	eukaryotic translation initiation factor 3 complex_x000D_	7	11	0.00174614	g23415.t2, g46338.t1, g3190.t1, g49986.t1, g10787.t1, g48761.t1, g8068.t1	EIF3D, COPS5, EIF3K, EIF3B, EIF3M, EIF3C, EIF3I
2000 most variable genes	eukaryotic translation initiation factor 3 complex, eIF3m_x000D_	4	6	0.0257361	g23415.t2, g10787.t1, g49986.t1, g8068.t1	EIF3D, EIF3M, EIF3B, EIF3I
2000 most variable genes	translation initiation factor activity_x000D_	10	24	0.00327991	g23415.t2, g46338.t1, g3190.t1, g38452.t1, g49986.t1, g10787.t1, g30330.t1, g35617.t1, g48761.t1, g8068.t1	EIF3D, COPS5, EIF3K, EIF4A2, EIF3B, EIF3M, EIF1A, EIF6, EIF3C, EIF3I
2000 most variable genes	antigen processing and presentation of exogenous peptide antigen via MHC class I, TAP-dependent_x000D_	9	19	0.00253158	g24625.t1, g27102.t1, g35087.t1, g40079.t1, g43632.t1, g46328.t1, g47952.t1, g48456.t1, g48749.t1	PSMA3, PSMB3, PSME3, PSMB5, PSMD7, PSMA4, CALR, PSMC5, PSMC1
2000 most variable genes	regulation of cellular amino acid metabolic process_x000D_	9	18	0.00174614	g24625.t1, g27102.t1, g35087.t1, g40079.t1, g43632.t1, g4427.t1, g46328.t1, g48456.t1, g48749.t1	PSMA3, PSMB3, PSME3, PSMB5, PSMD7, OAZ1, PSMA4, PSMC5, PSMC1
2000 most variable genes	negative regulation of G2/M transition of mitotic cell cycle_x000D_	8	20	0.0141159	g24625.t1, g27102.t1, g35087.t1, g40079.t1, g43632.t1, g46328.t1, g48456.t1, g48749.t1	PSMA3, PSMB3, PSME3, PSMB5, PSMD7, PSMA4, PSMC5, PSMC1
2000 most variable genes	tumor necrosis factor-mediated signaling pathway_x000D_	9	24	0.0126226	g24625.t1, g27102.t1, g35087.t1, g40079.t1, g43632.t1, g46328.t1, g48456.t1, g48749.t1, g49093.t1	PSMA3, PSMB3, PSME3, PSMB5, PSMD7, PSMA4, PSMC5, PSMC1, BIRC2
2000 most variable genes	NIK/NF-kappaB signaling_x000D_	10	21	0.00128087	g24625.t1, g27093.t1, g27102.t1, g35087.t1, g40079.t1, g43632.t1, g46328.t1, g48456.t1, g48749.t1, g49093.t1	PSMA3, FBXW11, PSMB3, PSME3, PSMB5, PSMD7, PSMA4, PSMC5, PSMC1, BIRC2
2000 most variable genes	Wnt signaling pathway, planar cell polarity pathway_x000D_	10	28	0.0101724	g24625.t1, g27102.t1, g31175.t1, g35087.t1, g40079.t1, g43632.t1, g46328.t1, g48456.t1, g48749.t1, g8233.t1	PSMA3, PSMB3, RHOA, PSME3, PSMB5, PSMD7, PSMA4, PSMC5, PSMC1, CDC42
2000 most variable genes	regulation of hematopoietic stem cell differentiation_x000D_	8	26	0.0479084	g24625.t1, g27102.t1, g35087.t1, g40079.t1, g43632.t1, g46328.t1, g48456.t1, g48749.t1	PSMA3, PSMB3, PSME3, PSMB5, PSMD7, PSMA4, PSMC5, PSMC1
2000 most variable genes	molecular_function_x000D_	16	376	7.46988e-05	g26151.t1, g28487.t1, g38036.t1, g5972.t1, g12926.t1, g22298.t1, g23732.t1, g28248.t1, g3111.t1, g35537.t1, g13084.t1, g30708.t1, g36717.t1, g43632.t1, g47096.t1, g9753.t1	AAAS, SNX25, REEP5, KBTBD6, ERGIC1, SCAPER, CPPED1, COMMD10, INTS12, CUEDC2, ACHL, TANGO11, TSP96F, RPN8, TSP47F, ATG6
2000 most variable genes	extracellular region_x000D_	22	346	0.0190432	g26619.t1, g33417.t1, g37498.t1, g42421.t1, g43632.t1, g44361.t1, g45878.t1, g49658.t1, g8892.t1, g30525.t1, g38472.t1, g41028.t1, g46060.t1, g47096.t1, g47952.t1, g50042.t1, g8957.t1, g18146.t2, g25500.t1, g42878.t1, g704.t1, g8382.t1	ILF2, TUBA4A, CSNK2B, CTSB, PSMD7, NTNG1, OLA1, COTL1, KPNB1, SLPI, PLA2G15, RSPRY1, COPA, CD63, CALR, PDCD6IP, GPX6, FER2LCH, SERP, ARGK, LMANII, FER1HCH
2000 most variable genes	small ribosomal subunit_x000D_	8	9	1.40416e-05	g26777.t1, g32145.t1, g43246.t1, g13531.t1, g2664.t1, g38468.t2, g11799.t1, g8512.t1	RPS27A, RPS4X, RPS6, RACK1, RPS23, RPS3, RPS9, RPS16
2000 most variable genes	proteasome complex_x000D_	11	30	0.00475907	g26825.t1, g48749.t1, g24625.t1, g26392.t1, g35087.t1, g40079.t1, g46328.t1, g48456.t1, g39629.t1, g43632.t1, g9886.t1	PSMD8, PSMC1, PSMA3, PSMD3, PSME3, PSMB5, PSMA4, PSMC5, RPN2, RPN8, PROSBETA6
2000 most variable genes	proteasome accessory complex_x000D_	5	11	0.0456129	g26825.t1, g48749.t1, g26392.t1, g39629.t1, g48456.t1	PSMD8, PSMC1, PSMD3, PSMD1, PSMC5
2000 most variable genes	protein transport_x000D_	30	176	0.0479084	g28487.t1, g41031.t1, g1036.t1, g10788.t1, g12242.t1, g12523.t1, g13180.t2, g21570.t1, g25945.t1, g29569.t1, g32160.t1, g32389.t2, g33480.t1, g33633.t2, g34033.t1, g36292.t1, g42189.t1, g42884.t1, g44137.t1, g44147.t1, g47096.t1, g49423.t1, g49987.t1, g50042.t1, g594.t1, g619.t1, g7459.t1, g8892.t1, g9740.t1, g9813.t1	SNX25, KDELR2, CHMP4B, NUP35, PIK3R1, EIF5A, XPO7, RAB7, RAB11B, COPE, SEH1L, VAMP2, BTF3, TNPO1, ARF2, PEX13, SLC15A4, RAB1A, NAPG, NUP155, CD63, VPS4A, SEC13, PDCD6IP, RAB6A, ARCN1, KTN1, KPNB1, SAR1B, AP1M1
2000 most variable genes	integral component of plasma membrane_x000D_	11	350	2.34128e-06	g29682.t1, g32389.t2, g37341.t1, g3983.t1, g21033.t1, g34968.t1, g36717.t1, g40064.t1, g47096.t1, g4914.t1, g6489.t1	ATP10D, VAMP2, TMBIM6, RHO, CD63, SLC8A1, TSP96F, NLG1, TSP47F, TRPL, BALAT
2000 most variable genes	ribosome_x000D_	18	39	2.34128e-06	g30442.t1, g32145.t1, g40156.t1, g11799.t1, g13531.t1, g15529.t1, g22632.t1, g2664.t1, g36106.t1, g38468.t2, g39045.t1, g41377.t1, g4512.t1, g46288.t1, g49879.t1, g6411.t1, g7880.t1, g43242.t2	RPL27, RPS4X, RPL15, RPS9, RACK1, RPL28, RPL22L1, RPS23, RPS14, RPS3, RPL32, RPS19, RPL3, RPS10, RPL13A, RPS27A, RPL17, RPS24
2000 most variable genes	myosin binding_x000D_	8	16	0.00355942	g31175.t1, g33447.t1, g32389.t2, g49027.t1, g36232.t1, g43105.t1, g46061.t1, g49376.t1	RHOA, ACTC1, VAMP2, TRAK1, BAP60, MLC-C, EB1, MILT
2000 most variable genes	nervous system development_x000D_	4	110	0.0463591	g32107.t1, g36232.t1, g8233.t1, g19322.t2	FABP7, SMARCD1, CDC42, WUPA
2000 most variable genes	antigen processing and presentation of peptide antigen via MHC class I_x000D_	4	7	0.0456129	g32165.t1, g47952.t1, g49987.t1, g9740.t1	SEC24C, CALR, SEC13, SAR1B
2000 most variable genes	COPII vesicle coat_x000D_	4	5	0.0141159	g32165.t1, g49987.t1, g50135.t2, g9740.t1	SEC24C, SEC13, SEC23, SAR1
2000 most variable genes	COPII-coated vesicle cargo loading_x000D_	4	4	0.00475093	g32165.t1, g42884.t1, g49987.t1, g50135.t2	SEC24C, RAB1A, SEC13, SEC23
2000 most variable genes	endoplasmic reticulum exit site_x000D_	5	11	0.0456129	g32165.t1, g50042.t1, g45207.t1, g50135.t2, g9740.t1	SEC24C, PDCD6IP, ME31B, SEC23, SAR1
2000 most variable genes	carboxy-lyase activity_x000D_	5	9	0.0221211	g33099.t1, g37130.t2, g45031.t1, g45973.t1, g47747.t1	BCKDHA, PCK2, GADL1, ACMSD, PAICS
2000 most variable genes	heart contraction_x000D_	5	10	0.0311649	g33447.t1, g38064.t1, g7469.t1, g8233.t1, g19322.t2	ACTC1, MYL2, GPX1, CDC42, WUPA
2000 most variable genes	signal transduction_x000D_	12	222	0.0257361	g33672.t1, g37498.t1, g40159.t1, g46338.t1, g4703.t1, g48024.t1, g8240.t1, g12242.t1, g3983.t1, g4693.t1, g8233.t1, g9768.t1	CRABP2, CSNK2B, SMAD5, COPS2, NAE1, THOC1, RANBP1, PIK3R1, GNAI1, PPP4R1, RACGAP1, MBT
2000 most variable genes	protein folding_x000D_	16	64	0.0161639	g37498.t1, g3983.t1, g42551.t1, g29087.t1, g3777.t1, g43048.t1, g43916.t1, g46619.t1, g49005.t1, g23815.t1, g28220.t1, g29844.t1, g36848.t1, g37452.t1, g38294.t1, g47952.t1	CSNK2B, GNB1, DERL1, AHSA1, VBP1, DNAJA1, CCT6A, HSPA8, PFDN4, CCT2, CCT4, CCT5, CCT6, 14-3-3ZETA, CCT3, CALR
2000 most variable genes	ribosomal small subunit assembly_x000D_	5	8	0.0141159	g38004.t1, g12381.t1, g36106.t1, g46288.t1, g41377.t1	RPSA, RPS19, RPS14, RPS10, RPS19A
2000 most variable genes	myosin heavy chain binding_x000D_	4	4	0.00475093	g38064.t1, g40595.t1, g43105.t1, g4875.t1	MYL2, MLC1, MLC-C, SQH
2000 most variable genes	polysome_x000D_	8	26	0.0479084	g39333.t1, g43246.t1, g26452.t2, g33695.t1, g3777.t1, g38468.t2, g47952.t1, g7880.t1	LARP4, RPS6, FUS, LIN28A, VBP1, RPS3, CALR, RPL17
2000 most variable genes	gluconeogenesis_x000D_	7	17	0.0211324	g40016.t1, g40892.t2, g48830.t1, g837.t1, g28814.t1, g32525.t1, g37130.t2	MDH1, PGAM2, ENO2, PCK2, CRY1, PGK, PEPCK2
2000 most variable genes	intracellular anatomical structure_x000D_	15	61	0.0221211	g42421.t1, g11799.t1, g15529.t1, g22632.t1, g39045.t1, g3983.t1, g40159.t1, g41377.t1, g4512.t1, g46619.t1, g49658.t1, g7880.t1, g8233.t1, g9740.t1, g32307.t1	CTSB, RPS9, RPL28, RPL22L1, RPL32, GNAI1, SMAD1, RPS19, RPL3, HSPA8, COTL1, RPL17, CDC42, SAR1B, TALDO
2000 most variable genes	proteolysis involved in cellular protein catabolic process_x000D_	7	20	0.0432587	g42421.t1, g24625.t1, g40079.t1, g41028.t1, g41034.t1, g46328.t1, g9886.t1	CTSB, PSMA3, PSMB5, RSPRY1, CTSC, PSMA4, PSMB1
2000 most variable genes	negative regulation of translation_x000D_	10	31	0.0189709	g43176.t1, g13531.t1, g33695.t1, g38468.t2, g39828.t1, g47952.t1, g49879.t1, g35389.t1, g38603.t1, g9495.t2	CAPRIN1, RACK1, LIN28A, RPS3, TRIM71, CALR, RPL13A, UNR, TN, SQD
2000 most variable genes	axon_x000D_	5	142	0.0175222	g47664.t1, g34631.t1, g34968.t1, g46060.t1, g46619.t1	ANXA3, GDI1, SLC8A1, COPA, HSPA8
2000 most variable genes	mitotic metaphase plate congression_x000D_	7	18	0.0257361	g50042.t1, g1036.t1, g32160.t1, g49423.t1, g8892.t1, g9753.t1, g9879.t1	PDCD6IP, CHMP4B, SEH1L, VPS4A, KPNB1, BECN1, CCNB1
2000 most variable genes	cellular_component_x000D_	5	177	0.00178441	g5972.t1, g27734.t1, g45031.t1, g6711.t1, g13084.t1	KBTBD6, ACCS, GADL1, WBP1, ACHL
2000 most variable genes	translation initiation factor binding_x000D_	7	13	0.00475907	g6411.t1, g33695.t1, g41377.t1, g49986.t1, g10787.t1, g40055.t1, g48761.t1	RPS24, LIN28A, RPS19, EIF3B, EIF3M, RPB7, EIF3C
2000 most variable genes	ubiquitin-independent protein catabolic process via the multivesicular body sorting pathway_x000D_	3	3	0.0223926	g1036.t1, g49423.t1, g50042.t1	CHMP4B, VPS4A, PDCD6IP
2000 most variable genes	myelin sheath_x000D_	15	42	0.000916587	g34631.t1, g36398.t1, g40016.t1, g42876.t1, g43996.t1, g44137.t1, g45234.t1, g46619.t1, g48169.t1, g48404.t1, g50042.t1, g6411.t1, g8233.t1, g8237.t1, g9946.t1	GDI1, ATP6V1A, MDH1, CKMT1, DLAT, NAPG, NDUFS1, HSPA8, UBC, CYCS, PDCD6IP, RPS27A, CDC42, SLC25A5, EEF1A2
2000 most variable genes	unfolded protein binding_x000D_	11	39	0.0257361	g3777.t1, g43048.t1, g43916.t1, g46619.t1, g49005.t1, g23815.t1, g28220.t1, g29844.t1, g36848.t1, g38294.t1, g47952.t1	VBP1, DNAJA1, CCT6A, HSPA8, PFDN4, CCT2, CCT4, CCT5, CCT6, CCT3, CALR
2000 most variable genes	chaperonin-containing T-complex_x000D_	6	7	0.00066567	g43916.t1, g23815.t1, g28220.t1, g29844.t1, g36848.t1, g38294.t1	CCT6A, CCT2, CCT4, CCT5, CCT6, CCT3
2000 most variable genes	exosomal secretion_x000D_	4	6	0.0257361	g46338.t1, g21570.t1, g25945.t1, g50042.t1	COPS5, RAB7, RAB11, ALIX
2000 most variable genes	cell surface_x000D_	5	134	0.0257361	g46619.t1, g47096.t1, g47952.t1, g25500.t1, g40064.t1	HSPA8, CD63, CALR, SERP, NLG1
2000 most variable genes	protein tag_x000D_	4	7	0.0456129	g6411.t1, g10864.t1, g31542.t1, g48169.t1	RPS27A, RPL40, UBL, UBI-P63E
2000 most variable genes	large ribosomal subunit rRNA binding_x000D_	3	3	0.0223926	g7880.t1, g13502.t1, g48808.t1	RPL17, MTERF3, RPLP0
2000 most variable genes	cytosolic ribosome_x000D_	9	14	0.000168709	g11799.t1, g15512.t1, g32145.t1, g41377.t1, g43242.t2, g48808.t1, g671.t1, g8512.t1, g9095.t1	RPS9, RPS8, RPS4, RPS19A, RPS24, RPLP0, RPL34B, RPS16, RPL5
2000 most variable genes	cell adhesion_x000D_	2	89	0.0277297	g31873.t1, g9755.t1	FLO2, MFAS
