# Supplementary material for: The transcriptional landscape of the giant freshwater prawn: Embryonic development and early sexual differentiation mechanisms
Source: Front Endocrinol (Lausanne). 2022 Dec 7;13:1059936. doi: 10.3389/fendo.2022.1059936 (PMC9767951; doi:10.3389/fendo.2022.1059936)
Supplement: Supplementary file 12 [file Table_4.xlsx]

## Sheet: table1-Clusters
Table S4 - Differentially expressed genes between sexes
Test, Day	Number of genes	Number of genes with orthologs	Percentage of annotated genes	Number of orthologs with a GO term
t, Day 1	307	210	68.4039	35
t, Day 3	12	12	100	0
t, Day 5	10	9	90	0
t, Day 11	11	10	90.9091	0
t, Day 17	7	6	85.7143	0
Paired t	301	280	93.0233	146
