# Supplementary material for: The transcriptional landscape of the giant freshwater prawn: Embryonic development and early sexual differentiation mechanisms
Source: Front Endocrinol (Lausanne). 2022 Dec 7;13:1059936. doi: 10.3389/fendo.2022.1059936 (PMC9767951; doi:10.3389/fendo.2022.1059936)
Supplement: Supplementary file 13 [file Table_5.xlsx]

## Sheet: Sheet1
Table S5 - Differentially expressed genes between sexes in M. rosenbergii*
*Each gene has a line for each test that it passed. ** Best ortholog by e-value. *** GO terms from all orthologs
M. rosenbergii gene	T value	FDR	Test, Day	Ortholog**	Organism	Coverage	Identity	E-value	Ortholog with GO	Organism GO ortholog	Gene symbol	GO terms***	Relevant annotation
g41621.t1	5.02114	0.0237249	T, Day 1
g9295.t1	27.5117	0.0236476	T, Day 1	KAT8 regulatory NSL complex subunit 1-like isoform X1	Penaeus vannamei	61.053	98	1.46e-81
g10164.t1	5.90383	0.0235703	T, Day 1	Gag-Pol polyprotein-like Protein	Tribolium castaneum	35.745	51	2.79e-37
g27689.t1	-21.0812	0.023493	T, Day 1	delta-1-pyrroline-5-carboxylate synthase-like isoform X2	Branchiostoma floridae	56.657	85	0
g25936.t1	4.96322	0.0234158	T, Day 1	pregnancy zone protein precursor	Homo sapiens	32.009	80	0
g2693.t1	5.94841	0.0233385	T, Day 1	coiled-coil domain-containing protein 115-like isoform X1	Penaeus vannamei	58.696	85	1.07e-29	coiled-coil domain-containing protein 115	Oryzias latipes	CCDC115	unfolded protein binding, extrinsic component of endoplasmic reticulum membrane
g2051.t1	-5.22525	0.0232612	T, Day 1
g9214.t1	29.2308	0.0231839	T, Day 1	trimethyllysine dioxygenase, mitochondrial-like isoform X3	Penaeus vannamei	64.638	87	4.6e-166	trimethyllysine dioxygenase, mitochondrial precursor	Mus musculus	TMLHE	iron ion binding, mitochondrion, oxidoreductase activity, oxidoreductase activity, acting on single donors with incorporation of molecular oxygen, incorporation of two atoms of oxygen, carnitine biosynthetic process, metal ion binding, trimethyllysine dioxygenase activity, dioxygenase activity, negative regulation of oxidoreductase activity
g18707.t1	29.2387	0.0231066	T, Day 1
g9217.t1	8.43461	0.0230294	T, Day 1	vacuolar protein sorting-associated protein 35-like isoform X1	Penaeus vannamei	93.604	98	0
g44553.t1	4.82755	0.0229521	T, Day 1	LOW QUALITY PROTEIN: fasciclin-1-like	Penaeus vannamei	75.221	57	1.11e-50
g36350.t1	-6.7404	0.0228748	T, Day 1	putative protein giant-like	Penaeus vannamei	85.294	29	1.89e-30	hepatic leukemia factor isoform X3	Mus musculus	HLF	DNA-binding transcription activator activity, RNA polymerase II-specific, DNA binding, DNA-binding transcription factor activity, nucleoplasm, regulation of transcription, DNA-templated, skeletal muscle cell differentiation, sequence-specific DNA binding, positive regulation of transcription by RNA polymerase II, rhythmic process, sequence-specific double-stranded DNA binding, RNA polymerase II c…
g25991.t1	4.62403	0.0227975	T, Day 1	TAF5-like RNA polymerase II p300/CBP-associated factor-associated factor 65 kDa subunit 5L	Penaeus vannamei	57.58	94	0
g41106.t1	5.67329	0.0227202	T, Day 1	inactive hydroxysteroid dehydrogenase-like protein 1	Penaeus vannamei	44.712	88	7.33e-53	Hydroxysteroid dehydrogenase like 1	Homo sapiens	HSDL1	protein binding, mitochondrion, intracellular membrane-bounded organelle, intermediate filament cytoskeleton, steroid dehydrogenase activity
g30608.t1	4.84197	0.022643	T, Day 1
g18488.t1	4.58539	0.0225657	T, Day 1	leucine-rich repeat-containing protein 45-like	Nematostella vectensis	28.125	76	1.55e-09
g39031.t1	4.51612	0.0224884	T, Day 1	rau, isoform B	Drosophila melanogaster	41.477	71	7.21e-30	rau, isoform B	Drosophila melanogaster	RAU	positive regulation of fibroblast growth factor receptor signaling pathway, positive regulation of epidermal growth factor receptor signaling pathway, protein homodimerization activity, R7 cell development, small GTPase binding, glial cell development
g16290.t1	5.20111	0.0224111	T, Day 1	solute carrier family 35 member F5-like isoform X2	Penaeus vannamei	78.905	100	0
g26312.t1	-4.57087	0.0223338	T, Day 1
g15618.t1	-7.07156	0.0222566	T, Day 1	piggyBac transposable element-derived protein 4-like	Oryzias latipes	31.164	77	2.17e-71
g5151.t2	-7.08977	0.0221793	T, Day 1	DNA topoisomerase I, mitochondrial-like	Branchiostoma floridae	62.394	95	0					Mitochondria
g18176.t1	7.06024	0.022102	T, Day 1	vigilin isoform a	Homo sapiens	52.838	99	0
g37474.t1	5.44363	0.0220247	T, Day 1	Broad complex	Penaeus vannamei	81.212	100	1.98e-91
g18147.t1	-10.0996	0.0219474	T, Day 1	ferritin	Macrobrachium nipponense	84.834	100	2.09e-130
g7590.t1	4.9287	0.0218702	T, Day 1	apolipoprotein D-like	Penaeus vannamei	28.947	28	1.73e-12
g17723.t1	-7.22305	0.0217929	T, Day 1	FEM-1	Penaeus vannamei	41.667	92	6.78e-54
g26021.t1	34.2197	0.0217156	T, Day 1	autophagy-related protein 101	Macrobrachium nipponense	99.543	100	3.74e-161
g22867.t1	-7.26783	0.0216383	T, Day 1	putative homeobox not2-like protein	Penaeus vannamei	69.637	100	1.12e-107
g47651.t1	5.89313	0.0215611	T, Day 1	ATP-sensitive inward rectifier potassium channel 12-like	Penaeus vannamei	85.098	85	7.79e-151
g12462.t1	-7.29182	0.0214838	T, Day 1	trimeric intracellular cation channel type 1B.1-like	Penaeus vannamei	75.949	100	6.9e-73
g26888.t1	-7.32396	0.0214065	T, Day 1	protein fem-1 homolog C-like isoform X2	Penaeus vannamei	47.872	86	9.53e-78
g37279.t1	-7.34183	0.0213292	T, Day 1	FEM-1	Penaeus vannamei	50.877	100	2.89e-63
g12294.t1	9.31759	0.0212519	T, Day 1
g10749.t1	-7.4604	0.0211747	T, Day 1
g44754.t1	4.81953	0.0210974	T, Day 1	putative zinc finger protein ush isoform X2	Penaeus vannamei	55.747	55	3.82e-63					Zinc finger
g12567.t1	-7.51508	0.0210201	T, Day 1
g9358.t1	37.5557	0.0209428	T, Day 1	suppressor of forked, isoform E	Drosophila melanogaster	59.414	42	0	cleavage stimulation factor subunit 3 isoform 1	Mus musculus	CSTF3	nucleoplasm, RNA processing, mRNA processing, mRNA binding, RNA 3'-end processing, nucleus
g40730.t1	4.9304	0.0208655	T, Day 1
g9184.t1	37.718	0.0207883	T, Day 1	2-amino-3-ketobutyrate coenzyme A ligase, mitochondrial-like	Penaeus vannamei	87.356	98	0					Mitochondria
g9221.t1	6.4842	0.020711	T, Day 1	sialin-like	Penaeus vannamei	61.25	98	4.02e-66
g17718.t1	-7.71458	0.0206337	T, Day 1	FEM-1	Penaeus vannamei	50.811	97	1.05e-50
g10736.t1	6.06032	0.0205564	T, Day 1	prolactin regulatory element-binding protein-like	Penaeus vannamei	49.434	83	1.46e-69
g9300.t1	39.5305	0.0204791	T, Day 1	cysteine/serine-rich nuclear protein 3 isoform X1	Homo sapiens	52.747	21	1.36e-49	cysteine/serine-rich nuclear protein 3 isoform X1	Homo sapiens	CSRNP3	chromatin, DNA-binding transcription factor activity, RNA polymerase II-specific, DNA-binding transcription factor activity, nucleus, apoptotic process, negative regulation of phosphatase activity, positive regulation of apoptotic process, positive regulation of transcription by RNA polymerase II, regulation of transcription by RNA polymerase II, sequence-specific DNA binding
g21311.t1	4.93685	0.0204019	T, Day 1	arrestin domain-containing protein 4	Ixodes scapularis	68	100	7.97e-138
g14949.t1	-11.0181	0.0203246	T, Day 1	Lethal(2) giant larvae protein-like protein	Penaeus vannamei	80.769	56	0
g40938.t1	7.08202	0.0202473	T, Day 1	myelin transcription factor 1-like protein	Penaeus vannamei	44.118	45	2.33e-17
g2107.t1	5.26499	0.02017	T, Day 1	elongation of very long chain fatty acids protein AAEL008004-like	Penaeus vannamei	57.785	85	3e-117
g14355.t1	15.1095	0.0200927	T, Day 1
g29677.t2	6.59451	0.0200155	T, Day 1	cingulin-like isoform X1	Penaeus vannamei	44.421	54	2.4e-100
g30678.t1	-8.16175	0.0199382	T, Day 1	inactive serine protease 45-like	Penaeus vannamei	41.16	55	4.74e-81
g9276.t1	43.4452	0.0198609	T, Day 1
g25707.t1	6.70969	0.0197836	T, Day 1	RE36502p	Drosophila melanogaster	44.643	80	2.23e-34	mCG54294	Mus musculus	B020017C02RIK
g39837.t1	7.80328	0.0197063	T, Day 1	lipid storage droplet protein	Penaeus vannamei	27.723	26	6.02e-05
g4873.t1	-8.25308	0.0196291	T, Day 1
g18828.t1	-8.26515	0.0195518	T, Day 1	arginine kinase, isoform A	Drosophila melanogaster	80.952	100	0
g42680.t1	5.69686	0.0194745	T, Day 1	constitutive coactivator of PPAR-gamma-like protein 1 isoform X3	Penaeus vannamei	94.737	58	3.03e-96
g22873.t1	5.22053	0.0193972	T, Day 1	Dishevelled protein, putative, partial	Ixodes scapularis	41.69	70	9.4e-59
g43324.t1	5.29428	0.0193199	T, Day 1	lipoyl synthase, mitochondrial-like	Penaeus vannamei	71.25	83	9.73e-26					Mitochondria
g3629.t2	14.2285	0.0192427	T, Day 1	inhibitor of apoptosis protein	Penaeus vannamei	51.515	40	0	kinesin family member 3A, isoform CRA_a	Homo sapiens	KIF3A	protein binding, ATP binding, centrosome, centriole, cytosol, cilium, retrograde vesicle-mediated transport, Golgi to endoplasmic reticulum, organelle organization, microtubule-based movement, ATP-dependent microtubule motor activity, plus-end-directed, centriole-centriole cohesion, protein transport, microtubule cytoskeleton, kinesin II complex, antigen processing and presentation of exogenous p…
g40948.t1	7.46908	0.0191654	T, Day 1	oxysterol-binding protein-related protein 8-like isoform X3	Penaeus vannamei	83.333	85	1.19e-55
g16639.t1	6.78243	0.0190881	T, Day 1	serine/arginine repetitive matrix protein 2-like	Penaeus vannamei	44.292	41	5.1e-44
g13048.t1	-8.58369	0.0190108	T, Day 1
g22690.t1	6.9174	0.0189335	T, Day 1	Transposon Ty3-I Gag-Pol polyprotein-like Protein	Tribolium castaneum	41.994	36	3.96e-64
g9213.t1	8.38843	0.0188563	T, Day 1	protein aveugle-like	Penaeus vannamei	87.387	98	2.87e-63
g3807.t1	6.39413	0.018779	T, Day 1	delta-aminolevulinic acid dehydratase-like	Penaeus vannamei	82.508	99	0
g9246.t1	8.30243	0.0187017	T, Day 1	ATP-binding cassette sub-family D member 2-like	Penaeus vannamei	72.189	58	0	ATP-binding cassette sub-family D member 2 isoform 2	Mus musculus	ABCD2	very long-chain fatty acid metabolic process, nucleotide binding, protein binding, mitochondrion, peroxisome, peroxisomal membrane, fatty acid beta-oxidation, response to bacterium, membrane, integral component of membrane, positive regulation of fatty acid beta-oxidation, very long-chain fatty acid catabolic process, protein homodimerization activity, myelin maintenance, transmembrane transport,…
g26036.t1	5.47049	0.0186244	T, Day 1	mucin-12-like isoform X2	Penaeus vannamei	57.778	85	7.76e-157
g3604.t1	50.1871	0.0185471	T, Day 1	tubulin beta chain	Ixodes scapularis	89.526	96	0
g42786.t1	5.42562	0.0184699	T, Day 1
g16998.t1	5.42647	0.0183926	T, Day 1	UBX domain-containing protein 7	Ixodes scapularis	48.707	98	2.62e-67
g44805.t1	-6.57407	0.0183153	T, Day 1	putative mitochondrial ornithine transporter 1	Penaeus vannamei	82.034	100	1.81e-171					Mitochondria
g40718.t1	-9.02876	0.018238	T, Day 1	fem-1-like C protein	Penaeus vannamei	50	75	2.09e-18
g45968.t1	-8.94464	0.0181607	T, Day 1	SET and MYND domain-containing protein 4-like	Penaeus vannamei	29.757	96	3.97e-78
g38026.t1	-9.1209	0.0180835	T, Day 1	dolichyl-diphosphooligosaccharide--protein glycosyltransferase subunit DAD1-like	Penaeus vannamei	92.982	100	8.75e-72	defender against apoptotic cell death 1	Drosophila melanogaster	DAD1	dolichyl-diphosphooligosaccharide-protein glycotransferase activity, endomembrane system, protein N-linked glycosylation, integral component of endoplasmic reticulum membrane, oligosaccharyltransferase complex
g9251.t1	7.3314	0.0180062	T, Day 1	PREDICTED: ankyrin repeat and IBR domain-containing protein 1	Tribolium castaneum	58.798	93	0
g37155.t1	5.82142	0.0179289	T, Day 1	FYVE, RhoGEF and PH domain-containing protein 6-like	Penaeus vannamei	74.026	80	1.92e-127
g5671.t1	-9.19808	0.0178516	T, Day 1
g32070.t1	-9.23507	0.0177743	T, Day 1	piggyBac transposable element-derived protein 4-like	Oryzias latipes	29.819	99	1.72e-73
g46028.t1	-9.23757	0.0176971	T, Day 1	hCG2007637, isoform CRA_b	Homo sapiens	27.5	52	6.96e-05
g35996.t1	5.94055	0.0176198	T, Day 1	phenoloxidase-activating factor 2-like, partial	Penaeus vannamei	60.055	90	7.69e-135
g42056.t1	6.34162	0.0175425	T, Day 1	Protein YIF1B-A	Penaeus vannamei	75.701	99	3.52e-162
g27608.t1	-9.41541	0.0174652	T, Day 1	snail 1a	Penaeus vannamei	58.757	90	3.54e-56	zinc finger protein SNAI2	Mus musculus	SNAI2	negative regulation of transcription by RNA polymerase II, chromatin, RNA polymerase II transcription regulatory region sequence-specific DNA binding, DNA-binding transcription factor activity, RNA polymerase II-specific, DNA-binding transcription repressor activity, RNA polymerase II-specific, epithelial to mesenchymal transition, epithelial to mesenchymal transition involved in endocardial cush…	Zinc finger
g45783.t3	5.86646	0.0173879	T, Day 1	myosin light chain kinase, smooth muscle-like isoform X1	Penaeus vannamei	75.405	66	0	Stretchin-Mlck, isoform S	Drosophila melanogaster	STRN-MLCK	protein phosphorylation, calmodulin-dependent protein kinase activity, myosin light chain kinase activity, structural constituent of cytoskeleton, ATP binding, positive regulation of microfilament motor activity, protein serine/threonine kinase activity
g28806.t1	8.10103	0.0173107	T, Day 1	BNIP2 motif-containing molecule at the C-terminal region 1	Penaeus vannamei	66.839	92	0
g9305.t2	58.9573	0.0172334	T, Day 1	PREDICTED: protocadherin-15	Tribolium castaneum	42.654	99	0
g18587.t1	9.25163	0.0171561	T, Day 1	Glutamate receptor ionotropic, kainate 3	Penaeus vannamei	46.369	68	6.72e-98
g26159.t1	9.59893	0.0170788	T, Day 1	ecdysteroid receptor E75	Penaeus vannamei	75.838	84	0
g43972.t1	-9.73117	0.0170015	T, Day 1	bromodomain-containing protein DDB_G0280777-like	Penaeus vannamei	54.054	18	0.012
g2480.t1	61.2865	0.0169243	T, Day 1	transmembrane protein 165-like	Penaeus vannamei	63.388	100	1.01e-127
g2612.t1	-9.89113	0.016847	T, Day 1	homeobox protein DLX-6-like	Penaeus vannamei	78.275	100	1.65e-151
g14289.t1	6.11085	0.0167697	T, Day 1	cytoplasmic polyadenylation element-binding protein-like isoform X1	Penaeus vannamei	84.848	72	1.02e-74
g18099.t1	8.22507	0.0166924	T, Day 1	zinc finger protein 76-like	Penaeus vannamei	51.562	57	9.6e-11					Zinc finger
g48401.t1	-13.999	0.0166151	T, Day 1
g5256.t1	6.40192	0.0165379	T, Day 1	Gag-Pol polyprotein-like Protein	Tribolium castaneum	34.574	52	5.01e-30
g30461.t1	-10.1663	0.0164606	T, Day 1
g15516.t1	6.05921	0.0163833	T, Day 1	disabled homolog 2-interacting protein-like, partial	Penaeus vannamei	68.718	98	0
g18149.t1	-10.3906	0.016306	T, Day 1	PREDICTED: methylthioribose-1-phosphate isomerase	Tribolium castaneum	60.969	99	3.06e-152	methylthioribose-1-phosphate isomerase isoform 1	Homo sapiens	MRI1	fibrillar center, protein binding, nucleoplasm, cytosol, L-methionine salvage from S-adenosylmethionine, L-methionine salvage from methylthioadenosine, identical protein binding, cell projection, S-methyl-5-thioribose-1-phosphate isomerase activity
g21244.t1	9.25368	0.0162287	T, Day 1	homeobox protein Hox-B7-B-like isoform X2	Penaeus vannamei	52.297	89	2.76e-81					Larval pattern formation
g40404.t2	-10.5221	0.0161515	T, Day 1
g32805.t1	8.36393	0.0160742	T, Day 1	sarcalumenin-like	Penaeus vannamei	94.215	99	8.79e-80
g9253.t3	10.3505	0.0159969	T, Day 1	tuberin-like	Penaeus vannamei	81.436	49	0
g42393.t1	-10.3174	0.0159196	T, Day 1	protein FAM169B isoform X3	Oryzias latipes	30.108	57	1.05e-14
g36335.t1	7.58092	0.0158423	T, Day 1	intraflagellar transport protein 52 homolog	Penaeus vannamei	84.419	99	0	intraflagellar transport protein 52 homolog	Mus musculus	IFT52	neural tube formation, heart looping, protein binding, centrosome, centriole, cilium, smoothened signaling pathway, determination of left/right symmetry, dorsal/ventral pattern formation, cell projection organization, intraciliary transport particle B, photoreceptor connecting cilium, intraciliary anterograde transport, ciliary basal body, intraciliary transport, embryonic digit morphogenesis, ce…
g12276.t1	-10.7002	0.0157651	T, Day 1	alkaline phosphatase-like isoform X2	Penaeus vannamei	62.305	99	0
g17710.t1	9.78921	0.0156878	T, Day 1
g1818.t1	14.996	0.0156105	T, Day 1
g27765.t1	-10.8475	0.0155332	T, Day 1	BTB/POZ domain-containing protein kctd15-like isoform X1	Ixodes scapularis	53.659	100	1.61e-88	BTB/POZ domain-containing protein KCTD15	Mus musculus	KCTD15	cellular_component, multicellular organism development, biological_process, identical protein binding, protein homooligomerization
g33167.t1	-10.9948	0.015456	T, Day 1
g46276.t1	-11.0112	0.0153787	T, Day 1	39S ribosomal protein L37, mitochondrial-like	Penaeus vannamei	47.222	99	1.41e-125					Mitochondria
g16852.t1	-11.0285	0.0153014	T, Day 1
g42837.t1	8.33526	0.0152241	T, Day 1	arylsulfatase B-like	Penaeus vannamei	36.149	77	7.07e-50	arylsulfatase J	Oryzias latipes	ARSJ
g17720.t1	-11.1598	0.0151468	T, Day 1	fem-1-like C protein	Penaeus vannamei	38.636	98	4.73e-55
g15548.t1	-11.1674	0.0150696	T, Day 1
g4396.t1	-6.44895	0.0149923	T, Day 1	calcium-activated chloride channel regulator 1-like	Penaeus vannamei	35.403	79	9.33e-144	calcium-activated chloride channel regulator 1 precursor	Mus musculus	CLCA1	chloride channel activity, extracellular region, microvillus, proteolysis, ion transport, calcium ion transport, chloride transport, peptidase activity, metallopeptidase activity, integral component of membrane, hydrolase activity, secretory granule, zymogen granule membrane, metal ion binding, intracellular calcium activated chloride channel activity, integral component of plasma membrane
g26245.t1	-11.2932	0.014915	T, Day 1
g1167.t1	7.84797	0.0148377	T, Day 1	uroporphyrinogen-III synthase-like	Penaeus vannamei	69.076	99	2.49e-125
g45091.t1	-11.6468	0.0147604	T, Day 1
g47205.t1	-8.45952	0.0146832	T, Day 1	bromodomain-containing protein DDB_G0280777-like isoform X3	Penaeus vannamei	73.404	24	7.05e-37
g37762.t2	-10.0282	0.0146059	T, Day 1	poly(A) polymerase beta isoform X2	Ixodes scapularis	62.91	79	0
g33330.t1	-12.0902	0.0145286	T, Day 1	protein fem-1 homolog C-like isoform X1	Penaeus vannamei	52.027	32	1.17e-41
g20827.t1	-12.1815	0.0144513	T, Day 1	DNA excision repair protein ERCC-1-like	Penaeus vannamei	56.842	14	3.4e-21
g39529.t1	-8.15136	0.014374	T, Day 1
g18288.t1	-12.2104	0.0142968	T, Day 1
g37504.t1	11.6137	0.0142195	T, Day 1	cAMP-responsive element binding protein-3, partial	Penaeus vannamei	55.907	77	0
g15986.t1	6.84939	0.0141422	T, Day 1
g1792.t1	7.14883	0.0140649	T, Day 1	putative arginyl-tRNA--protein transferase 1 isoform X3	Penaeus vannamei	67.273	52	2.84e-47
g44076.t1	-12.4438	0.0139876	T, Day 1	pol	Penaeus vannamei	35.266	58	1.86e-82
g24037.t1	-42.0983	0.0139104	T, Day 1	bromodomain-containing protein DDB_G0280777-like	Penaeus vannamei	51.351	18	0.03
g14287.t1	6.99135	0.0138331	T, Day 1	cytoplasmic polyadenylation element-binding protein-like isoform X2	Penaeus vannamei	44.444	27	5.51e-18
g28600.t1	9.4155	0.0137558	T, Day 1
g22174.t1	-12.6168	0.0136785	T, Day 1	hCG1807143, partial	Homo sapiens	24	48	1.01e-10
g1523.t1	-12.6525	0.0136012	T, Day 1
g31126.t1	-12.8961	0.013524	T, Day 1
g41722.t1	-12.9007	0.0134467	T, Day 1
g29827.t1	11.7986	0.0133694	T, Day 1	venom allergen 5-like	Penaeus vannamei	59.162	29	1.94e-71
g5008.t1	-13.2172	0.0132921	T, Day 1
g33556.t1	7.98856	0.0132148	T, Day 1	collagen alpha-1(I) chain isoform X6	Oryzias latipes	43.564	65	0.41
g27351.t1	9.20004	0.0131376	T, Day 1
g48962.t1	-13.5424	0.0130603	T, Day 1
g4395.t1	-21.6268	0.012983	T, Day 1	guanine nucleotide-binding protein-like 3 homolog	Penaeus vannamei	57.167	99	0	guanine nucleotide-binding protein-like 3-like protein	Oryzias latipes	GNL3L
g19026.t1	-13.6017	0.0129057	T, Day 1
g37482.t1	-8.16875	0.0128284	T, Day 1	T-box transcription factor TBX6-like isoform X1	Penaeus vannamei	84.937	74	0
g48271.t1	-13.6748	0.0127512	T, Day 1
g45713.t1	8.22768	0.0126739	T, Day 1	cytoplasmic polyadenylation element-binding protein-like isoform X1	Penaeus vannamei	84.848	72	1.02e-74
g27577.t1	-13.7444	0.0125966	T, Day 1	arf-GAP with dual PH domain-containing protein 1-like isoform X2	Penaeus vannamei	77.848	79	0
g30357.t1	7.95697	0.0125193	T, Day 1	probable Na(+)/H(+) antiporter nhx-9	Penaeus vannamei	70.291	56	0
g43490.t1	-12.9001	0.012442	T, Day 1	rab3 GTPase-activating protein non-catalytic subunit-like isoform X3	Branchiostoma floridae	33.221	99	0
g45319.t2	-14.0889	0.0123648	T, Day 1
g4875.t1	-13.4678	0.0122875	T, Day 1	myosin regulatory light chain sqh	Penaeus vannamei	95.93	100	1.39e-118	spaghetti squash, isoform B	Drosophila melanogaster	SQH	imaginal disc-derived wing hair organization, cell cortex, mitotic cytokinesis, border follicle cell migration, nuclear axial expansion, calcium ion binding, cleavage furrow, cytoplasm, spindle midzone, midbody, spiracle morphogenesis, open tracheal system, myosin II complex, myosin heavy chain binding, actin filament-based movement, regulation of actin cytoskeleton organization, female germline …
g27519.t1	-9.66493	0.0122102	T, Day 1	rootletin-like isoform X2	Penaeus vannamei	82.179	99	0
g43280.t1	-14.1852	0.0121329	T, Day 1	glutathione S-transferase	Macrobrachium nipponense	91.579	18	4.29e-53
g9299.t1	134.688	0.0120556	T, Day 1	sulfide:quinone oxidoreductase, mitochondrial-like	Penaeus vannamei	76.818	99	0	sulfide:quinone oxidoreductase, mitochondrial	Homo sapiens	SQOR	mitochondrial inner membrane, quinone binding, sulfide oxidation, using sulfide:quinone oxidoreductase, sulfide:quinone oxidoreductase activity, hydrogen sulfide metabolic process, mitochondrion, FAD binding	Mitochondria
g27553.t1	-14.5187	0.0119784	T, Day 1	X-ray repair cross-complementing protein 6-like	Penaeus vannamei	70.874	54	1.13e-144
g28921.t1	7.7051	0.0119011	T, Day 1	transcription factor SOX-8-like isoform X1	Penaeus vannamei	69.212	64	2.58e-158
g4685.t1	8.33093	0.0118238	T, Day 1	nicotinamide phosphoribosyltransferase-like	Penaeus vannamei	60.515	87	0
g9306.t1	141.923	0.0117465	T, Day 1	xaa-Pro aminopeptidase 1-like	Penaeus vannamei	62.055	97	0
g9706.t1	-14.9682	0.0116692	T, Day 1
g18146.t1	9.07344	0.011592	T, Day 1	ferritin	Macrobrachium nipponense	84.322	100	1.2e-145
g9975.t1	-15.1334	0.0115147	T, Day 1	hCG1807143, partial	Homo sapiens	24	48	9.93e-11
g26960.t1	10.4522	0.0114374	T, Day 1
g28711.t1	8.14743	0.0113601	T, Day 1
g7931.t1	-10.2766	0.0112828	T, Day 1	protein hunchback-like	Penaeus vannamei	60.118	100	0
g13179.t2	151.828	0.0112056	T, Day 1	intraflagellar transport protein 46 homolog isoform X1	Penaeus vannamei	70.218	99	1.54e-159
g48170.t1	-15.4562	0.0111283	T, Day 1
g11998.t1	-15.4604	0.011051	T, Day 1	protein fem-1 homolog A-like	Oryzias latipes	54.545	62	1.48e-26
g20216.t1	-15.7434	0.0109737	T, Day 1
g26934.t1	-15.9122	0.0108964	T, Day 1
g35251.t1	-16.0072	0.0108192	T, Day 1
g19999.t1	15.9084	0.0107419	T, Day 1	Transposon Ty3-I Gag-Pol polyprotein-like Protein	Tribolium castaneum	40.94	40	1.68e-100
g42435.t1	15.5468	0.0106646	T, Day 1
g27710.t3	-16.2902	0.0105873	T, Day 1	eye-specific diacylglycerol kinase-like	Penaeus vannamei	75.817	68	3.49e-66
g9387.t1	13.273	0.01051	T, Day 1	putative protein CEPU-1	Penaeus vannamei	77.66	78	2.98e-102
g7972.t1	9.45418	0.0104328	T, Day 1	phosphatidylinositol 4-phosphate 3-kinase C2 domain-containing subunit beta-like isoform X1	Penaeus vannamei	80.189	51	2.09e-49
g32923.t1	-16.4539	0.0103555	T, Day 1	protein gooseberry-like isoform X1	Penaeus vannamei	73.482	98	1.25e-120
g33493.t2	8.36257	0.0102782	T, Day 1	cystatin	Macrobrachium nipponense	96.429	94	2.03e-174
g9294.t1	23.0499	0.0102009	T, Day 1	lethal (3) 80Fg, isoform A	Drosophila melanogaster	39.1	74	0	lethal (3) 80Fg, isoform A	Drosophila melanogaster	L(3)80FG	cell redox homeostasis
g17721.t1	-16.7399	0.0101236	T, Day 1	FEM-1	Penaeus vannamei	51.111	87	9.57e-68
g20221.t1	-16.759	0.0100464	T, Day 1
g9121.t1	9.37033	0.00996909	T, Day 1
g27518.t1	-17.1039	0.00989181	T, Day 1	rootletin-like isoform X2	Penaeus vannamei	79.524	100	4.1e-105
g1102.t1	-17.2175	0.00981453	T, Day 1	predicted protein, partial	Nematostella vectensis	35.625	55	5.94e-07
g8182.t2	-17.3059	0.00973725	T, Day 1	FEM-1	Penaeus vannamei	47.425	90	7.36e-106
g42893.t1	9.7563	0.00965997	T, Day 1	cysteine--tRNA ligase, cytoplasmic-like	Penaeus vannamei	75.806	99	0
g47005.t1	-17.3363	0.00958269	T, Day 1	C protein immunoglobulin-A-binding beta antigen, putative, partial	Ixodes scapularis	28.571	69	0.000142
g9296.t1	16.5112	0.00950541	T, Day 1	putative KAT8 regulatory NSL complex subunit 1-like isoform X1	Penaeus vannamei	77.083	66	2.74e-59
g18080.t1	-17.4279	0.00942813	T, Day 1	predicted protein, partial	Nematostella vectensis	18.692	48	2.96e-11
g21721.t1	-17.4969	0.00935085	T, Day 1
g27019.t1	-17.5006	0.00927357	T, Day 1	baculoviral IAP repeat-containing protein 7-like	Penaeus vannamei	50.803	99	0
g3329.t1	-17.5046	0.00919629	T, Day 1
g15697.t1	-12.9641	0.00911901	T, Day 1	histone deacetylase 8-like	Penaeus vannamei	70.213	52	9.05e-43
g8183.t1	-17.5647	0.00904173	T, Day 1	protein fem-1 homolog C-like isoform X1	Penaeus vannamei	44.561	77	7.53e-71
g27630.t1	-17.7744	0.00896445	T, Day 1	potassium voltage-gated channel subfamily KQT member 5-like isoform X3	Penaeus vannamei	69.492	60	2.2e-75
g19586.t2	-18.5948	0.00888717	T, Day 1	protein regulator of cytokinesis 1-like	Penaeus vannamei	49.832	99	0
g25125.t1	-18.764	0.00880989	T, Day 1	protein fem-1 homolog C-like isoform X2	Penaeus vannamei	42.607	41	1.45e-84
g12941.t1	-18.8873	0.00873261	T, Day 1	sodium-dependent nutrient amino acid transporter 1-like	Penaeus vannamei	64.933	91	0
g13176.t1	16.4896	0.00865533	T, Day 1	serine/threonine-protein kinase Nek4 isoform X4	Homo sapiens	38.813	58	2.55e-43
g44507.t3	18.3571	0.00857805	T, Day 1	protein kinase C-like	Penaeus vannamei	70.476	49	1.32e-42
g3088.t1	-19.597	0.00850077	T, Day 1
g32057.t1	-19.7444	0.00842349	T, Day 1	tRNA (guanine-N(7)-)-methyltransferase-like	Penaeus vannamei	86.555	98	6.72e-154
g22335.t1	11.5249	0.00834621	T, Day 1	blastula protease 10-like isoform X1	Penaeus vannamei	47.025	92	3.91e-115
g33838.t1	-20.335	0.00826893	T, Day 1
g17722.t1	-20.4979	0.00819165	T, Day 1	FEM-1	Penaeus vannamei	44.068	100	1.53e-65
g27559.t1	-20.7354	0.00811437	T, Day 1	sulfide:quinone oxidoreductase, mitochondrial-like	Penaeus vannamei	76.212	92	0
g17546.t1	-20.7777	0.00803709	T, Day 1
g27973.t1	-20.7788	0.00795981	T, Day 1
g28654.t1	-20.9606	0.00788253	T, Day 1
g2466.t1	-21.0834	0.00780526	T, Day 1	cuticle protein	Penaeus vannamei	60.947	27	9.41e-42
g30492.t1	-21.4961	0.00772798	T, Day 1
g34299.t1	-21.6127	0.0076507	T, Day 1	hemocyte kazal-type proteinase inhibitor	Penaeus vannamei	37.615	48	3.28e-31
g19586.t1	-21.6596	0.00757342	T, Day 1	protein regulator of cytokinesis 1-like	Penaeus vannamei	48.457	97	4.54e-166
g21898.t1	11.5632	0.00749614	T, Day 1	oxysterol-binding protein-related protein 8-like isoform X1	Penaeus vannamei	68.553	100	9.44e-60
g27596.t2	-15.6102	0.00741886	T, Day 1	Tuberin, partial	Penaeus vannamei	78.235	87	0
g15808.t1	-22.1163	0.00734158	T, Day 1	protein fem-1 homolog C-like isoform X2	Penaeus vannamei	48.425	88	1.02e-73
g33388.t1	-22.4107	0.0072643	T, Day 1	queuosine salvage protein-like	Penaeus vannamei	65.476	96	5.36e-167	queuosine salvage protein isoform 1	Homo sapiens	C9ORF64	molecular_function, protein binding, cellular_component, biological_process, tRNA-guanine transglycosylation, tRNA modification
g27638.t1	-22.8173	0.00718702	T, Day 1	protein aveugle-like	Penaeus vannamei	87.387	98	2.87e-63
g30311.t2	-22.9906	0.00710974	T, Day 1	feminization-1	Macrobrachium nipponense	72.751	99	0
g33142.t1	-23.0034	0.00703246	T, Day 1
g27585.t1	-23.0582	0.00695518	T, Day 1	sodium/hydrogen exchanger 9B2-like isoform X1	Penaeus vannamei	54.545	28	4.62e-05
g48552.t1	-23.0671	0.0068779	T, Day 1
g19678.t1	-14.67	0.00680062	T, Day 1
g8381.t2	-23.9802	0.00672334	T, Day 1	ferritin	Macrobrachium nipponense	83.898	100	1.15e-144
g33320.t1	-24.1867	0.00664606	T, Day 1
g17669.t1	-24.5696	0.00656878	T, Day 1
g14546.t1	-24.9024	0.0064915	T, Day 1	zinc finger protein 665-like	Branchiostoma floridae	39.106	53	4.63e-20					Zinc finger
g28166.t1	11.1679	0.00641422	T, Day 1	PREDICTED: glutamine synthetase 2 cytoplasmic isoform X1	Tribolium castaneum	75.698	99	0
g1033.t1	12.6082	0.00633694	T, Day 1	predicted protein	Nematostella vectensis	16.129	53	6.71e-22
g9117.t1	14.0279	0.00625966	T, Day 1	Transposon Ty3-I Gag-Pol polyprotein	Penaeus vannamei	52.893	95	5.89e-30
g15729.t1	-25.6002	0.00618238	T, Day 1
g39434.t1	-25.7695	0.0061051	T, Day 1	putative defense protein Hdd11-like	Penaeus vannamei	39.189	80	7.08e-26
g29523.t1	-25.7812	0.00602782	T, Day 1
g14367.t2	-25.921	0.00595054	T, Day 1	RecName: Full=Histone H2A	Penaeus vannamei	99.123	77	1.53e-74
g28781.t1	-26.0703	0.00587326	T, Day 1
g28396.t1	-26.3849	0.00579598	T, Day 1
g19590.t1	-26.5952	0.0057187	T, Day 1	hsc70-interacting protein	Penaeus vannamei	62.567	89	1.07e-142	hsc70-interacting protein	Oryzias latipes	ST13	protein-containing complex assembly, heat shock protein binding, chaperone cofactor-dependent protein refolding
g26154.t1	13.3939	0.00564142	T, Day 1
g26689.t1	-26.827	0.00556414	T, Day 1	UDP-glucuronosyltransferase 2A3-like	Penaeus vannamei	70.312	99	0
g8825.t1	-27.0259	0.00548686	T, Day 1
g41957.t1	-23.7396	0.00540958	T, Day 1
g15810.t1	-24.27	0.0053323	T, Day 1	protein fem-1 homolog C-like isoform X2	Penaeus vannamei	49.004	81	1.28e-75
g26141.t1	-27.8876	0.00525502	T, Day 1	hinge2	Drosophila melanogaster	24	89	5.17e-09
g21507.t1	-28.9871	0.00517774	T, Day 1	SLIT and NTRK-like protein 3	Branchiostoma floridae	56.364	11	2.6
g19691.t1	-29.1677	0.00510046	T, Day 1
g8392.t1	13.2051	0.00502318	T, Day 1	putative SAP domain-containing ribonucleoprotein	Penaeus vannamei	45.745	81	8.45e-25	CIP29 protein	Homo sapiens	SARNP	transcription export complex, DNA binding, RNA binding, protein binding, nucleus, nucleoplasm, RNA export from nucleus, mRNA export from nucleus, regulation of translation, nuclear speck, mRNA 3'-end processing, cytoplasmic ribonucleoprotein granule, poly(A)+ mRNA export from nucleus
g40108.t1	-29.4854	0.0049459	T, Day 1
g20676.t2	-29.5242	0.00486862	T, Day 1	predicted protein, partial	Nematostella vectensis	38.793	48	3.52e-14
g14465.t1	-29.5299	0.00479134	T, Day 1
g14944.t1	-29.5347	0.00471406	T, Day 1	beclin 1-associated autophagy-related key regulator-like	Penaeus vannamei	78.327	91	1.78e-141
g17719.t1	-29.9219	0.00463679	T, Day 1	FEM-1	Penaeus vannamei	51.556	91	6.55e-68
g7911.t1	-30.274	0.00455951	T, Day 1
g48034.t1	-30.2833	0.00448223	T, Day 1
g25126.t1	-15.7012	0.00440495	T, Day 1	protein fem-1 homolog C-like isoform X2	Penaeus vannamei	45.667	94	1.44e-170
g21068.t1	13.0876	0.00432767	T, Day 1	protein zyg-11 homolog B-like	Penaeus vannamei	78.249	99	0
g1790.t1	-30.8192	0.00425039	T, Day 1	SLIT and NTRK-like protein 3	Branchiostoma floridae	56.604	11	0.99
g27856.t1	-13.3857	0.00417311	T, Day 1	vesicular glutamate transporter 1-like isoform X2	Penaeus vannamei	56.144	98	5.13e-178	major facilitator superfamily transporter 10, isoform C	Drosophila melanogaster	MFS10	transmembrane transport, plasma membrane, transmembrane transporter activity, anion transport, integral component of membrane
g26919.t1	-31.4326	0.00409583	T, Day 1	feminization-1	Macrobrachium nipponense	72.487	98	0
g17123.t1	-31.5803	0.00401855	T, Day 1
g36719.t1	-31.9434	0.00394127	T, Day 1	intraflagellar transport protein 46 homolog isoform X1	Penaeus vannamei	70.56	99	4.07e-160
g21343.t1	-32.0199	0.00386399	T, Day 1	protein fem-1 homolog C-like isoform X2	Penaeus vannamei	46.855	89	2.87e-91
g8865.t1	-32.1661	0.00378671	T, Day 1	apoptosis-inducing factor 1, mitochondrial-like	Penaeus vannamei	73.901	31	0					Mitochondria
g27696.t1	-32.6116	0.00370943	T, Day 1	28S ribosomal protein S10, mitochondrial-like	Penaeus vannamei	86.585	79	5.14e-47
g14544.t1	-32.6691	0.00363215	T, Day 1
g27531.t1	-33.1754	0.00355487	T, Day 1	leukocyte elastase inhibitor-like	Penaeus vannamei	49.616	94	1.05e-128
g7437.t1	-34.0288	0.00347759	T, Day 1
g29755.t1	-34.406	0.00340031	T, Day 1
g19582.t1	-35.1647	0.00332303	T, Day 1	S-methyl-5'-thioadenosine phosphorylase-like	Penaeus vannamei	78.102	99	4.01e-161
g45226.t1	-35.3539	0.00324575	T, Day 1
g47800.t1	-15.2495	0.00316847	T, Day 1	7-dehydrocholesterol reductase-like	Penaeus vannamei	74.01	97	0
g11835.t1	22.874	0.00309119	T, Day 1	integrator complex subunit 9-like	Branchiostoma floridae	46.565	100	0
g37307.t1	-38.2859	0.00301391	T, Day 1
g34663.t1	-15.4632	0.00293663	T, Day 1
g15767.t1	-38.8578	0.00285935	T, Day 1
g27623.t2	-40.6632	0.00278207	T, Day 1	2-oxoisovalerate dehydrogenase subunit beta, mitochondrial-like	Branchiostoma floridae	75.229	34	0					Mitochondria
g42247.t1	-40.9877	0.00270479	T, Day 1
g37319.t1	-42.4517	0.00262751	T, Day 1
g49645.t1	-42.775	0.00255023	T, Day 1
g9126.t1	-43.378	0.00247295	T, Day 1
g9248.t1	37.722	0.00239567	T, Day 1	carnitine O-palmitoyltransferase 1, liver isoform-like	Penaeus vannamei	81.048	33	1.28e-134
g40319.t1	-43.5954	0.00231839	T, Day 1	putative G-protein coupled receptor Mth-like	Penaeus vannamei	31.081	33	4.69e-36
g27994.t1	-43.598	0.00224111	T, Day 1	putative NACHT, LRR and PYD domains-containing protein 12-like	Penaeus vannamei	22.581	37	0.17
g815.t1	-43.626	0.00216383	T, Day 1
g49543.t1	-16.0786	0.00208655	T, Day 1	protein Tob2-like	Penaeus vannamei	52.105	100	1.18e-30
g42516.t1	16.1828	0.00200927	T, Day 1
g22051.t1	-44.4323	0.00193199	T, Day 1
g19583.t1	-18.586	0.00185471	T, Day 1	prefoldin subunit 3-like	Penaeus vannamei	84.946	97	1.08e-115
g30299.t1	-44.7386	0.00177743	T, Day 1	feminization-1	Macrobrachium nipponense	37.615	96	7.35e-126
g27520.t1	-44.8829	0.00170015	T, Day 1	maltase A3-like	Penaeus vannamei	63.058	97	0
g30444.t1	-45.9357	0.00162287	T, Day 1
g39029.t1	23.7616	0.0015456	T, Day 1	trimethyllysine dioxygenase, putative, partial	Ixodes scapularis	39.368	77	3.1e-84
g32409.t3	-46.7354	0.00146832	T, Day 1	protein fem-1 homolog C-like isoform X2	Penaeus vannamei	44.942	90	6.55e-159
g4503.t1	-24.2705	0.00139104	T, Day 1	protein phosphatase PHLPP-like protein	Penaeus vannamei	50.538	64	7.94e-18	RecName: Full=DNA-binding protein inhibitor ID-1; AltName: Full=Inhibitor of DNA binding 1; AltName: Full=Inhibitor of differentiation 1	Mus musculus	ID1	negative regulation of transcription by RNA polymerase II, endothelial cell morphogenesis, protein binding, nucleus, nucleoplasm, cytoplasm, Golgi apparatus, centrosome, multicellular organism development, heart development, protein C-terminus binding, transcription factor binding, positive regulation of gene expression, negative regulation of gene expression, BMP signaling pathway, protein desta…
g30053.t1	-24.8807	0.00131376	T, Day 1	predicted protein, partial	Nematostella vectensis	22.378	94	0.003
g7438.t1	-52.1469	0.00123648	T, Day 1
g36318.t1	20.3038	0.0011592	T, Day 1	exocyst complex component 4 isoform X2	Nematostella vectensis	41.247	96	0
g27040.t1	-52.4919	0.00108192	T, Day 1	G-protein coupled receptor Mth2-like	Penaeus vannamei	37.175	78	3.03e-41
g37175.t1	-58.9783	0.00100464	T, Day 1
g30446.t1	-64.0696	0.000927357	T, Day 1
g27548.t1	-68.2716	0.000850077	T, Day 1
g39464.t1	-73.9872	0.000772798	T, Day 1
g27515.t2	-25.1083	0.000695518	T, Day 1	PREDICTED: protein suppressor of forked	Tribolium castaneum	65.808	100	0	cleavage stimulation factor subunit 3 isoform 1	Mus musculus	CSTF3	nucleoplasm, RNA processing, mRNA processing, mRNA binding, RNA 3'-end processing, nucleus
g27709.t1	-80.1914	0.000618238	T, Day 1	PREDICTED: eye-specific diacylglycerol kinase isoform X1	Tribolium castaneum	73.515	84	0
g751.t1	-90.5941	0.000540958	T, Day 1
g27555.t2	-94.3968	0.000463679	T, Day 1	PREDICTED: protocadherin-15	Tribolium castaneum	42.771	99	0
g27554.t1	-100.729	0.000386399	T, Day 1	xaa-Pro aminopeptidase 1-like isoform X1	Branchiostoma floridae	45.575	90	0
g17690.t1	-119.709	0.000309119	T, Day 1	vacuolar protein sorting 45	Drosophila melanogaster	49.241	99	0
g39721.t1	-60.5604	0.000231839	T, Day 1
g27637.t1	-268.17	0.00015456	T, Day 1
g9280.t1	87.764	7.72798e-05	T, Day 1	arf-GAP with dual PH domain-containing protein 1-like isoform X2	Penaeus vannamei	78.095	32	0
g16088.t2	6.18257	0.0206897	T, Day 3	nascent polypeptide-associated complex subunit alpha-like	Penaeus vannamei	82.222	100	4.36e-106
g9307.t1	5.55264	0.0189655	T, Day 3	X-ray repair cross-complementing protein 6-like	Penaeus vannamei	67.687	97	0
g9295.t1	8.99342	0.0172414	T, Day 3	KAT8 regulatory NSL complex subunit 1-like isoform X1	Penaeus vannamei	61.053	98	1.46e-81
g9213.t1	9.69096	0.0155172	T, Day 3	protein aveugle-like	Penaeus vannamei	87.387	98	2.87e-63
g11163.t2	16.9241	0.0137931	T, Day 3	2-acylglycerol O-acyltransferase 2-B-like isoform X1	Penaeus vannamei	53.846	73	9.2e-59
g3629.t2	18.7462	0.012069	T, Day 3	inhibitor of apoptosis protein	Penaeus vannamei	51.515	40	0
g17552.t1	-24.5405	0.0103448	T, Day 3	trypsin-1-like	Penaeus vannamei	45.196	81	4.11e-72
g8392.t1	8.08218	0.00862069	T, Day 3	putative SAP domain-containing ribonucleoprotein	Penaeus vannamei	45.745	81	8.45e-25
g11163.t1	-28.3383	0.00689655	T, Day 3	2-acylglycerol O-acyltransferase 2-B-like isoform X1	Penaeus vannamei	77.193	52	1.67e-58
g3635.t1	33.9434	0.00517241	T, Day 3	C-type lectin domain family 6 member A-like	Penaeus vannamei	33.784	23	1.84e-21
g21244.t1	28.7349	0.00344828	T, Day 3	homeobox protein Hox-B7-B-like isoform X2	Penaeus vannamei	52.297	89	2.76e-81
g9214.t1	229.784	0.00172414	T, Day 3	trimethyllysine dioxygenase, mitochondrial-like isoform X3	Penaeus vannamei	64.638	87	4.6e-166					Mitochondria
g3629.t2	12.9033	0.0238095	T, Day 5	inhibitor of apoptosis protein	Penaeus vannamei	51.515	40	0
g9311.t1	14.9999	0.0214286	T, Day 5	translation initiation factor IF-2-like isoform X2	Penaeus vannamei	83.916	46	1.22e-77
g3635.t1	19.409	0.0190476	T, Day 5	C-type lectin domain family 6 member A-like	Penaeus vannamei	33.784	23	1.84e-21
g9196.t1	13.121	0.0166667	T, Day 5
g9232.t1	18.0697	0.0142857	T, Day 5	2-oxoisovalerate dehydrogenase subunit beta, mitochondrial	Ixodes scapularis	76.435	33	0					Mitochondria
g9307.t1	15.2792	0.0119048	T, Day 5	X-ray repair cross-complementing protein 6-like	Penaeus vannamei	67.687	97	0
g8392.t1	8.2305	0.00952381	T, Day 5	putative SAP domain-containing ribonucleoprotein	Penaeus vannamei	45.745	81	8.45e-25
g9295.t1	28.3748	0.00714286	T, Day 5	KAT8 regulatory NSL complex subunit 1-like isoform X1	Penaeus vannamei	61.053	98	1.46e-81
g9310.t1	246.975	0.0047619	T, Day 5	translation initiation factor IF-2-like isoform X1	Penaeus vannamei	68.966	41	1.3e-48
g9213.t1	41.79	0.00238095	T, Day 5	protein aveugle-like	Penaeus vannamei	87.387	98	2.87e-63
g21411.t1	-4.92815	0.0183333	T, Day 11
g25546.t1	-10.2699	0.0166667	T, Day 11	Fasciclin-2	Penaeus vannamei	62.052	85	0
g20884.t1	6.48442	0.015	T, Day 11	actin 57B	Drosophila melanogaster	86.472	100	0
g8392.t1	8.42854	0.0133333	T, Day 11	putative SAP domain-containing ribonucleoprotein	Penaeus vannamei	45.745	81	8.45e-25
g3604.t1	14.9143	0.0116667	T, Day 11	GH12877p	Drosophila melanogaster	89.526	96	0
g9213.t1	16.7252	0.01	T, Day 11	protein aveugle-like	Penaeus vannamei	87.387	98	2.87e-63
g3629.t2	24.1337	0.00833333	T, Day 11	inhibitor of apoptosis protein	Penaeus vannamei	51.515	40	0
g9295.t1	34.9865	0.00666667	T, Day 11	KAT8 regulatory NSL complex subunit 1-like isoform X1	Penaeus vannamei	61.053	98	1.46e-81
g9344.t1	40.5324	0.005	T, Day 11	leukocyte elastase inhibitor-like	Penaeus vannamei	48.849	94	1.98e-126
g9395.t1	86.6533	0.00333333	T, Day 11
g3625.t1	16.7872	0.00166667	T, Day 11	zinc finger E-box-binding homeobox protein zag-1-like isoform X2	Penaeus vannamei	71.277	97	0					Zinc finger
g34105.t1	-5.27141	0.0112903	T, Day 17	cuticle protein CP1158-like	Penaeus vannamei	65.816	99	9.39e-77
g30699.t1	-4.98255	0.00967742	T, Day 17	cuticle protein CP1158-like	Penaeus vannamei	51.042	100	1.47e-47
g31474.t1	-4.64087	0.00806452	T, Day 17	pro-resilin-like isoform X2	Penaeus vannamei	71.028	89	9.25e-43
g3597.t1	16.4786	0.00645161	T, Day 17	PREDICTED: delta-1-pyrroline-5-carboxylate synthase	Tribolium castaneum	63.386	79	0
g21188.t1	17.0298	0.00483871	T, Day 17	Protein sidekick-like Protein	Tribolium castaneum	45.833	66	2.25e-69
g9389.t1	16.8502	0.00322581	T, Day 17
g3629.t2	68.4597	0.0016129	T, Day 17	inhibitor of apoptosis protein	Penaeus vannamei	51.515	40	0
g31101.t1	3.84369	0.00273239	Paired t	Pre-mRNA-splicing factor RBM22	Penaeus vannamei	89.349	56	1.82e-79
g27256.t1	-3.85743	0.00272331	Paired t	mediator of RNA polymerase II transcription subunit 1-like	Penaeus vannamei	63.837	97	0	mediator complex subunit 1, isoform A	Drosophila melanogaster	MED1	transcription coregulator activity, mediator complex, nucleus, regulation of transcription by RNA polymerase II, positive regulation of transcription by RNA polymerase II
g17690.t1	-3.86388	0.00271423	Paired t	PREDICTED: vacuolar protein sorting-associated protein 45	Tribolium castaneum	51.939	99	0	vacuolar protein sorting 45	Drosophila melanogaster	VPS45	neurotransmitter secretion, synaptic vesicle priming, synaptic vesicle, vesicle-mediated transport, SNARE binding, vesicle docking involved in exocytosis, early endosome, protein binding, endocytosis, endosomal vesicle fusion, plasma membrane to endosome transport, intracellular protein transport, Golgi membrane
g31721.t1	3.86474	0.00270516	Paired t	ATP-citrate synthase isoform 2	Homo sapiens	76.329	95	0	ATP-citrate synthase isoform 2	Mus musculus	ACLY	nucleotide binding, catalytic activity, ATP citrate synthase activity, protein binding, ATP binding, nucleoplasm, cytoplasm, mitochondrion, cytosol, plasma membrane, acetyl-CoA metabolic process, acetyl-CoA biosynthetic process, citrate metabolic process, oxaloacetate metabolic process, lipid metabolic process, fatty acid biosynthetic process, lipid biosynthetic process, transferase activity, met…
g31586.t1	3.86698	0.00269608	Paired t	ATP synthase subunit alpha, mitochondrial	Oryzias latipes	89.159	61	0	ATP synthase subunit alpha, mitochondrial	Oryzias latipes	LOC101160076	proton-transporting ATP synthase complex, catalytic core F(1), proton-transporting ATP synthase activity, rotational mechanism, ATP binding, ATP synthesis coupled proton transport, ADP binding, mitochondrial proton-transporting ATP synthase, catalytic core	Mitochondria
g9162.t1	3.87107	0.002687	Paired t	UDP-glucuronosyltransferase 2C1-like	Penaeus vannamei	66.535	97	0
g897.t2	3.87461	0.00267792	Paired t	protein ERGIC-53-like isoform X3	Penaeus vannamei	83.439	64	0	ergic53, isoform A	Drosophila melanogaster	ERGIC53	endomembrane system, endoplasmic reticulum organization, mannose binding, endoplasmic reticulum to Golgi vesicle-mediated transport, Golgi membrane, endoplasmic reticulum membrane, COPII-coated ER to Golgi transport vesicle, endoplasmic reticulum-Golgi intermediate compartment, Golgi organization
g13196.t1	-3.87668	0.00266885	Paired t	protein ANTAGONIST OF LIKE HETEROCHROMATIN PROTEIN 1-like	Penaeus vannamei	39.835	53	1.05e-72
g22889.t1	3.88266	0.00265977	Paired t	splicing factor U2af 38 kDa subunit-like	Penaeus vannamei	80.465	83	3.67e-121	U2 small nuclear riboprotein auxiliary factor 38, isoform B	Drosophila melanogaster	U2AF38	mRNA splicing, via spliceosome, poly-pyrimidine tract binding, U2AF complex, mRNA binding, metal ion binding, regulation of alternative mRNA splicing, via spliceosome, nucleus, precatalytic spliceosome, RNA splicing, pre-mRNA 3'-splice site binding, spliceosomal complex
g38004.t1	-3.88966	0.00265069	Paired t	40S ribosomal protein SA-like	Penaeus vannamei	77.743	100	6.29e-146	40S ribosomal protein SA isoform 1	Homo sapiens	RPSA	nuclear-transcribed mRNA catabolic process, nonsense-mediated decay, virus receptor activity, RNA binding, structural constituent of ribosome, laminin receptor activity, protein binding, nucleus, nucleoplasm, cytoplasm, cytosol, plasma membrane, translation, translational initiation, SRP-dependent cotranslational protein targeting to membrane, cell adhesion, membrane, viral transcription, cytosol…
g26066.t1	3.8988	0.00264161	Paired t	kinesin-like protein Klp61F	Penaeus vannamei	46.875	90	4.41e-50
g15718.t1	-3.90531	0.00263253	Paired t	zinc finger protein 367-like	Penaeus vannamei	66.327	24	4.65e-29					Zinc finger
g15527.t2	3.90806	0.00262346	Paired t	PREDICTED: long-chain-fatty-acid--CoA ligase 4 isoform X10	Tribolium castaneum	52.841	89	0	Acyl-CoA synthetase long-chain, isoform D	Drosophila melanogaster	ACSL	positive regulation of sequestering of triglyceride, axon guidance, nervous system development, endoplasmic reticulum, cytoplasm, chemical synaptic transmission, segmentation, axon, long-chain fatty acid-CoA ligase activity, long-chain fatty acid metabolic process, peroxisome, palmitoyl-CoA ligase activity, phosphatidylglycerol biosynthetic process, long-chain fatty-acyl-CoA biosynthetic process,…
g8584.t1	3.90812	0.00261438	Paired t	signal-induced proliferation-associated 1-like protein 2 isoform X1	Penaeus vannamei	64.024	20	3.84e-45
g16102.t1	-3.90967	0.0026053	Paired t	growth hormone-inducible transmembrane protein-like	Penaeus vannamei	77.551	99	0
g43170.t1	3.91197	0.00259622	Paired t	probable 28S ribosomal protein S23, mitochondrial	Penaeus vannamei	67.241	100	4.05e-70	mitochondrial ribosomal protein S23	Drosophila melanogaster	MRPS23	translation, ribosome, structural constituent of ribosome, mitochondrial translation, mitochondrial small ribosomal subunit, mitochondrion
g15528.t1	3.91773	0.00258715	Paired t	osteoclast-stimulating factor 1-like	Penaeus vannamei	64.563	93	1.46e-97	osteoclast-stimulating factor 1 isoform X4	Homo sapiens	OSTF1	ossification, protein binding, extracellular region, intracellular anatomical structure, SH3 domain binding, secretory granule lumen, neutrophil degranulation, ficolin-1-rich granule lumen, signal transduction
g5.t1	-3.9219	0.00257807	Paired t	putative RNA-binding protein Luc7-like 2 isoform X2	Penaeus vannamei	88.679	65	6.14e-117	putative RNA-binding protein Luc7-like 2 isoform X13	Mus musculus	LUC7L2	nucleus, nuclear speck, enzyme binding, U1 snRNP, mRNA splice site selection, U2-type prespliceosome, mRNA binding
g18558.t1	-3.92706	0.00256899	Paired t	probable peroxisomal membrane protein PEX13	Penaeus vannamei	70.37	36	4.02e-105	peroxisomal membrane protein PEX13	Mus musculus	PEX13	peroxisome targeting sequence binding, fatty acid alpha-oxidation, neuron migration, suckling behavior, peroxisome, peroxisomal membrane, integral component of peroxisomal membrane, locomotory behavior, protein transport, membrane, integral component of membrane, protein import into peroxisome matrix, docking, cerebral cortex cell migration, microtubule-based peroxisome localization, peroxisomal …
g22946.t1	3.9298	0.00255991	Paired t	SET and MYND domain-containing protein 4-like	Penaeus vannamei	31.757	90	1.48e-106	SET and MYND domain containing, class 4, member 3	Drosophila melanogaster	SMYD4-3	cytoplasm, histone deacetylase binding, negative regulation of gene expression, compound eye photoreceptor development
g17555.t1	-3.93154	0.00255084	Paired t	LOW QUALITY PROTEIN: ATP-binding cassette sub-family F member 1-like	Penaeus vannamei	77.679	16	6.98e-156
g13192.t1	-3.95552	0.00254176	Paired t	putative CD81 protein	Penaeus vannamei	33.178	86	1.56e-25
g24698.t1	-3.95946	0.00253268	Paired t	pre-rRNA-processing protein TSR1 homolog isoform X1	Penaeus vannamei	50.177	94	3.01e-66	TSR1, 20S rRNA accumulation, homolog (yeast), isoform CRA_b, partial	Mus musculus	TSR1	nucleus, ribosome biogenesis, maturation of SSU-rRNA from tricistronic rRNA transcript (SSU-rRNA, 5.8S rRNA, LSU-rRNA), preribosome, small subunit precursor, U3 snoRNA binding, endonucleolytic cleavage of tricistronic rRNA transcript (SSU-rRNA, 5.8S rRNA, LSU-rRNA), GTP binding, GTPase activity
g15516.t1	3.96066	0.0025236	Paired t	disabled homolog 2-interacting protein-like, partial	Penaeus vannamei	68.718	98	0
g19200.t1	-3.97828	0.00251452	Paired t	NADP-dependent isocitrate dehydrogenase, putative	Ixodes scapularis	78.333	97	0
g33612.t1	3.98134	0.00250545	Paired t	delta(14)-sterol reductase-like	Penaeus vannamei	63.519	60	1.53e-89
g35755.t1	3.98629	0.00249637	Paired t
g11740.t1	-3.991	0.00248729	Paired t	60S ribosomal protein L28-like	Penaeus vannamei	64.596	100	1.92e-64
g38365.t1	3.99736	0.00247821	Paired t	PREDICTED: probable glutamine--tRNA ligase	Tribolium castaneum	60.052	99	0	Glutaminyl-tRNA synthetase	Drosophila melanogaster	GLNRS	aminoacyl-tRNA synthetase multienzyme complex, ATP binding, dendrite morphogenesis, glutamine-tRNA ligase activity, cytoplasm, glutaminyl-tRNA aminoacylation, cytosol
g4076.t1	3.9983	0.00246914	Paired t	PREDICTED: putative leucine-rich repeat-containing protein DDB_G0290503 isoform X1	Tribolium castaneum	55.072	22	9.29e-12
g27190.t1	3.99972	0.00246006	Paired t	solute carrier family 45 member 3-like	Penaeus vannamei	71.54	92	0	solute carrier family 45 member 3	Oryzias latipes	SLC45A3	sucrose:proton symporter activity, membrane
g38026.t1	-4.0059	0.00245098	Paired t	dolichyl-diphosphooligosaccharide--protein glycosyltransferase subunit DAD1-like	Penaeus vannamei	92.982	100	8.75e-72	defender against apoptotic cell death 1	Drosophila melanogaster	DAD1	dolichyl-diphosphooligosaccharide-protein glycotransferase activity, endomembrane system, protein N-linked glycosylation, integral component of endoplasmic reticulum membrane, oligosaccharyltransferase complex
g37946.t1	-4.03476	0.0024419	Paired t	pre-mRNA-processing factor 19-like	Branchiostoma floridae	68.966	95	0	Pre-RNA processing factor 19	Drosophila melanogaster	PRP19	ubiquitin protein ligase activity, DNA repair, spliceosomal complex, mRNA splicing, via spliceosome, ubiquitin-protein transferase activity, protein ubiquitination, Prp19 complex, precatalytic spliceosome, catalytic step 2 spliceosome, chromatin organization, regulation of alternative mRNA splicing, via spliceosome, generation of catalytic spliceosome for first transesterification step, U2-type c…
g9383.t1	4.03489	0.00243282	Paired t	cAMP-dependent protein kinase	Branchiostoma floridae	79.348	96	0	cAMP-dependent protein kinase catalytic subunit alpha isoform Calpha1	Homo sapiens	PRKACA	G2/M transition of mitotic cell cycle, magnesium ion binding, acrosomal vesicle, mesoderm formation, neural tube closure, regulation of heart rate, stimulatory C-type lectin receptor signaling pathway, renal water homeostasis, protein kinase activity, protein serine/threonine kinase activity, AMP-activated protein kinase activity, cAMP-dependent protein kinase activity, protein serine/threonine/t…
g48682.t1	-4.03704	0.00242375	Paired t	bifunctional 3'-phosphoadenosine 5'-phosphosulfate synthase-like isoform X4	Penaeus vannamei	85.689	99	0	bifunctional 3'-phosphoadenosine 5'-phosphosulfate synthase 2	Oryzias latipes	LOC101171603	3'-phosphoadenosine 5'-phosphosulfate biosynthetic process, sulfate assimilation, adenylylsulfate kinase activity
g10002.t1	4.03938	0.00241467	Paired t	histone deacetylase 1-like isoform X1	Branchiostoma floridae	80.879	96	0
g31285.t1	4.04084	0.00240559	Paired t	mitotic-spindle organizing protein 1-like	Penaeus vannamei	89.362	51	7.87e-22	mitotic-spindle organizing protein 1	Mus musculus	MZT1	cytoplasm, centrosome, spindle, cytoskeleton, gamma-tubulin ring complex, gamma-tubulin complex localization, mitotic spindle assembly, microtubule nucleation by interphase microtubule organizing center, interphase microtubule organizing center
g46336.t1	4.04739	0.00239651	Paired t	dehydrogenase/reductase SDR family member 7-like isoform X2	Penaeus vannamei	70.571	99	0	dehydrogenase/reductase SDR family member 7	Oryzias latipes	DHRS7
g26040.t1	4.0509	0.00238744	Paired t	ATP synthase subunit O, mitochondrial-like	Penaeus vannamei	80.788	99	6.2e-114	ATP synthase, oligomycin sensitivity conferring protein	Drosophila melanogaster	ATPSYNO	proton transmembrane transport, mitochondrion, mitochondrial proton-transporting ATP synthase, stator stalk, proton-transporting ATP synthase activity, rotational mechanism, mitochondrial ATP synthesis coupled proton transport, ATP synthesis coupled proton transport, proton-transporting ATP synthase complex, catalytic core F(1)	Mitochondria
g38825.t1	4.06251	0.00237836	Paired t	probable U3 small nucleolar RNA-associated protein 11	Penaeus vannamei	68.775	100	1.6e-111	probable U3 small nucleolar RNA-associated protein 11	Oryzias latipes	UTP11	nucleolus, small-subunit processome
g38012.t1	-4.07531	0.00236928	Paired t	mannose-1-phosphate guanyltransferase alpha-B	Ixodes scapularis	60.748	99	0
g33292.t1	-4.07788	0.0023602	Paired t
g22468.t1	4.09046	0.00235113	Paired t	extracellular sulfatase Sulf-1-like	Penaeus vannamei	59.824	89	0
g33905.t1	4.09064	0.00234205	Paired t	group XV phospholipase A2-like	Penaeus vannamei	41.045	87	1.02e-69	lysophospholipase 3 (lysosomal phospholipase A2) variant, partial	Homo sapiens	PLA2G15	lysophospholipase activity, phospholipid binding, extracellular region, extracellular space, nucleoplasm, lysosome, phospholipid metabolic process, glycerophospholipid metabolic process, diacylglycerol biosynthetic process, phosphatidylserine metabolic process, ceramide metabolic process, zinc ion binding, O-acyltransferase activity, phospholipase A1 activity, fatty acid catabolic process, membra…
g26863.t1	-4.10253	0.00233297	Paired t
g49410.t1	-4.11563	0.00232389	Paired t	GDI-1 GDP dissociation inhibitor, putative, partial	Ixodes scapularis	79.564	41	0	GDP dissociation inhibitor, isoform B	Drosophila melanogaster	GDI	GDP-dissociation inhibitor activity, neurotransmitter secretion, vesicle-mediated transport, synaptic vesicle, protein transport, small GTPase mediated signal transduction, cytosol, cytoplasm, Rab GDP-dissociation inhibitor activity
g9748.t1	-4.11887	0.00231481	Paired t	presequence protease, mitochondrial	Oryzias latipes	48.506	97	0	metalloprotease 1	Homo sapiens	PITRM1	metalloendopeptidase activity, mitochondrion, mitochondrial matrix, proteolysis, protein targeting to mitochondrion, enzyme activator activity, metallopeptidase activity, zinc ion binding, regulation of catalytic activity, protein processing	Mitochondria
g30242.t2	4.1277	0.00230574	Paired t	actin-related protein 6-like	Penaeus vannamei	89.46	98	0	ARP6 actin-related protein 6 homolog, partial	Homo sapiens	ACTR6	protein binding, nucleus, cytoplasm, cytoskeleton, nucleosome binding, Swr1 complex, histone exchange
g36998.t1	4.13953	0.00229666	Paired t
g8412.t1	4.14189	0.00228758	Paired t
g615.t1	4.14691	0.0022785	Paired t	ER membrane protein complex subunit 3-like	Penaeus vannamei	93.596	99	4.44e-139	ER membrane protein complex subunit 3	Oryzias latipes	EMC3
g9757.t1	-4.14712	0.00226943	Paired t	zinc transporter ZIP11-like	Penaeus vannamei	68.678	100	2.94e-148	zinc transporter ZIP11 isoform 2	Mus musculus	SLC39A11	zinc ion transmembrane transporter activity, nucleus, cytoplasm, Golgi apparatus, plasma membrane, ion transport, zinc ion transport, integral component of membrane, metal ion transport, metal ion transmembrane transporter activity, transmembrane transport, zinc ion transmembrane transport, membrane
g6171.t1	4.14862	0.00226035	Paired t	LOW QUALITY PROTEIN: serine/threonine-protein phosphatase 5-like	Branchiostoma floridae	73.75	82	0	serine/threonine-protein phosphatase 5	Oryzias latipes	PPP5C	nucleus, cytosol, protein serine/threonine phosphatase activity
g49347.t1	-4.14862	0.00225127	Paired t	farnesoic acid O-methyltransferase	Macrobrachium nipponense	96.018	100	5.38e-162
g18379.t1	4.15216	0.00224219	Paired t	bromodomain-containing protein 7-like isoform X1	Penaeus vannamei	70.549	95	0	bromodomain-containing protein 7 isoform X2	Oryzias latipes	BRD7	lysine-acetylated histone binding, regulation of transcription by RNA polymerase II, nucleus
g6532.t1	4.16415	0.00223312	Paired t	LOW QUALITY PROTEIN: N-acetylgalactosaminyltransferase 7-like	Penaeus vannamei	88.014	62	0	GALNT7 protein, partial	Homo sapiens	GALNT7	Golgi membrane, polypeptide N-acetylgalactosaminyltransferase activity, carbohydrate metabolic process, protein O-linked glycosylation, membrane, integral component of membrane, O-glycan processing, protein phosphopantetheinylation, carbohydrate binding, metal ion binding, extracellular exosome, Golgi apparatus
g23842.t1	4.18127	0.00222404	Paired t	PREDICTED: leucine carboxyl methyltransferase 1	Tribolium castaneum	54.098	98	1.22e-120	Crystal structure of human leucine carboxylmethyltransferase-1 in complex with S-adenosyl homocysteine	Homo sapiens	LCMT1	G2/M transition of mitotic cell cycle, protein C-terminal carboxyl O-methyltransferase activity, protein binding, nucleoplasm, cellular protein modification process, protein methylation, C-terminal protein methylation, S-adenosylmethionine-dependent methyltransferase activity, regulation of glucose metabolic process, protein C-terminal leucine carboxyl O-methyltransferase activity, negative regul…
g38975.t1	4.18354	0.00221496	Paired t	putative type I inositol-3,4-bisphosphate 4-phosphatase-like	Penaeus vannamei	87.129	61	4.57e-119	ubiquitin carboxyl-terminal hydrolase isozyme L3	Oryzias latipes	UCHL3	cytoplasm, protein deubiquitination, thiol-dependent ubiquitin-specific protease activity
g20942.t1	-4.19196	0.00220588	Paired t	ubiquitin carboxyl-terminal esterase L3	Penaeus vannamei	72.549	99	4.79e-49	ubiquitin carboxyl-terminal hydrolase isozyme L3	Oryzias latipes	UCHL3	cytoplasm, protein deubiquitination, thiol-dependent ubiquitin-specific protease activity
g26550.t1	4.19488	0.0021968	Paired t	COP9 signalosome complex subunit 4 isoform a	Mus musculus	72.236	99	0	Structural basis of Cullin-2 RING E3 ligase regulation by the COP9 signalosome	Homo sapiens	RBX1	MAPK cascade, protein polyubiquitination, nucleotide-excision repair, DNA damage recognition, nucleotide-excision repair, DNA duplex unwinding, protein binding, nucleoplasm, cytosol, transcription-coupled nucleotide-excision repair, nucleotide-excision repair, preincision complex stabilization, nucleotide-excision repair, preincision complex assembly, nucleotide-excision repair, DNA incision, 3'-…
g3809.t1	4.20227	0.00218773	Paired t	methyltransferase-like protein 7A	Penaeus vannamei	53.358	34	1.45e-85	methyltransferase-like protein 7A	Oryzias latipes	LOC101174569
g24575.t1	4.20875	0.00217865	Paired t	zinc finger RNA-binding protein-like isoform X11	Branchiostoma floridae	54.654	90	0	zinc finger RNA-binding protein	Homo sapiens	ZFR	DNA binding, RNA binding, protein binding, nucleus, chromosome, cytoplasm, multicellular organism development, zinc ion binding, single-stranded RNA binding, double-stranded RNA binding	Zinc finger
g36260.t1	4.21338	0.00216957	Paired t	autophagy-related protein 2 homolog B-like isoform X2	Branchiostoma floridae	32.821	99	0
g12920.t1	4.21909	0.00216049	Paired t	tudor domain-containing protein 3	Oryzias latipes	36.216	64	1.29e-45
g8167.t1	-4.22338	0.00215142	Paired t	T-complex protein 1 subunit alpha-like	Penaeus vannamei	89.924	99	0
g22584.t1	4.23273	0.00214234	Paired t	LOW QUALITY PROTEIN: lachesin-like	Penaeus vannamei	95.238	79	1.28e-178
g8215.t2	-4.23763	0.00213326	Paired t	LOW QUALITY PROTEIN: putative uncharacterized oxidoreductase C513.07	Penaeus vannamei	71.505	84	0
g37297.t3	4.25638	0.00212418	Paired t	acylamino-acid-releasing enzyme-like	Penaeus vannamei	64.451	93	0	acylamino-acid-releasing enzyme	Mus musculus	APEH	serine-type endopeptidase activity, cytoplasm, cytosol, proteolysis, serine-type peptidase activity, omega peptidase activity, hydrolase activity, nuclear membrane, identical protein binding, amyloid-beta metabolic process
g4514.t1	-4.25857	0.00211511	Paired t
g25822.t1	4.26105	0.00210603	Paired t	ubiquitin-conjugating enzyme	Penaeus vannamei	98.701	100	8.09e-108	Shigella Effector Kinase OspG bound to E2-Ub UbcH7-Ub Conjugate	Homo sapiens	UBI4
g36280.t2	4.26358	0.00209695	Paired t	RNA-editing deaminase 1	Penaeus vannamei	65.347	95	1.07e-114
g3794.t1	4.26404	0.00208787	Paired t	RecName: Full=Flap endonuclease 1; Short=FEN-1; AltName: Full=Flap structure-specific endonuclease 1	Branchiostoma floridae	72.131	39	0	flap structure specific endonuclease 1, isoform CRA_b, partial	Mus musculus	FEN1	magnesium ion binding, chromosome, telomeric region, DNA binding, catalytic activity, nuclease activity, endonuclease activity, RNA-DNA hybrid ribonuclease activity, exonuclease activity, nucleus, nucleoplasm, nucleolus, mitochondrion, DNA replication, DNA repair, cellular response to DNA damage stimulus, memory, 5'-3' exonuclease activity, hydrolase activity, hydrolase activity, acting on ester …
g39002.t1	4.26718	0.00207879	Paired t	potential E3 ubiquitin-protein ligase ariadne-2-like	Penaeus vannamei	97.79	100	7e-127	HT005 protein	Homo sapiens	ARIH2	protein polyubiquitination, ubiquitin-protein transferase activity, protein binding, nucleus, nucleoplasm, cytoplasm, ubiquitin-dependent protein catabolic process, multicellular organism development, zinc ion binding, protein ubiquitination, ubiquitin conjugating enzyme binding, developmental cell growth, protein K63-linked ubiquitination, protein K48-linked ubiquitination, hematopoietic stem ce…
g44230.t1	4.26721	0.00206972	Paired t
g16088.t1	-4.27006	0.00206064	Paired t	nascent polypeptide-associated complex subunit alpha-like	Penaeus vannamei	82.589	100	7.12e-108
g27657.t1	-4.27107	0.00205156	Paired t
g41652.t1	4.27148	0.00204248	Paired t	proteasome activator complex subunit 4-like isoform X4	Branchiostoma floridae	49.392	86	0	Psme4 protein, partial	Mus musculus	PSME4	proteasome complex, nucleus, nucleoplasm, cytoplasm, cytosol, DNA repair, cellular response to DNA damage stimulus, multicellular organism development, spermatogenesis, proteasomal ubiquitin-independent protein catabolic process, peptidase activator activity, cell differentiation, spermatogenesis, exchange of chromosomal proteins, lysine-acetylated histone binding, spermatoproteasome complex, pro…
g21320.t1	-4.28839	0.00203341	Paired t	protein zwilch homolog	Penaeus vannamei	57	53	4.17e-27	protein zwilch homolog	Oryzias latipes	ZWILCH	mitotic spindle assembly checkpoint, RZZ complex, protein localization to kinetochore
g6051.t1	4.29059	0.00202433	Paired t	septin-7-like isoform X2	Penaeus vannamei	86.316	83	2.78e-34
g23833.t1	4.30329	0.00201525	Paired t	mRNA (2'-O-methyladenosine-N(6)-)-methyltransferase-like isoform X2	Branchiostoma floridae	53.172	76	0
g11714.t1	-4.30669	0.00200617	Paired t	40S ribosomal protein S8-like	Penaeus vannamei	79.532	90	8.2e-97
g35711.t1	-4.30768	0.0019971	Paired t
g31055.t1	4.3098	0.00198802	Paired t	trimeric intracellular cation channel type 1B.1-like	Penaeus vannamei	90.614	100	0
g36701.t1	4.31404	0.00197894	Paired t	histone H1-beta, late embryonic-like isoform X1	Penaeus vannamei	62.759	84	1.81e-38	histone H1.0	Homo sapiens	H1-0	negative regulation of transcription by RNA polymerase II, chromatin, nucleosome, euchromatin, minor groove of adenine-thymine-rich DNA binding, RNA binding, protein binding, nucleus, nucleoplasm, Golgi apparatus, apoptotic DNA fragmentation, nucleosome assembly, chromatin silencing, actin cytoskeleton, nuclear body, transcription repressor complex, chromatin DNA binding, positive regulation of t…
g9869.t1	4.32023	0.00196986	Paired t	ubiquitin conjugation factor E4 B-like	Branchiostoma floridae	43.671	96	0	ubiquitin conjugation factor E4 B isoform X4	Mus musculus	UBE4B	ubiquitin ligase complex, protein polyubiquitination, ventricular trabecula myocardium morphogenesis, protein binding, ATP binding, nucleus, cytoplasm, protein folding, ubiquitin-dependent protein catabolic process, protein monoubiquitination, granzyme-mediated apoptotic signaling pathway, response to UV, protein ubiquitination, enzyme binding, neuron projection development, ubiquitin-ubiquitin l…
g7681.t1	-4.32453	0.00196078	Paired t
g44924.t1	4.32626	0.00195171	Paired t	vacuolar protein sorting-associated protein 45-like	Penaeus vannamei	80.912	100	0	vacuolar protein sorting 45	Drosophila melanogaster	VPS45	neurotransmitter secretion, synaptic vesicle priming, synaptic vesicle, vesicle-mediated transport, SNARE binding, vesicle docking involved in exocytosis, early endosome, protein binding, endocytosis, endosomal vesicle fusion, plasma membrane to endosome transport, intracellular protein transport, Golgi membrane
g19429.t1	4.32795	0.00194263	Paired t	protein Hook homolog 3-like isoform X1	Penaeus vannamei	85.533	97	0	protein Hook homolog 3 isoform X3	Oryzias latipes	HOOK3	centrosome, cytoskeleton-dependent intracellular transport, dynein light intermediate chain binding, cytoplasm, cytoplasmic microtubule organization, microtubule binding
g35999.t1	4.33895	0.00193355	Paired t	putative pre-mRNA-splicing factor ATP-dependent RNA helicase PRP1 isoform X2	Branchiostoma floridae	84.66	93	0	DEAH-box helicase 15, isoform B	Drosophila melanogaster	DHX15	RNA helicase activity, spliceosomal complex, mRNA splicing, via spliceosome, ATP binding, precatalytic spliceosome, catalytic step 2 spliceosome, positive regulation of p38MAPK cascade, RNA binding, intracellular anatomical structure
g7764.t1	4.34302	0.00192447	Paired t	MAGUK p55 subfamily member 5-like	Penaeus vannamei	80.315	39	2.39e-55	stardust, isoform P	Drosophila melanogaster	SDT	apical plasma membrane, establishment or maintenance of epithelial cell apical/basal polarity, establishment or maintenance of polarity of embryonic epithelium, apical cortex, guanylate kinase activity, establishment or maintenance of neuroblast polarity, zonula adherens assembly, apicolateral plasma membrane, subapical complex, cell-cell junction assembly, septate junction, morphogenesis of an e…
g34631.t1	4.36653	0.0019154	Paired t	rab GDP dissociation inhibitor alpha	Oryzias latipes	68.322	45	0	GDP dissociation inhibitor, isoform B	Drosophila melanogaster	GDI	GDP-dissociation inhibitor activity, neurotransmitter secretion, vesicle-mediated transport, synaptic vesicle, protein transport, small GTPase mediated signal transduction, cytosol, cytoplasm, Rab GDP-dissociation inhibitor activity
g3790.t1	4.36684	0.00190632	Paired t	putative glycine receptor subunit alpha-2-like isoform X3	Penaeus vannamei	59.817	37	0
g41191.t1	-4.37161	0.00189724	Paired t	la protein homolog	Penaeus vannamei	66.758	94	1.07e-166	lupus La protein	Oryzias latipes	SSB
g38.t1	4.38513	0.00188816	Paired t	ATP-binding cassette sub-family F member 2-like	Branchiostoma floridae	63.05	99	0	ATP-binding cassette sub-family F member 2	Oryzias latipes	ABCF2B
g41003.t1	4.38625	0.00187908	Paired t	zipper, isoform C	Drosophila melanogaster	68.109	99	0	zipper, isoform C	Drosophila melanogaster	ZIP	dorsal closure, Malpighian tubule morphogenesis, head involution, salivary gland morphogenesis, border follicle cell migration, imaginal disc-derived wing hair organization, muscle attachment, myofibril assembly, sarcomere organization, muscle contraction, Z disc, dorsal closure, spreading of leading edge cells, dorsal closure, leading edge cell differentiation, mitotic cytokinesis, ATP binding, …
g14790.t1	4.39805	0.00187001	Paired t	DNA polymerase alpha catalytic subunit-like	Penaeus vannamei	77.672	64	0
g41964.t1	-4.40138	0.00186093	Paired t	adenosylhomocysteinase, isoform C	Drosophila melanogaster	79.108	32	0	adenosylhomocysteinase	Oryzias latipes	AHCY	cytosol, S-adenosylmethionine cycle, adenosylhomocysteinase activity
g30708.t1	4.41026	0.00185185	Paired t	transport and Golgi organization protein 11-like	Penaeus vannamei	84.337	83	3.2e-45	transport and golgi organization 11, isoform A	Drosophila melanogaster	TANGO11	molecular_function, endoplasmic reticulum, protein secretion, endoplasmic reticulum membrane, cytoplasm	Mitochondria
g1087.t1	4.41385	0.00184277	Paired t
g3808.t1	4.43337	0.0018337	Paired t	gamma-interferon-inducible lysosomal thiol reductase-like	Penaeus vannamei	57.065	88	7.73e-77	gamma-interferon-inducible lysosomal thiol reductase	Oryzias latipes	IFI30	oxidoreductase activity, acting on a sulfur group of donors, oxidoreductase activity, lysosome
g35977.t1	4.43523	0.00182462	Paired t	putative pleckstrin-likey domain-containing family G member 4B-like isoform X2, partial	Penaeus vannamei	86.111	98	0	Puratrophin-1-like, isoform A	Drosophila melanogaster	PURA	cellular_component, guanyl-nucleotide exchange factor activity, positive regulation of Rho protein signal transduction, imaginal disc-derived leg morphogenesis, neuron projection morphogenesis, regulation of locomotor rhythm
g35998.t1	4.43649	0.00181554	Paired t	programmed cell death protein 4-like	Penaeus vannamei	87.023	100	2.19e-170	programmed cell death 4, isoform B	Drosophila melanogaster	PDCD4	negative regulation of transcription, DNA-templated, germarium-derived female germ-line cyst formation, positive regulation of stem cell differentiation, cytosol, nucleus
g27102.t1	4.44084	0.00180646	Paired t	proteasome subunit beta type-3-like	Penaeus vannamei	81.463	100	5.63e-127	proteasome subunit beta type-3 isoform X1	Oryzias latipes	PSMB3	proteasome core complex, proteasome core complex, beta-subunit complex, proteasomal protein catabolic process
g9758.t1	-4.45176	0.00179739	Paired t	cleft lip and palate transmembrane protein 1-like protein	Branchiostoma floridae	55.408	98	0
g38993.t1	4.45621	0.00178831	Paired t	ubiquitin-conjugating enzyme E2 J1-like isoform X1	Penaeus vannamei	91.935	98	2.14e-128	ubiquitin-conjugating enzyme E2 J1	Homo sapiens	UBE2J1	protein binding, ATP binding, endoplasmic reticulum membrane, spermatid development, integral component of membrane, protein N-linked glycosylation via asparagine, ubiquitin-dependent ERAD pathway, ubiquitin protein ligase binding, regulation of tumor necrosis factor production, ubiquitin conjugating enzyme activity, negative regulation of retrograde protein transport, ER to cytosol, protein poly…
g31733.t1	-4.45765	0.00177923	Paired t
g6746.t1	4.45785	0.00177015	Paired t	homeobox protein MSX-3-like	Penaeus vannamei	72.321	90	4.4e-106	homeobox protein MSX-1	Oryzias latipes	MSX1A
g11318.t1	4.46182	0.00176107	Paired t	putative eukaryotic translation initiation factor 4 gamma 1-like isoform X2	Penaeus vannamei	71.429	84	4.02e-45
g12934.t1	4.46316	0.001752	Paired t	crimpled	Drosophila melanogaster	49.541	86	5.33e-27	crimpled	Drosophila melanogaster	CRIM	molecular_function, positive regulation of voltage-gated potassium channel activity, sleep, GPI anchor binding, regulation of synaptic transmission, cholinergic, septate junction assembly, regulation of tube size, open tracheal system, liquid clearance, open tracheal system, septate junction
g21214.t1	4.4758	0.00174292	Paired t	methyltransferase-like protein 24	Penaeus vannamei	68.229	99	6.52e-89	methyltransferase-like protein 24	Oryzias latipes	METTL24
g36131.t1	4.47716	0.00173384	Paired t	gem-associated protein 5-like	Penaeus vannamei	54.583	80	2.63e-163	gem-associated protein 5 isoform 5	Mus musculus	GEMIN5	RNA 7-methylguanosine cap binding, spliceosomal snRNP assembly, RNA binding, mRNA 3'-UTR binding, nucleus, nucleoplasm, cytoplasm, cytosol, mRNA processing, translation, regulation of translation, RNA splicing, nuclear body, snRNA binding, U1 snRNA binding, U4 snRNA binding, U4atac snRNA binding, SMN complex, SMN-Gemin2 complex, SMN-Sm protein complex, ribosome binding
g27698.t1	-4.48154	0.00172476	Paired t
g39876.t1	-4.48344	0.00171569	Paired t	serine protease inhibitor 88Ea-like	Penaeus vannamei	76.039	100	0
g9761.t1	-4.48959	0.00170661	Paired t	serine/threonine-protein kinase mTOR isoform X1	Ixodes scapularis	58.304	99	0	serine/threonine-protein kinase mTOR	Oryzias latipes	MTOR
g9714.t1	-4.49188	0.00169753	Paired t	U6 snRNA phosphodiesterase-like	Penaeus vannamei	60.704	97	3.72e-131	RecName: Full=U6 snRNA phosphodiesterase	Mus musculus	USB1	3'-5'-exoribonuclease activity, nuclease activity, nucleus, nucleoplasm, RNA splicing, hydrolase activity, U6 snRNA 3'-end processing, intercellular bridge
g13178.t1	4.49963	0.00168845	Paired t	serine/threonine-protein kinase RIO3-like	Penaeus vannamei	72.313	84	0
g30433.t1	4.50503	0.00167938	Paired t	60S ribosomal protein L27-like	Penaeus vannamei	61.842	97	1.33e-26	60S ribosomal protein L27	Homo sapiens	RPL27	nuclear-transcribed mRNA catabolic process, nonsense-mediated decay, RNA binding, structural constituent of ribosome, protein binding, nucleus, nucleoplasm, nucleolus, cytosol, ribosome, focal adhesion, rRNA processing, translation, translational initiation, SRP-dependent cotranslational protein targeting to membrane, membrane, viral transcription, cytosolic large ribosomal subunit, extracellular…
g14185.t1	4.50725	0.0016703	Paired t	PREDICTED: staphylococcal nuclease domain-containing protein 1	Tribolium castaneum	57.692	96	0	staphylococcal nuclease domain-containing protein 1	Oryzias latipes	SND1	cytoplasm, RNA catabolic process, nucleus, nuclease activity, RNA binding
g8196.t1	-4.52216	0.00166122	Paired t	ATP-dependent RNA helicase #46	Homo sapiens	89.443	28	0	DEAH-box helicase 15, isoform B	Drosophila melanogaster	DHX15	RNA helicase activity, spliceosomal complex, mRNA splicing, via spliceosome, ATP binding, precatalytic spliceosome, catalytic step 2 spliceosome, positive regulation of p38MAPK cascade, RNA binding, intracellular anatomical structure
g15686.t1	-4.52507	0.00165214	Paired t
g8391.t1	4.53304	0.00164306	Paired t	cytosolic endo-beta-N-acetylglucosaminidase-like isoform X1	Penaeus vannamei	54.086	98	0	cytosolic endo-beta-N-acetylglucosaminidase isoform X4	Mus musculus	ENGASE	cytoplasm, protein deglycosylation, metabolic process, hydrolase activity, hydrolase activity, acting on glycosyl bonds, mannosyl-glycoprotein endo-beta-N-acetylglucosaminidase activity, hydrolase activity, hydrolyzing O-glycosyl compounds
g39887.t1	-4.53985	0.00163399	Paired t	serpin 1	Macrobrachium nipponense	53.885	91	2.2e-134	serine peptidase inhibitor, clade B, member 3A	Mus musculus	SERPINB3A	protease binding, serine-type endopeptidase inhibitor activity, negative regulation of peptidase activity, enzyme binding, protection from natural killer cell mediated cytotoxicity, extracellular space, negative regulation of endopeptidase activity
g40079.t1	4.54354	0.00162491	Paired t	proteasome subunit beta type-5-like	Penaeus vannamei	78.909	100	4.93e-157	proteasome (prosome, macropain) subunit, beta type, 5	Homo sapiens	PSMB5	MAPK cascade, protein polyubiquitination, proteasome complex, stimulatory C-type lectin receptor signaling pathway, antigen processing and presentation of exogenous peptide antigen via MHC class I, TAP-dependent, threonine-type endopeptidase activity, protein binding, nucleus, nucleoplasm, centrosome, cytosol, proteasome core complex, proteolysis, regulation of cellular amino acid metabolic proce…
g31675.t1	4.54369	0.00161583	Paired t	mitochondrial import receptor subunit TOM40 homolog 1-like	Penaeus vannamei	90.419	56	2.64e-107	haymaker protein, partial	Homo sapiens	TOMM40	protein binding, mitochondrion, mitochondrial outer membrane, mitochondrial outer membrane translocase complex, mitochondrial inner membrane, cytosol, protein targeting to mitochondrion, protein transmembrane transporter activity, porin activity, integral component of membrane, macroautophagy, integral component of mitochondrial outer membrane, mitochondria-associated endoplasmic reticulum membra…
g34533.t1	4.54503	0.00160675	Paired t	medium-chain specific acyl-CoA dehydrogenase, mitochondrial-like	Penaeus vannamei	70.904	59	2.46e-166					Mitochondria
g39888.t1	-4.56611	0.00159768	Paired t	serpin 1	Macrobrachium nipponense	92.067	100	0	leukocyte elastase inhibitor	Oryzias latipes	LOC101163464
g27810.t1	4.60147	0.0015886	Paired t	growth hormone-inducible transmembrane protein-like	Penaeus vannamei	77.259	99	0
g7896.t1	4.61246	0.00157952	Paired t	LOW QUALITY PROTEIN: nucleolar protein dao-5-like	Penaeus vannamei	66.841	35	2.04e-148	uncoordinated 76, isoform C	Drosophila melanogaster	UNC-76	axo-dendritic transport, kinesin binding, axon, cytoplasm
g26556.t1	4.65137	0.00157044	Paired t	actin 42A	Drosophila melanogaster	98.138	100	0	actin 42A	Drosophila melanogaster	ACT42A	brahma complex
g19582.t1	-4.65398	0.00156137	Paired t	S-methyl-5'-thioadenosine phosphorylase-like	Penaeus vannamei	78.102	99	4.01e-161	S-methyl-5'-thioadenosine phosphorylase	Oryzias latipes	MTAP	S-methyl-5-thioadenosine phosphorylase activity, cytosol, L-methionine salvage from methylthioadenosine
g3789.t1	4.6604	0.00155229	Paired t	2-hydroxyacyl-CoA lyase	Drosophila melanogaster	62.014	99	0	2-hydroxyacyl-CoA lyase	Drosophila melanogaster	HACL	magnesium ion binding, carbon-carbon lyase activity, fatty acid alpha-oxidation, peroxisome, thiamine pyrophosphate binding
g41109.t1	4.66808	0.00154321	Paired t	trafficking protein particle complex subunit 2-like protein	Penaeus vannamei	90.551	61	1.2e-79	trafficking protein particle complex subunit 2-like protein	Mus musculus	TRAPPC2L	intracellular anatomical structure, endoplasmic reticulum, Golgi apparatus, cytosol, vesicle-mediated transport, TRAPP complex, intracellular membrane-bounded organelle, endoplasmic reticulum to Golgi vesicle-mediated transport, nucleus, cytoplasm
g3798.t1	4.69301	0.00153413	Paired t	ATP synthase subunit beta, mitochondrial	Ixodes scapularis	80.19	100	0	ATP synthase subunit beta, mitochondrial	Oryzias latipes	ATP5F1B	proton-transporting ATP synthase activity, rotational mechanism, mitochondrial proton-transporting ATP synthase complex, proton-transporting ATP synthase complex, catalytic core F(1), mitochondrial ATP synthesis coupled proton transport	Mitochondria
g15529.t1	4.69908	0.00152505	Paired t	60S ribosomal protein L28-like	Penaeus vannamei	64.596	100	1.92e-64
g38613.t1	4.70139	0.00151598	Paired t	putative G-protein coupled receptor Mth-like	Penaeus vannamei	28.074	26	8.66e-30
g9685.t1	4.70375	0.0015069	Paired t	LOW QUALITY PROTEIN: serine/threonine-protein kinase PAK mbt-like	Penaeus vannamei	82.353	35	0	mushroom bodies tiny	Drosophila melanogaster	MBT	mushroom body development, compound eye photoreceptor cell differentiation, ATP binding, protein binding, positive regulation of compound eye photoreceptor development, adherens junction, small GTPase binding, protein serine/threonine kinase activity, activation of MAPK activity, protein phosphorylation, cytoskeleton organization, compound eye development, protein kinase activity, plasma membrane…
g13794.t1	4.70682	0.00149782	Paired t	neuron navigator 3-like isoform X2	Penaeus vannamei	65.207	99	0
g18470.t1	4.71742	0.00148874	Paired t	protein scribble homolog	Penaeus vannamei	71.747	73	4.9e-115
g38472.t1	4.7355	0.00147967	Paired t	group XV phospholipase A2-like	Penaeus vannamei	45.409	85	8.95e-125	lysophospholipase 3 (lysosomal phospholipase A2) variant, partial	Homo sapiens	PLA2G15	lysophospholipase activity, phospholipid binding, extracellular region, extracellular space, nucleoplasm, lysosome, phospholipid metabolic process, glycerophospholipid metabolic process, diacylglycerol biosynthetic process, phosphatidylserine metabolic process, ceramide metabolic process, zinc ion binding, O-acyltransferase activity, phospholipase A1 activity, fatty acid catabolic process, membra…
g11916.t1	4.74034	0.00147059	Paired t	proteasome subunit alpha type-7-like	Penaeus vannamei	84.672	12	9.12e-70
g28477.t1	4.76984	0.00146151	Paired t	integrator complex subunit 2 isoform 1	Homo sapiens	52.87	83	0	integrator complex subunit 2 isoform 1	Homo sapiens	INTS2	protein binding, nucleus, nucleoplasm, cytoplasm, membrane, integral component of membrane, snRNA processing, nuclear membrane, integrator complex, snRNA transcription by RNA polymerase II, snRNA 3'-end processing
g36718.t1	-4.77339	0.00145243	Paired t	exportin-7-like isoform X5	Branchiostoma floridae	66.063	96	0	ran-binding protein 17 isoform X4	Homo sapiens	RANBP17	GTP binding, nuclear pore, protein import into nucleus, mRNA transport, nuclear export signal receptor activity, protein export from nucleus, cytoplasm
g8500.t1	-4.78771	0.00144336	Paired t	very-long-chain 3-oxoacyl-CoA reductase-like	Penaeus vannamei	76.5	49	2.86e-105	very-long-chain 3-oxoacyl-CoA reductase	Mus musculus	HSD17B12	fibronectin binding, estradiol 17-beta-dehydrogenase activity, collagen binding, endoplasmic reticulum, lipid metabolic process, steroid biosynthetic process, heparin binding, fatty acid elongase complex, positive regulation of cell-substrate adhesion, membrane, integral component of membrane, oxidoreductase activity, extracellular matrix organization, extracellular matrix, long-chain-fatty-acyl-…
g19.t1	-4.79486	0.00143428	Paired t	inhibitor of growth protein 5-like isoform X1	Penaeus vannamei	90.438	100	6.52e-151	inhibitor of growth protein 4 isoform 3	Homo sapiens	ING4	histone acetyltransferase complex, transcription coactivator activity, protein binding, nucleus, nucleoplasm, cytosol, DNA replication, protein acetylation, apoptotic process, DNA damage response, signal transduction by p53 class mediator resulting in transcription of p21 class mediator, cell cycle arrest, negative regulation of cell population proliferation, methylated histone binding, positive …
g19401.t1	4.81222	0.0014252	Paired t	cytochrome c1, heme protein, mitochondrial-like	Penaeus vannamei	84.211	99	2.89e-179	cytochrome c1, isoform B	Drosophila melanogaster	CYT-C1	mitochondrial respiratory chain complex III, mitochondrial electron transport, ubiquinol to cytochrome c, ubiquinol-cytochrome-c reductase activity, heme binding, mitochondrion	Mitochondria
g22887.t1	4.81448	0.00141612	Paired t	eukaryotic translation initiation factor 3 subunit A-like, partial	Penaeus vannamei	77.808	85	0
g30935.t1	4.81579	0.00140704	Paired t	RNA-binding protein PNO1-like	Penaeus vannamei	70.504	96	1.35e-65	RNA-binding protein PNO1	Mus musculus	PNO1	nucleic acid binding, RNA binding, nucleus, nucleoplasm, nucleolus, biological_process
g12591.t1	4.82069	0.00139797	Paired t	putative 40S ribosomal protein S4	Penaeus vannamei	84.436	92	2.14e-162
g27709.t1	-4.8332	0.00138889	Paired t	PREDICTED: eye-specific diacylglycerol kinase isoform X1	Tribolium castaneum	73.515	84	0	retinal degeneration A, isoform B	Drosophila melanogaster	RDGA	diacylglycerol kinase activity, phototransduction, phosphatidylinositol biosynthetic process, rhodopsin mediated signaling pathway, deactivation of rhodopsin mediated signaling, lipid phosphorylation, phosphatidic acid biosynthetic process, photoreceptor cell maintenance, protein kinase C-activating G protein-coupled receptor signaling pathway, NAD+ kinase activity, sensory perception of smell, t…
g22702.t1	4.84859	0.00137981	Paired t	putative ubiquitin-conjugating enzyme E2 G1	Penaeus vannamei	92.857	35	4.62e-99	ubiquitin-conjugating enzyme E2G 1 (UBC7 homolog, C. elegans), isoform CRA_c, partial	Mus musculus	UBE2G1	nucleotide binding, ubiquitin-protein transferase activity, ATP binding, transferase activity, ubiquitin protein ligase binding, cellular protein catabolic process, ubiquitin conjugating enzyme activity, protein K63-linked ubiquitination, protein K48-linked ubiquitination, proteasome-mediated ubiquitin-dependent protein catabolic process, protein polyubiquitination, ubiquitin-dependent protein ca…
g27771.t1	4.86796	0.00137073	Paired t	myocardin-related transcription factor B-like isoform X4	Penaeus vannamei	72.931	100	0	Myocardin-related transcription factor, isoform H	Drosophila melanogaster	MRTF	cytoplasm, border follicle cell migration, actin cytoskeleton organization, nucleus, activating transcription factor binding, transcription coactivator activity, positive regulation of transcription by RNA polymerase II, mesodermal cell migration, DNA-binding transcription activator activity, RNA polymerase II-specific, open tracheal system development, imaginal disc-derived wing morphogenesis, r…
g16632.t1	-4.86865	0.00136166	Paired t	cell division cycle-associated protein 3-like	Penaeus vannamei	50	97	7.03e-38
g41157.t1	4.89366	0.00135258	Paired t	rhotekin-like	Penaeus vannamei	82.222	91	1.33e-151	rhotekin isoform X2	Oryzias latipes	RTKNA
g8370.t1	4.89422	0.0013435	Paired t	lethal(2) giant larvae protein homolog 1-like isoform X2	Branchiostoma floridae	55.861	46	0
g36292.t1	4.92911	0.00133442	Paired t	probable peroxisomal membrane protein PEX13	Penaeus vannamei	70.37	53	1.49e-107	peroxisomal membrane protein PEX13	Mus musculus	PEX13	peroxisome targeting sequence binding, fatty acid alpha-oxidation, neuron migration, suckling behavior, peroxisome, peroxisomal membrane, integral component of peroxisomal membrane, locomotory behavior, protein transport, membrane, integral component of membrane, protein import into peroxisome matrix, docking, cerebral cortex cell migration, microtubule-based peroxisome localization, peroxisomal …
g9892.t1	4.93985	0.00132534	Paired t	serine/threonine-protein kinase B-raf	Oryzias latipes	48.985	94	0	Structure of a MAPK pathway complex	Homo sapiens	BRAF	MAPK cascade, activation of MAPKK activity, protein kinase activity, protein serine/threonine kinase activity, calcium ion binding, protein binding, ATP binding, nucleus, cytosol, plasma membrane, protein phosphorylation, epidermal growth factor receptor signaling pathway, animal organ morphogenesis, positive regulation of gene expression, positive regulation of glucose transmembrane transport, p…
g46324.t1	4.94184	0.00131627	Paired t	WW domain-binding protein 2-like	Penaeus vannamei	85.441	100	1.25e-132	WW domain binding protein 2, isoform F	Drosophila melanogaster	WBP2	positive regulation of transcription by RNA polymerase II, positive regulation of imaginal disc growth, cytosol, nucleus, positive regulation of transcription, DNA-templated, chromatin DNA binding, transcription coactivator activity
g3807.t1	4.94984	0.00130719	Paired t	delta-aminolevulinic acid dehydratase-like	Penaeus vannamei	82.508	99	0	Crystal Structure of 5-aminolevulinic acid dehydratase (ALAD) from Mus musculs	Mus musculus	ALAD	catalytic activity, porphobilinogen synthase activity, extracellular space, cytosol, porphyrin-containing compound biosynthetic process, heme biosynthetic process, response to nutrient, metabolic process, zinc ion binding, response to organic substance, response to metal ion, response to zinc ion, lyase activity, tetrapyrrole biosynthetic process, response to drug, identical protein binding, resp…
g24495.t2	4.9537	0.00129811	Paired t	methyl-CpG binding domain protein 1, isoform CRA_f	Mus musculus	30.962	17	3.32e-11	methyl-CpG binding domain protein 1, isoform CRA_f	Mus musculus	MBD1	chromatin, heterochromatin, DNA binding, chromatin binding, protein binding, nucleus, chromosome, nucleolus, cytoplasm, zinc ion binding, methyl-CpG binding, double-stranded methylated DNA binding, negative regulation of gene expression, nuclear matrix, nuclear speck, unmethylated CpG binding, metal ion binding, negative regulation of astrocyte differentiation
g7909.t1	4.97897	0.00128903	Paired t	apoptosis inhibitor 5-like	Penaeus vannamei	77.828	35	0	apoptosis inhibitor 5	Oryzias latipes	API5	negative regulation of apoptotic process, nucleus, RNA binding
g35436.t1	4.9844	0.00127996	Paired t	PREDICTED: density-regulated protein homolog	Tribolium castaneum	69.061	100	8.12e-78	density regulated protein, isoform B	Drosophila melanogaster	DENR	translation initiation factor activity, positive regulation of insulin receptor signaling pathway, mRNA 5'-UTR binding, positive regulation of ecdysone receptor-mediated signaling pathway, translation reinitiation, protein-containing complex, positive regulation of cell population proliferation, mRNA binding, formation of translation preinitiation complex
g25997.t1	5.00389	0.00127088	Paired t	protein PRRC2C-like isoform X1	Penaeus vannamei	62.231	82	0
g31659.t1	5.02809	0.0012618	Paired t	zinc finger protein 367-like	Penaeus vannamei	66.327	24	4.65e-29					Zinc finger
g1440.t1	-5.06494	0.00125272	Paired t	Protein YIF1B-A	Penaeus vannamei	75.701	99	3.52e-162	protein YIF1B isoform 2	Mus musculus	YIF1B	molecular_function, endoplasmic reticulum, endoplasmic reticulum-Golgi intermediate compartment, Golgi apparatus, protein targeting to membrane, endoplasmic reticulum to Golgi vesicle-mediated transport, protein transport, membrane, integral component of membrane, endoplasmic reticulum membrane, integral component of Golgi membrane, COPII-coated ER to Golgi transport vesicle
g13180.t2	5.10288	0.00124365	Paired t	PREDICTED: exportin-7 isoform X2	Tribolium castaneum	72.997	98	0
g31585.t1	5.11025	0.00123457	Paired t	twisted gastrulation protein homolog 1-B-like	Penaeus vannamei	66.111	51	1.28e-79	crossveinless, isoform B	Drosophila melanogaster	CV	negative regulation of BMP signaling pathway, positive regulation of BMP signaling pathway, extracellular space, BMP binding, regulation of imaginal disc-derived wing vein specification, positive regulation of muscle organ development, regulation of BMP signaling pathway
g19405.t1	5.15632	0.00122549	Paired t	putative NADH dehydrogenase	Penaeus vannamei	83.913	95	1.79e-147	NDUFV2	Homo sapiens	NDUFV2	protein binding, nucleoplasm, mitochondrion, mitochondrial inner membrane, mitochondrial respiratory chain complex I, cytosol, mitochondrial electron transport, NADH to ubiquinone, nervous system development, NADH dehydrogenase (ubiquinone) activity, electron transfer activity, mitochondrial respiratory chain complex I assembly, metal ion binding, cardiac muscle tissue development, 2 iron, 2 sulf…
g42744.t1	5.15642	0.00121641	Paired t	probable pyruvate dehydrogenase E1 component subunit alpha, mitochondrial isoform X2	Penaeus vannamei	87.679	57	0	pyruvate dehydrogenase E1 alpha subunit, isoform A	Drosophila melanogaster	PDHA	mitochondrion, mitochondrial pyruvate dehydrogenase complex, acetyl-CoA biosynthetic process from pyruvate, pyruvate metabolic process, pyruvate dehydrogenase (acetyl-transferring) activity	Mitochondria
g15028.t1	5.17321	0.00120733	Paired t	SUN domain-containing protein 2-like isoform X2	Branchiostoma floridae	57.303	16	1.11e-59	SUN domain-containing protein 1 isoform X4	Oryzias latipes	SUN1B
g21075.t1	-5.17833	0.00119826	Paired t	rhotekin-like	Penaeus vannamei	81.022	91	3.69e-151
g36751.t1	-5.19353	0.00118918	Paired t	selenide, water dikinase	Penaeus vannamei	94.656	78	9.23e-85	selenophosphate synthetase 1 +E9 variant	Homo sapiens	SEPHS1	protein binding, ATP binding, GTP binding, plasma membrane, cellular protein modification process, phosphorylation, nuclear membrane, identical protein binding, metal ion binding, selenocysteine biosynthetic process, selenide, water dikinase activity, cytoplasm
g13163.t1	5.20541	0.0011801	Paired t	LOW QUALITY PROTEIN: alpha-(1,6)-fucosyltransferase-like	Penaeus vannamei	68.764	95	0
g19388.t1	5.20899	0.00117102	Paired t	kinetochore protein Spc25	Oryzias latipes	30.189	86	2.15e-15	kinetochore protein Spc25	Oryzias latipes	SPC25	Ndc80 complex, chromosome segregation
g9696.t1	5.21157	0.00116195	Paired t	histone-lysine N-methyltransferase ASH1L isoform 2	Homo sapiens	48.592	17	0	histone-lysine N-methyltransferase ASH1L isoform 2	Homo sapiens	ASH1L	skeletal system development, negative regulation of acute inflammatory response, DNA binding, chromatin binding, nucleus, nucleoplasm, chromosome, Golgi apparatus, bicellular tight junction, single fertilization, post-embryonic development, flagellated sperm motility, histone methyltransferase activity (H3-K4 specific), negative regulation of I-kappaB kinase/NF-kappaB signaling, negative regulati…
g3835.t1	5.23693	0.00115287	Paired t	AP-4 complex subunit sigma-1 isoform 2	Homo sapiens	36.62	99	1.28e-31	AP-4 complex subunit sigma-1 isoform 2	Homo sapiens	AP4S1	protein targeting, protein localization, AP-4 adaptor complex, endosome lumen, trans-Golgi network membrane, intracellular membrane-bounded organelle, vesicle-mediated transport
g46276.t1	-5.23847	0.00114379	Paired t	39S ribosomal protein L37, mitochondrial-like	Penaeus vannamei	47.222	99	1.41e-125	mitochondrial ribosomal protein L37	Drosophila melanogaster	MRPL37	structural constituent of ribosome, translation, mitochondrial large ribosomal subunit, mitochondrial translation, mitochondrion
g19590.t1	-5.26696	0.00113471	Paired t	hsc70-interacting protein	Penaeus vannamei	62.567	89	1.07e-142	hsc70-interacting protein	Oryzias latipes	ST13	protein-containing complex assembly, heat shock protein binding, chaperone cofactor-dependent protein refolding
g9101.t1	-5.27599	0.00112564	Paired t
g7378.t1	5.29307	0.00111656	Paired t
g9795.t1	-5.30233	0.00110748	Paired t	homeobox protein MSX-3-like	Penaeus vannamei	72.321	90	4.4e-106	homeobox protein MSX-1	Oryzias latipes	MSX1A
g7380.t1	5.30711	0.0010984	Paired t
g18469.t2	5.31904	0.00108932	Paired t	protein lap4-like	Penaeus vannamei	73.607	57	0
g8194.t1	-5.363	0.00108025	Paired t	mitochondrial acyl carrier protein	Penaeus vannamei	71.111	30	1.41e-35	NADH:ubiquinone oxidoreductase SDAP subunit, partial	Homo sapiens	NDUFAB1	acyl carrier activity, fatty acid binding, calcium ion binding, protein binding, nucleoplasm, mitochondrion, mitochondrial inner membrane, mitochondrial respiratory chain complex I, mitochondrial matrix, mitochondrial electron transport, NADH to ubiquinone, fatty acid biosynthetic process, NADH dehydrogenase (ubiquinone) activity, protein lipoylation, mitochondrial membrane, mitochondrial respira…	Mitochondria
g44405.t1	5.3637	0.00107117	Paired t	Pogo transposable element with ZNF domain	Penaeus vannamei	63.547	72	0	relative of woc, isoform A	Drosophila melanogaster	ROW	nucleus, chromatin binding, protein binding, euchromatin, regulation of transcription by RNA polymerase II, protein-containing complex, regulation of transcription, DNA-templated, sequence-specific DNA binding, DNA-binding transcription factor activity, RNA polymerase II-specific
g43907.t1	5.36797	0.00106209	Paired t	Mediator of RNA polymerase II transcription subunit 16	Penaeus vannamei	72.674	72	0
g35997.t1	5.40345	0.00105301	Paired t	nuclear RNA export factor 1-like	Penaeus vannamei	55	48	4.42e-105	nuclear RNA export factor 1 isoform 1	Homo sapiens	NXF1	RNA binding, mRNA binding, protein binding, nucleus, nuclear pore, nucleoplasm, cytoplasm, cytosol, RNA export from nucleus, mRNA export from nucleus, cytoplasmic stress granule, viral process, nuclear speck, nuclear inclusion body, transcription export complex, poly(A)+ mRNA export from nucleus
g20210.t1	5.42806	0.00104394	Paired t	protein AAR2 homolog	Penaeus vannamei	55.957	100	9.97e-101	RIKEN cDNA 0610011L14 gene	Mus musculus	AAR2	molecular_function, cellular_component, spliceosomal complex, mRNA processing, RNA splicing, spliceosomal tri-snRNP complex assembly
g22944.t1	5.48559	0.00103486	Paired t	ADP-ribosylation factor GTPase-activating protein 1	Penaeus vannamei	74.419	95	2.89e-166	ADP-ribosylation factor GTPase activating protein 1, isoform A	Drosophila melanogaster	ARFGAP1	GTPase activator activity, regulation of GTPase activity, Golgi stack, regulation of ARF protein signal transduction, regulation of endocytosis, Golgi membrane
g36693.t1	5.50014	0.00102578	Paired t	PRELI domain-containing protein 1, mitochondrial-like	Penaeus vannamei	67.727	100	3.53e-100	preli-like, isoform C	Drosophila melanogaster	PREL	mitochondrion, mitochondrial crista, dendrite morphogenesis, mitochondrion morphogenesis, phospholipid transport, phosphatidic acid transfer activity, mitochondrial intermembrane space	Mitochondria
g46350.t1	5.52585	0.0010167	Paired t	toll-6	Tribolium castaneum	47.323	98	0	tollo	Drosophila melanogaster	TOLLO	regulation of protein glycosylation, peripheral nervous system neuron development, axis elongation, convergent extension, signal transduction
g16623.t1	5.52916	0.00100763	Paired t	egalitarian protein homolog	Ixodes scapularis	33.974	63	5.95e-14
g41165.t1	-5.56998	0.000998548	Paired t	protein zyg-11 homolog B	Ixodes scapularis	47.867	99	0	protein zyg-11 homolog B isoform X1	Homo sapiens	ZYG11B	protein binding, protein quality control for misfolded or incompletely synthesized proteins, Cul2-RING ubiquitin ligase complex, positive regulation of proteasomal ubiquitin-dependent protein catabolic process
g23865.t1	5.57492	0.00098947	Paired t	transcription factor 20 isoform X2	Mus musculus	26.852	15	8.45e-19
g33643.t1	5.58146	0.000980392	Paired t	F-box-like/WD repeat-containing protein TBL1XR1 isoform X2	Branchiostoma floridae	75	29	0	F-box-like/WD repeat-containing protein TBL1XR1 isoform 1	Homo sapiens	TBL1XR1	histone deacetylase complex, negative regulation of transcription by RNA polymerase II, transcription regulatory region sequence-specific DNA binding, transcription corepressor activity, protein binding, nucleus, nucleoplasm, beta-catenin binding, transcription repressor complex, regulation of lipid metabolic process, histone binding, proteasome-mediated ubiquitin-dependent protein catabolic proc…
g9875.t1	5.59532	0.000971314	Paired t	exosome complex component MTR3-like	Penaeus vannamei	71.536	72	1.96e-141	exosome complex component MTR3	Oryzias latipes	EXOSC6	nuclear exosome (RNase complex), nuclear-transcribed mRNA catabolic process, exonucleolytic, 3'-5', cytoplasmic exosome (RNase complex), polyadenylation-dependent snoRNA 3'-end processing, nuclear mRNA surveillance, nucleolus, U4 snRNA 3'-end processing, rRNA catabolic process
g39.t1	5.60622	0.000962237	Paired t	EG:EG0002.3	Drosophila melanogaster	40.418	61	1.78e-74
g1441.t1	-5.61979	0.000953159	Paired t	NADH-ubiquinone oxidoreductase subunit 8-like	Penaeus vannamei	97.191	99	4.01e-127	NADH dehydrogenase (ubiquinone) 23 kDa subunit	Drosophila melanogaster	ND-23	mitochondrial electron transport, NADH to ubiquinone, mitochondrial respiratory chain complex I, NADH dehydrogenase activity, 4 iron, 4 sulfur cluster binding, mitochondrion, mitochondrial ATP synthesis coupled electron transport, mitochondrial respiratory chain complex I assembly, aerobic respiration
g3779.t1	5.6334	0.000944081	Paired t	PREDICTED: V-type proton ATPase subunit B	Tribolium castaneum	91.441	98	0	V-type proton ATPase subunit B, brain isoform	Mus musculus	ATP6V1B2	ruffle, ATP binding, cytoplasm, cytosol, plasma membrane, microvillus, ion transport, membrane, integral component of membrane, apical plasma membrane, hydrolase activity, proton-transporting V-type ATPase, V1 domain, myelin sheath, intracellular membrane-bounded organelle, ATP metabolic process, proton transmembrane transport
g42613.t1	5.64769	0.000935004	Paired t	out at first protein-like	Penaeus vannamei	91.398	63	2.16e-49	Chd64, isoform C	Drosophila melanogaster	CHD64	smooth muscle contraction, striated muscle thin filament, juvenile hormone response element binding, juvenile hormone mediated signaling pathway, protein binding
g3777.t1	5.66491	0.000925926	Paired t	prefoldin subunit 3-like	Penaeus vannamei	84.946	97	1.08e-115	Vbp1 protein, partial	Mus musculus	VBP1	amyloid-beta binding, nucleus, cytoplasm, cytosol, protein folding, prefoldin complex, intracellular membrane-bounded organelle, unfolded protein binding, negative regulation of amyloid fibril formation, polysome, tubulin complex assembly, tubulin binding, microtubule-based process
g20242.t1	-5.67626	0.000916848	Paired t	cyclin-Y-like, partial	Penaeus vannamei	91.6	46	1.25e-159	cyclin Y, isoform B	Drosophila melanogaster	CYCY	protein kinase binding, positive regulation of canonical Wnt signaling pathway, cyclin-dependent protein serine/threonine kinase activator activity, developmental growth, positive regulation of cyclin-dependent protein serine/threonine kinase activity, cytoplasm, plasma membrane, cyclin-dependent protein serine/threonine kinase regulator activity
g28402.t1	5.71202	0.000907771	Paired t	LOW QUALITY PROTEIN: plasma membrane calcium-transporting ATPase 2-like	Penaeus vannamei	94.527	100	0	plasma membrane calcium ATPase, isoform O	Drosophila melanogaster	PMCA	ATP binding, calcium ion transmembrane transport, cellular calcium ion homeostasis, plasma membrane, intracellular membrane-bounded organelle, regulation of cytosolic calcium ion concentration, ATPase-coupled cation transmembrane transporter activity, calcium transmembrane transporter activity, phosphorylative mechanism, integral component of plasma membrane
g23868.t1	5.72114	0.000898693	Paired t	histone H2A-like	Penaeus vannamei	99.13	77	5.44e-75
g16628.t1	5.72967	0.000889615	Paired t	cell division cycle-associated protein 3-like	Penaeus vannamei	50	96	6.46e-38
g8382.t1	5.73831	0.000880537	Paired t	ferritin	Macrobrachium nipponense	84.834	100	2.09e-130	ferritin 1 heavy chain homologue, isoform A	Drosophila melanogaster	FER1HCH	ferrous iron binding, intracellular ferritin complex, cellular iron ion homeostasis, response to fungus, extracellular region, Golgi apparatus, fusome, detoxification of iron ion, iron ion import across plasma membrane, ferric iron binding, ferroxidase activity, cytoplasm, intracellular sequestering of iron ion
g26553.t1	5.75001	0.00087146	Paired t	myosin-3-like	Penaeus vannamei	55.122	37	1.54e-54	cilia- and flagella-associated protein 58	Homo sapiens	CFAP58	protein binding, extracellular space, cilium, cytoskeleton
g28404.t1	5.80101	0.000862382	Paired t	39S ribosomal protein L37, mitochondrial-like	Penaeus vannamei	47.222	99	1.41e-125
g2644.t1	5.83789	0.000853304	Paired t	pollen-specific leucine-rich repeat extensin-like protein 1 isoform X2	Penaeus vannamei	64.16	70	9.33e-98	protein CASC3 isoform X2	Oryzias latipes	CASC3	exon-exon junction complex
g27596.t2	-5.8547	0.000844227	Paired t	Tuberin, partial	Penaeus vannamei	78.235	87	0
g23525.t1	5.93899	0.000835149	Paired t	vacuolar protein sorting-associated protein 29	Penaeus vannamei	95.055	100	6.83e-126	vacuolar protein sorting-associated protein 29 isoform 1	Homo sapiens	VPS29	protein binding, endosome, early endosome, late endosome, cytosol, endosome membrane, viral process, Wnt signaling pathway, retromer complex, retromer, cargo-selective complex, endocytic recycling, retrograde transport, endosome to Golgi, intracellular membrane-bounded organelle, metal ion binding, retrograde transport, endosome to plasma membrane, regulation of autophagy, intracellular protein t…
g48930.t1	5.95217	0.000826071	Paired t	diphosphoinositol polyphosphate phosphohydrolase 1-like	Penaeus vannamei	50	56	9.57e-39	Aps, isoform A	Drosophila melanogaster	APS	nucleotide metabolic process, nucleus, inositol diphosphate pentakisphosphate diphosphatase activity, inositol phosphate metabolic process, cytoplasm, bis(5'-adenosyl)-hexaphosphatase activity, response to starvation, lipid homeostasis, glucose homeostasis, diphosphoinositol polyphosphate metabolic process, diadenosine pentaphosphate catabolic process, diphosphoinositol-polyphosphate diphosphatas…
g21985.t1	5.97766	0.000816993	Paired t	beta-1,4-glucuronyltransferase 1-like isoform X2	Penaeus vannamei	45.707	87	1.87e-120	beta-1,4-glucuronyltransferase 1	Homo sapiens	B4GAT1	Golgi membrane, protein binding, Golgi apparatus, protein O-linked glycosylation, glucuronosyltransferase activity, keratan sulfate biosynthetic process, integral component of Golgi membrane, protein O-linked mannosylation, metal ion binding, extracellular exosome, N-acetyllactosaminide beta-1,3-N-acetylglucosaminyltransferase activity, poly-N-acetyllactosamine biosynthetic process
g14367.t1	-6.00687	0.000807916	Paired t	histone H2A-like	Penaeus vannamei	91.566	100	5.47e-44
g25564.t1	6.00706	0.000798838	Paired t	MICOS complex subunit Mic60-like	Penaeus vannamei	77.249	51	0
g27608.t1	-6.01808	0.00078976	Paired t	snail 1a	Penaeus vannamei	58.757	90	3.54e-56	snail 2 variant, partial	Homo sapiens	SNAI2	negative regulation of transcription by RNA polymerase II, chromatin, RNA polymerase II transcription regulatory region sequence-specific DNA binding, DNA-binding transcription repressor activity, RNA polymerase II-specific, osteoblast differentiation, epithelial to mesenchymal transition, aortic valve morphogenesis, epithelial to mesenchymal transition involved in endocardial cushion formation, …
g27515.t2	-6.02855	0.000780683	Paired t	suppressor of forked, isoform E	Drosophila melanogaster	58.626	99	0
g4218.t1	6.05871	0.000771605	Paired t	lysine-specific demethylase 5A-like	Branchiostoma floridae	54.797	79	0	lysine-specific demethylase 5A	Homo sapiens	KDM5A	transcription regulatory region sequence-specific DNA binding, DNA binding, transcription coactivator activity, protein binding, nucleus, nucleoplasm, nucleolus, spermatogenesis, zinc ion binding, male gonad development, circadian regulation of gene expression, histone demethylase activity (H3-trimethyl-K4 specific), histone demethylase activity (H3-dimethyl-K4 specific), histone H3-K4 demethylat…
g21054.t1	6.0797	0.000762527	Paired t	la protein homolog	Penaeus vannamei	66.758	100	8.69e-167	lupus La protein	Oryzias latipes	SSB
g49013.t1	6.14044	0.00075345	Paired t
g2648.t1	6.15592	0.000744372	Paired t	very-long-chain 3-oxoacyl-CoA reductase-like	Penaeus vannamei	76.5	50	2.64e-105	very-long-chain 3-oxoacyl-CoA reductase	Homo sapiens	HSD17B12	fibronectin binding, estradiol 17-beta-dehydrogenase activity, protein binding, collagen binding, endoplasmic reticulum membrane, fatty acid biosynthetic process, estrogen biosynthetic process, heparin binding, fatty acid elongase complex, positive regulation of cell-substrate adhesion, integral component of membrane, extracellular matrix organization, extracellular matrix, long-chain fatty-acyl-…
g14512.t1	6.15667	0.000735294	Paired t	PREDICTED: T-complex protein 1 subunit alpha	Tribolium castaneum	73.048	99	0
g14367.t2	-6.20277	0.000726216	Paired t	RecName: Full=Histone H2A	Penaeus vannamei	99.123	77	1.53e-74
g24897.t1	6.25596	0.000717139	Paired t	Coiled-coil domain-containing protein 56	Penaeus vannamei	75.309	100	1.66e-34	Coiled-coil domain containing 56	Drosophila melanogaster	CCDC56	mitochondrion, respiratory chain complex IV assembly, integral component of mitochondrial inner membrane, mitochondrial cytochrome c oxidase assembly	Mitochondria
g26023.t1	6.26362	0.000708061	Paired t
g9813.t1	6.27781	0.000698983	Paired t	AP-1 complex subunit mu-1	Branchiostoma floridae	81.863	87	0	AP-1 complex subunit mu-1	Mus musculus	AP1M1	protein binding, Golgi apparatus, trans-Golgi network, intracellular protein transport, protein transport, membrane, vesicle-mediated transport, clathrin adaptor complex, melanosome organization, endosome to melanosome transport, clathrin-coated vesicle, clathrin adaptor activity, intracellular membrane-bounded organelle, cytoplasmic vesicle
g19585.t1	-6.28181	0.000689906	Paired t	V-type proton ATPase subunit B isoform X2	Branchiostoma floridae	88.518	98	0	V-type proton ATPase subunit B, brain isoform	Mus musculus	ATP6V1B2	ruffle, ATP binding, cytoplasm, cytosol, plasma membrane, microvillus, ion transport, membrane, integral component of membrane, apical plasma membrane, hydrolase activity, proton-transporting V-type ATPase, V1 domain, myelin sheath, intracellular membrane-bounded organelle, ATP metabolic process, proton transmembrane transport
g27559.t1	-6.40718	0.000680828	Paired t	sulfide:quinone oxidoreductase, mitochondrial	Oryzias latipes	57.109	90	0	sulfide:quinone oxidoreductase, mitochondrial	Oryzias latipes	SQOR	mitochondrion, sulfide:quinone oxidoreductase activity, FAD binding, sulfide oxidation, using sulfide:quinone oxidoreductase	Mitochondria
g41959.t1	6.40819	0.00067175	Paired t	14-3-3 epsilon-like transcript variant 1	Penaeus vannamei	96.269	21	1.35e-80	14-3-3epsilon, isoform A	Drosophila melanogaster	14-3-3EPSILON	DNA damage checkpoint, nucleus, cytoplasm, chromosome, regulation of mitotic nuclear division, germline ring canal, oocyte microtubule cytoskeleton polarization, germarium-derived oocyte fate determination, protein domain specific binding, wing disc dorsal/ventral pattern formation, protein binding, determination of adult lifespan, response to UV, regulation of growth, positive regulation of grow…
g15645.t1	6.42331	0.000662672	Paired t	cyclin-T2-like isoform X1	Penaeus vannamei	57.21	63	1.57e-159	cyclin T, isoform C	Drosophila melanogaster	CYCT	cyclin-dependent protein serine/threonine kinase regulator activity, positive regulation of transcription elongation from RNA polymerase II promoter, phosphorylation of RNA polymerase II C-terminal domain, P-TEFb complex, cyclin/CDK positive transcription elongation factor complex, polytene chromosome puff, response to heat, polytene chromosome, nucleus, transcription, DNA-templated, transcriptio…
g41163.t1	-6.44341	0.000653595	Paired t	putative ATP-dependent RNA helicase DDX24-like	Penaeus vannamei	49.597	34	1.33e-51	ATP-dependent RNA helicase DDX24	Homo sapiens	DDX24	RNA binding, RNA helicase activity, ATP binding, nucleolus, membrane, RNA metabolic process
g9.t1	-6.49037	0.000644517	Paired t	Structural basis of Cullin-2 RING E3 ligase regulation by the COP9 signalosome	Homo sapiens	71.99	99	0	COP9 signalosome complex subunit 4	Oryzias latipes	COPS4	cytosol, COP9 signalosome
g19583.t1	-6.49459	0.000635439	Paired t	prefoldin subunit 3-like	Penaeus vannamei	84.946	97	1.08e-115	prefoldin subunit 3	Mus musculus	VBP1	amyloid-beta binding, nucleus, cytoplasm, cytosol, protein folding, prefoldin complex, intracellular membrane-bounded organelle, unfolded protein binding, negative regulation of amyloid fibril formation, polysome, tubulin complex assembly, tubulin binding, microtubule-based process
g14636.t1	6.49967	0.000626362	Paired t	frizzled-4-like	Penaeus vannamei	87.066	79	0
g25996.t1	6.54731	0.000617284	Paired t	kinesin heavy chain	Tribolium castaneum	65.751	93	0
g38315.t2	-6.65191	0.000608206	Paired t	acylamino-acid-releasing enzyme-like	Penaeus vannamei	64.306	93	0	acylamino-acid-releasing enzyme	Mus musculus	APEH	serine-type endopeptidase activity, cytoplasm, cytosol, proteolysis, serine-type peptidase activity, omega peptidase activity, hydrolase activity, nuclear membrane, identical protein binding, amyloid-beta metabolic process
g32232.t1	6.72939	0.000599129	Paired t	pumilio homolog 2 isoform 1	Homo sapiens	68.677	92	0	pumilio homolog 2 isoform X9	Mus musculus	PUM2	RNA binding, mRNA 3'-UTR binding, protein binding, cytosol, regulation of translation, cytoplasmic stress granule, posttranscriptional regulation of gene expression, dendrite, nuclear membrane, stress granule assembly, production of miRNAs involved in gene silencing by miRNA, miRNA binding, neuronal cell body, regulation of mRNA stability, perinuclear region of cytoplasm, regulation of chromosome…
g8479.t1	-6.74206	0.000590051	Paired t	putative THO complex subunit 6-like	Penaeus vannamei	69.552	99	0	THO complex subunit 6 homolog	Oryzias latipes	THOC6
g9452.t1	6.75492	0.000580973	Paired t	epidermal retinol dehydrogenase 2-like isoform X1	Penaeus vannamei	64.725	100	3.55e-153
g3776.t1	6.75765	0.000571895	Paired t	S-methyl-5'-thioadenosine phosphorylase-like	Penaeus vannamei	78.467	99	1.03e-161	S-methyl-5'-thioadenosine phosphorylase	Oryzias latipes	MTAP	S-methyl-5-thioadenosine phosphorylase activity, cytosol, L-methionine salvage from methylthioadenosine
g18474.t1	6.79714	0.000562818	Paired t	putative protein NipSnap	Penaeus vannamei	72.727	87	6.9e-87	nipsnap, isoform F	Drosophila melanogaster	NIPSNAP	molecular_function, biological_process, mitochondrion
g27553.t1	-6.83159	0.00055374	Paired t	X-ray repair cross-complementing protein 6-like	Penaeus vannamei	70.874	54	1.13e-144	p70 Ku lupus autoantigen, partial	Mus musculus	XRCC6	nucleotide binding, transcription regulatory region sequence-specific DNA binding, activation of innate immune response, immune system process, DNA binding, DNA helicase activity, damaged DNA binding, double-stranded DNA binding, double-stranded telomeric DNA binding, catalytic activity, helicase activity, protein binding, ATP binding, nucleus, nucleoplasm, transcription regulator complex, chromo…
g3784.t1	6.84848	0.000544662	Paired t	hsc70-interacting protein	Penaeus vannamei	62.567	89	4.42e-143	hsc70-interacting protein	Oryzias latipes	ST13	protein-containing complex assembly, heat shock protein binding, chaperone cofactor-dependent protein refolding
g36745.t1	-6.92535	0.000535585	Paired t	PREDICTED: ubiquitin-like protein 7	Tribolium castaneum	30.055	93	1.8e-32	ubiquitin-like protein 7	Oryzias latipes	UBL7	polyubiquitin modification-dependent protein binding, ubiquitin-dependent protein catabolic process, cytosol
g36001.t1	6.93682	0.000526507	Paired t	mitochondrial acyl carrier protein	Penaeus vannamei	67.677	24	6.18e-36	NADH dehydrogenase (ubiquinone) acyl carrier protein, isoform C	Drosophila melanogaster	ND-ACP	mitochondrial electron transport, NADH to ubiquinone, acyl carrier activity, mitochondrion, fatty acid biosynthetic process, phosphopantetheine binding, mitochondrial respiratory chain complex I, acyl binding	Mitochondria
g34624.t1	6.94164	0.000517429	Paired t	small nuclear ribonucleoprotein Sm D3-like	Penaeus vannamei	98.113	81	5.13e-70	small ribonucleoprotein particle protein SmD3	Drosophila melanogaster	SMD3	central nervous system development, lymph gland development, peripheral nervous system development, muscle organ development, neuron differentiation, small nuclear ribonucleoprotein complex, mRNA splicing, via spliceosome, RNA binding, mitotic cell cycle, catalytic step 2 spliceosome, precatalytic spliceosome, pole plasm oskar mRNA localization, pole plasm, oogenesis, nucleus, U2 snRNP, U1 snRNP,…
g27561.t1	-7.00578	0.000508351	Paired t	KAT8 regulatory NSL complex subunit 1-like isoform X1	Penaeus vannamei	65.217	98	4.84e-167
g27597.t1	-7.0106	0.000499274	Paired t	amun, isoform F	Drosophila melanogaster	56.97	35	5.8e-45	amun, isoform F	Drosophila melanogaster	AMUN	compound eye development, wing disc development, nucleus, chaeta development
g9805.t1	7.0254	0.000490196	Paired t
g45002.t1	7.13731	0.000481118	Paired t	protein Red-like	Penaeus vannamei	85.057	49	0	Prer protein	Homo sapiens	IK	mitotic cell cycle, mRNA splicing, via spliceosome, protein binding, nucleus, nucleoplasm, cytoplasm, mitotic spindle assembly checkpoint, viral process, nuclear speck, protein localization to kinetochore, identical protein binding, U2-type precatalytic spliceosome, nuclear chromosome, mitotic spindle pole
g25546.t1	-7.14601	0.000472041	Paired t	Fasciclin-2	Penaeus vannamei	62.052	85	0
g36294.t1	7.18288	0.000462963	Paired t	methylcrotonoyl-CoA carboxylase subunit alpha, mitochondrial-like	Branchiostoma floridae	61.693	98	0	Methylcrotonoyl-Coenzyme A carboxylase 1 (alpha)	Mus musculus	MCCC1	nucleotide binding, 3-methylcrotonyl-CoA carboxylase complex, mitochondrial, methylcrotonoyl-CoA carboxylase activity, ATP binding, mitochondrion, mitochondrial inner membrane, mitochondrial matrix, ligase activity, metal ion binding, methylcrotonoyl-CoA carboxylase complex, CoA carboxylase activity	Mitochondria
g15512.t1	7.21943	0.000453885	Paired t	40S ribosomal protein S8-like	Penaeus vannamei	80.117	98	8e-98
g18473.t1	7.33177	0.000444808	Paired t	protein numb-like isoform X1	Penaeus vannamei	77.19	89	0	numb, isoform D	Drosophila melanogaster	NUMB	negative regulation of Notch signaling pathway, Notch binding, protein binding, cytoplasm, Malpighian tubule tip cell differentiation, basal part of cell, cellular protein localization, asymmetric neuroblast division, muscle cell fate specification, sensory organ precursor cell division, pericardial nephrocyte differentiation, positive regulation of endocytosis, protein localization, neuroblast p…
g8381.t1	7.44228	0.00043573	Paired t	ferritin	Macrobrachium nipponense	85.232	100	6.25e-148
g28472.t1	-7.44845	0.000426652	Paired t	tollo	Drosophila melanogaster	41.115	96	0	tollo	Drosophila melanogaster	TOLLO	regulation of protein glycosylation, peripheral nervous system neuron development, axis elongation, convergent extension, signal transduction
g27550.t1	-7.7052	0.000417574	Paired t	translation initiation factor IF-2-like isoform X2	Penaeus vannamei	83.916	43	7.12e-74
g41166.t1	-7.82641	0.000408497	Paired t	prolyl endopeptidase-like	Ixodes scapularis	58.174	38	0
g27531.t1	-7.88291	0.000399419	Paired t	leukocyte elastase inhibitor-like	Penaeus vannamei	49.616	94	1.05e-128	serpin I2 precursor	Mus musculus	SERPINI2	serine-type endopeptidase inhibitor activity, extracellular region, negative regulation of peptidase activity, regulation of cell adhesion, peptidase inhibitor activity, collagen-containing extracellular matrix, extracellular space, negative regulation of endopeptidase activity
g38388.t1	-7.93949	0.000390341	Paired t	M-phase inducer phosphatase-like isoform X2	Penaeus vannamei	58.814	70	0	M-phase inducer phosphatase 2 isoform X2	Oryzias latipes	CDC25B	positive regulation of G2/MI transition of meiotic cell cycle, protein tyrosine phosphatase activity, cytoplasm, nucleus, G2/M transition of mitotic cell cycle, positive regulation of G2/M transition of mitotic cell cycle
g42606.t1	-7.95864	0.000381264	Paired t	tubulin alpha-1A chain-like	Branchiostoma floridae	96.128	98	0	alpha-Tubulin at 84B	Drosophila melanogaster	ALPHATUB84B	GTPase activity, spindle, astral microtubule, centrosome, nucleus, cytoplasm, perinuclear region of cytoplasm, lysosome localization, microtubule, mitotic cell cycle, GTP binding, structural constituent of cytoskeleton, microtubule cytoskeleton organization
g7.t1	-7.9846	0.000372186	Paired t	myosin-3-like	Penaeus vannamei	55.122	34	1.57e-54	cilia- and flagella-associated protein 58	Mus musculus	CFAP58	molecular_function, cilium, biological_process, cell projection, cytoskeleton
g12924.t1	8.07552	0.000363108	Paired t	selenoprotein S-like	Penaeus vannamei	50.847	85	4.3e-53
g30670.t1	8.13061	0.000354031	Paired t	alkaline phosphatase-like	Penaeus vannamei	48.536	30	2.79e-139	alkaline phosphatase 6	Drosophila melanogaster	ALP6	alkaline phosphatase activity, cell surface, dephosphorylation
g3.t1	-8.23652	0.000344953	Paired t	actin 42A	Drosophila melanogaster	98.138	100	0	actin 42A	Drosophila melanogaster	ACT42A	brahma complex
g8393.t1	8.24165	0.000335875	Paired t	protein archease-like	Penaeus vannamei	82.237	100	1.97e-88	archease	Drosophila melanogaster	ARCHEASE	positive regulation of axon regeneration, tRNA-splicing ligase complex, tRNA splicing, via endonucleolytic cleavage and ligation
g13158.t1	8.24889	0.000326797	Paired t	ubiquitin-like protein 7 isoform X1	Branchiostoma floridae	31.532	96	3.25e-29	ubiquitin-like protein 7	Oryzias latipes	UBL7	polyubiquitin modification-dependent protein binding, ubiquitin-dependent protein catabolic process, cytosol
g26554.t1	8.37673	0.00031772	Paired t	putative RNA-binding protein Luc7-like 1 isoform X1	Penaeus vannamei	89.212	66	2.75e-135	Luc7 homolog (S. cerevisiae)-like, isoform CRA_b, partial	Mus musculus	LUC7L	protein binding, nucleus, identical protein binding, negative regulation of striated muscle tissue development, RS domain binding, mRNA splice site selection, U2-type prespliceosome, U1 snRNP, mRNA binding
g9196.t1	8.49026	0.000308642	Paired t
g2140.t1	-8.62334	0.000299564	Paired t	AP-1 complex subunit mu-1	Branchiostoma floridae	82.064	93	0	AP-1 complex subunit mu-1	Mus musculus	AP1M1	protein binding, Golgi apparatus, trans-Golgi network, intracellular protein transport, protein transport, membrane, vesicle-mediated transport, clathrin adaptor complex, melanosome organization, endosome to melanosome transport, clathrin-coated vesicle, clathrin adaptor activity, intracellular membrane-bounded organelle, cytoplasmic vesicle
g27638.t1	-8.75368	0.000290487	Paired t	protein aveugle-like	Penaeus vannamei	87.387	98	2.87e-63	aveugle	Drosophila melanogaster	AVE	scaffold protein binding, positive regulation of ERK1 and ERK2 cascade, compound eye photoreceptor cell differentiation, epidermal growth factor receptor signaling pathway, cytosol, compound eye cone cell differentiation, cytoplasm, cytoplasmic side of plasma membrane, eye photoreceptor cell differentiation, positive regulation of Ras protein signal transduction, transmembrane receptor protein ty…
g42056.t1	8.87497	0.000281409	Paired t	Protein YIF1B-A	Penaeus vannamei	75.701	99	3.52e-162	protein YIF1B isoform 2	Mus musculus	YIF1B	molecular_function, endoplasmic reticulum, endoplasmic reticulum-Golgi intermediate compartment, Golgi apparatus, protein targeting to membrane, endoplasmic reticulum to Golgi vesicle-mediated transport, protein transport, membrane, integral component of membrane, endoplasmic reticulum membrane, integral component of Golgi membrane, COPII-coated ER to Golgi transport vesicle
g2128.t1	8.91131	0.000272331	Paired t	IST1 homolog isoform X2	Penaeus vannamei	68.952	61	9.95e-112	Ist1, isoform B	Drosophila melanogaster	IST1	molecular_function, protein transport, endosome, endosome transport via multivesicular body sorting pathway, protein localization
g2626.t1	8.91495	0.000263253	Paired t	putative THO complex subunit 6-like	Penaeus vannamei	74.349	100	3.51e-153	THO complex subunit 6 homolog	Oryzias latipes	THOC6
g27527.t2	-9.04454	0.000254176	Paired t	arginine/serine-rich coiled-coil protein 2-like	Penaeus vannamei	68.915	95	1.25e-96
g7697.t3	9.10669	0.000245098	Paired t	cytochrome b-c1 complex subunit 2, mitochondrial-like	Penaeus vannamei	66.755	96	2.18e-172	cytochrome b-c1 complex subunit 2, mitochondrial	Oryzias latipes	LOC101158024	mitochondrion	Mitochondria
g9217.t1	9.23376	0.00023602	Paired t	vacuolar protein sorting-associated protein 35-like isoform X5	Branchiostoma floridae	67.436	98	0	vacuolar protein sorting-associated protein 35	Homo sapiens	VPS35	protein binding, lysosome, lysosomal membrane, endosome, early endosome, cytosol, endosome membrane, positive regulation of gene expression, regulation of mitochondrion organization, viral process, Wnt signaling pathway, regulation of macroautophagy, retromer complex, retromer, cargo-selective complex, regulation of protein stability, D1 dopamine receptor binding, regulation of cellular protein m…
g36700.t1	9.4457	0.000226943	Paired t	protein ANTAGONIST OF LIKE HETEROCHROMATIN PROTEIN 1-like	Penaeus vannamei	38.186	82	5.49e-83
g12131.t1	9.46137	0.000217865	Paired t	survival of motor neuron-related-splicing factor 30-like	Penaeus vannamei	82.305	100	2.95e-136
g9252.t2	9.47019	0.000208787	Paired t	amun, isoform F	Drosophila melanogaster	43.396	41	5.4e-48	amun, isoform F	Drosophila melanogaster	AMUN	compound eye development, wing disc development, nucleus, chaeta development
g27005.t1	-9.56322	0.00019971	Paired t	zinc finger E-box-binding homeobox protein zag-1-like isoform X2	Penaeus vannamei	69.451	81	0	zinc finger E-box-binding homeobox 1	Oryzias latipes	ZEB1B		Zinc finger
g8392.t1	10.0527	0.000190632	Paired t	putative SAP domain-containing ribonucleoprotein	Penaeus vannamei	45.745	81	8.45e-25	SAP domain-containing ribonucleoprotein	Oryzias latipes	SARNP	poly(A)+ mRNA export from nucleus, nucleus
g46338.t1	10.1081	0.000181554	Paired t	LD14392p, partial	Drosophila melanogaster	75	86	0	COP9 signalosome complex subunit 5 isoform 1	Mus musculus	COPS5	protein deneddylation, chromatin, transcription coactivator activity, metalloendopeptidase activity, thiol-dependent ubiquitin-specific protease activity, protein binding, nucleus, nucleoplasm, transcription regulator complex, cytoplasm, cytosol, regulation of transcription, DNA-templated, synaptic vesicle, COP9 signalosome, peptidase activity, metallopeptidase activity, protein deubiquitination,…
g26594.t1	-10.2046	0.000172476	Paired t	obg-like ATPase 1 isoform X1	Branchiostoma floridae	72.362	100	0	homologous yeast-44.2 protein	Homo sapiens	OLA1	platelet degranulation, protein binding, ATP binding, GTP binding, extracellular region, nucleolus, cytoplasm, centrosome, cytosol, membrane, ATPase activity, platelet alpha granule lumen, ribosome binding, ribosomal large subunit binding, cadherin binding, ATP metabolic process, metal ion binding, extracellular exosome
g13152.t1	10.3742	0.000163399	Paired t	selenide, water dikinase	Penaeus vannamei	94.656	78	9.23e-85	selenide, water dikinase 1	Oryzias latipes	SEPHS1	selenocysteine biosynthetic process, cytoplasm, selenide, water dikinase activity
g15033.t1	10.4118	0.000154321	Paired t	M-phase inducer phosphatase-like isoform X2	Penaeus vannamei	58.814	70	0
g27635.t1	-10.4285	0.000145243	Paired t	vacuolar protein sorting-associated protein 35-like isoform X5	Branchiostoma floridae	68.557	98	0	vacuolar protein sorting-associated protein 35	Homo sapiens	VPS35	protein binding, lysosome, lysosomal membrane, endosome, early endosome, cytosol, endosome membrane, positive regulation of gene expression, regulation of mitochondrion organization, viral process, Wnt signaling pathway, regulation of macroautophagy, retromer complex, retromer, cargo-selective complex, regulation of protein stability, D1 dopamine receptor binding, regulation of cellular protein m…
g2.t1	-10.7428	0.000136166	Paired t	PREDICTED: actin, muscle	Tribolium castaneum	97.34	100	0	Model of actin-fimbrin ABD2 complex	Homo sapiens	ACTB	regulation of cyclin-dependent protein serine/threonine kinase activity, chromatin, morphogenesis of a polarized epithelium, retina homeostasis, structural constituent of cytoskeleton, protein binding, ATP binding, extracellular space, nucleus, nucleoplasm, cytoplasm, cytosol, cytoskeleton, plasma membrane, cell-cell junction, adherens junction, focal adhesion, establishment or maintenance of cel…
g27696.t1	-11.5305	0.000127088	Paired t	28S ribosomal protein S10, mitochondrial-like	Penaeus vannamei	86.585	79	5.14e-47	28S ribosomal protein S10, mitochondrial isoform X4	Homo sapiens	MRPS10	molecular_function, mitochondrial inner membrane, mitochondrial small ribosomal subunit, biological_process, mitochondrial translational elongation, mitochondrial translational termination, mitochondrion
g27019.t1	-11.6371	0.00011801	Paired t	baculoviral IAP repeat-containing protein 7-like	Penaeus vannamei	50.803	99	0
g42055.t1	12.2319	0.000108932	Paired t	NADH-ubiquinone oxidoreductase subunit 8-like	Penaeus vannamei	91.96	60	4.73e-137	NADH dehydrogenase (ubiquinone) 23 kDa subunit	Drosophila melanogaster	ND-23	mitochondrial electron transport, NADH to ubiquinone, mitochondrial respiratory chain complex I, NADH dehydrogenase activity, 4 iron, 4 sulfur cluster binding, mitochondrion, mitochondrial ATP synthesis coupled electron transport, mitochondrial respiratory chain complex I assembly, aerobic respiration
g45878.t1	12.4967	9.98548e-05	Paired t	obg-like ATPase 1 isoform X1	Branchiostoma floridae	72.362	100	0	homologous yeast-44.2 protein	Homo sapiens	OLA1	platelet degranulation, protein binding, ATP binding, GTP binding, extracellular region, nucleolus, cytoplasm, centrosome, cytosol, membrane, ATPase activity, platelet alpha granule lumen, ribosome binding, ribosomal large subunit binding, cadherin binding, ATP metabolic process, metal ion binding, extracellular exosome
g4231.t1	-13.2035	9.07771e-05	Paired t	selenoprotein S-like	Penaeus vannamei	50.847	85	1.77e-53
g9307.t1	14.5726	8.16993e-05	Paired t	X-ray repair cross-complementing protein 6-like	Penaeus vannamei	67.687	97	0	X-ray repair cross-complementing protein 6	Mus musculus	XRCC6	nucleotide binding, transcription regulatory region sequence-specific DNA binding, activation of innate immune response, immune system process, DNA binding, DNA helicase activity, damaged DNA binding, double-stranded DNA binding, double-stranded telomeric DNA binding, catalytic activity, helicase activity, protein binding, ATP binding, nucleus, nucleoplasm, transcription regulator complex, chromo…
g9213.t1	15.3486	7.26216e-05	Paired t	protein aveugle-like	Penaeus vannamei	87.387	98	2.87e-63	aveugle	Drosophila melanogaster	AVE	scaffold protein binding, positive regulation of ERK1 and ERK2 cascade, compound eye photoreceptor cell differentiation, epidermal growth factor receptor signaling pathway, cytosol, compound eye cone cell differentiation, cytoplasm, cytoplasmic side of plasma membrane, eye photoreceptor cell differentiation, positive regulation of Ras protein signal transduction, transmembrane receptor protein ty…
g36390.t1	-15.4274	6.35439e-05	Paired t	cytochrome b-c1 complex subunit 2, mitochondrial-like	Penaeus vannamei	66.491	77	1.63e-169	cytochrome b-c1 complex subunit 2, mitochondrial	Oryzias latipes	LOC101158024	mitochondrion	Mitochondria
g27560.t1	-16.3845	5.44662e-05	Paired t	long-chain specific acyl-CoA dehydrogenase, mitochondrial-like	Branchiostoma floridae	68.471	98	0	long-chain specific acyl-CoA dehydrogenase, mitochondrial	Oryzias latipes	ACADL	fatty acid beta-oxidation using acyl-CoA dehydrogenase, palmitoyl-CoA oxidase activity, mitochondrion, long-chain fatty acid catabolic process, acyl-CoA dehydrogenase activity, carnitine metabolic process, CoA-linked, long-chain-acyl-CoA dehydrogenase activity, flavin adenine dinucleotide binding
g9295.t1	17.4789	4.53885e-05	Paired t	KAT8 regulatory NSL complex subunit 1-like isoform X1	Penaeus vannamei	61.053	98	1.46e-81
g27613.t1	-19.6076	3.63108e-05	Paired t	DNA methyltransferase 1-associated protein 1-like	Penaeus vannamei	88.128	85	0	DNA methyltransferase 1-associated protein 1	Homo sapiens	DMAP1	negative regulation of transcription by RNA polymerase II, RNA polymerase II repressing transcription factor binding, protein binding, nucleus, nucleoplasm, replication fork, cytoplasm, cytosol, DNA repair, DNA methylation, NuA4 histone acetyltransferase complex, regulation of growth, positive regulation of protein import into nucleus, histone H4 acetylation, histone H2A acetylation, response to …
g9297.t1	23.0406	2.72331e-05	Paired t	long-chain specific acyl-CoA dehydrogenase, mitochondrial-like	Branchiostoma floridae	64.146	63	0	long-chain specific acyl-CoA dehydrogenase, mitochondrial precursor	Mus musculus	ACADL	fatty-acyl-CoA binding, temperature homeostasis, long-chain-acyl-CoA dehydrogenase activity, mitochondrion, mitochondrial matrix, lipid metabolic process, fatty acid metabolic process, fatty acid catabolic process, response to cold, palmitoyl-CoA oxidase activity, oxidoreductase activity, oxidoreductase activity, acting on the CH-CH group of donors, carnitine metabolic process, CoA-linked, mitoch…	Mitochondria
g3604.t1	23.1004	1.81554e-05	Paired t	GH12877p	Drosophila melanogaster	89.526	96	0	tubulin beta-4B chain	Oryzias latipes	LOC101169649
g3629.t2	32.4404	9.07771e-06	Paired t	inhibitor of apoptosis protein	Penaeus vannamei	51.515	40	0	kinesin family member 3A, isoform CRA_a	Homo sapiens	KIF3A	protein binding, ATP binding, centrosome, centriole, cytosol, cilium, retrograde vesicle-mediated transport, Golgi to endoplasmic reticulum, organelle organization, microtubule-based movement, ATP-dependent microtubule motor activity, plus-end-directed, centriole-centriole cohesion, protein transport, microtubule cytoskeleton, kinesin II complex, antigen processing and presentation of exogenous p…
