# Supplementary material for: The transcriptional landscape of the giant freshwater prawn: Embryonic development and early sexual differentiation mechanisms
Source: Front Endocrinol (Lausanne). 2022 Dec 7;13:1059936. doi: 10.3389/fendo.2022.1059936 (PMC9767951; doi:10.3389/fendo.2022.1059936)
Supplement: Supplementary file 14 [file Table_6.xlsx]

## Sheet: Sheet1
Table S6 - Enrichment of differentially expressed genes between sexes
Test, Day	GO term	Test genes with GO term	Background genes with GO term	FDR	M. rosenbergii genes with GO term in the test	Orthologs - gene symbols
T, Day 1	heat shock protein binding_x000D_	2	5	0.0374855	g19590.t1, g47205.t1	ST13, STV
T, Day 1	cytosol_x000D_	4	317	0.0481581	g18149.t1, g3629.t2, g3807.t1, g47205.t1	MRI1, KIF3A, ALAD, MRI1, STV
T, Day 1	ciliary tip_x000D_	2	3	0.0324297	g3629.t2, g36335.t1	KIF3A, IFT52
T, Day 1	chromatin_x000D_	4	27	0.0374855	g37482.t1, g37504.t1, g9300.t1, g27608.t1	TBX6, CREB3L4, CSRNP3, SNAI2
T, Day 1	DNA-binding transcription factor activity, RNA polymerase II-specific_x000D_	5	29	0.0284591	g37482.t1, g37504.t1, g9300.t1, g27608.t1, g36350.t1	TBX6, CREB3L4, CSRNP3, SNAI2, HLF
T, Day 1	negative regulation of DNA-binding transcription factor activity_x000D_	2	3	0.0324297	g37482.t1, g4503.t1	TBX6, ID1
T, Day 1	sequence-specific double-stranded DNA binding_x000D_	4	13	0.0191293	g37482.t1, g37504.t1, g27608.t1, g36350.t1	TBX6, CREB3L4, SNAI2, HLF
T, Day 1	heart looping_x000D_	2	5	0.0374855	g37482.t1, g36335.t1	TBX6, IFT52
T, Day 1	RNA polymerase II cis-regulatory region sequence-specific DNA binding_x000D_	4	29	0.0374855	g37482.t1, g37504.t1, g27608.t1, g36350.t1	TBX6, CREB3L4, SNAI2, HLF
T, Day 1	protein homooligomerization_x000D_	2	4	0.0374855	g3807.t1, g27765.t1	ALAD, KCTD15
T, Day 1	DNA-binding transcription factor activity_x000D_	3	17	0.0443939	g9300.t1, g36350.t1, g37482.t1	CSRNP3, HLF, TBX6
T, Day 1	sequence-specific DNA binding_x000D_	3	13	0.0374855	g9300.t1, g27608.t1, g36350.t1	CSRNP3, SNAI2, HLF
T, Day 1	cytoplasm_x000D_	5	365	0.0443939	g18149.t1, g27608.t1, g4503.t1, g47205.t1, g4875.t1	MRI1, SNAI2, ID1, STV, SQH
T, Day 1	multicellular organism development_x000D_	4	26	0.0374855	g27608.t1, g27765.t1, g37482.t1, g4503.t1	SNAI2, KCTD15, TBX6, ID1
Paired T	nuclear speck_x000D_	16	78	0.0132731	g12131.t1, g22889.t1, g27527.t2, g35997.t1, g41652.t1, g45002.t1, g46338.t1, g7909.t1, g9383.t1, g9795.t1, g24495.t2, g37946.t1, g5.t1, g8196.t1, g8392.t1, g8479.t1	SMNDC1, U2AF1, SRSF4, NXF1, PSME4, IK, COPS4, API5, PRKACA, MSX2, MBD1, PRPF19, LUC7L2, DHX15, SARNP, THOC6
Paired T	fatty acid biosynthetic process_x000D_	5	7	0.0125395	g31721.t1, g8500.t1, g8194.t1, g15527.t2, g36001.t1	ACLY, HSD17B12, NDUFAB1, ACSL, ND-ACP
