# Supplementary material for: The transcriptional landscape of the giant freshwater prawn: Embryonic development and early sexual differentiation mechanisms
Source: Front Endocrinol (Lausanne). 2022 Dec 7;13:1059936. doi: 10.3389/fendo.2022.1059936 (PMC9767951; doi:10.3389/fendo.2022.1059936)
Supplement: Supplementary file 16 [file Table_8.xlsx]

## Sheet: table8-splicing_sex
Table S8 - Differentially spliced genes between sexes
LeafCutter cluster ID	Spliced junction	FDR (min)	PSI D1_F	PSI D1_M	PSI D3_F	PSI D3_M	PSI D5_F	PSI D5_M	PSI D11_F	PSI D11_M	PSI D17_F	PSI D17_M	Significantly different in days	M. rosenbergii gene	Ortholog
clu_10832_NA	scaffold4164-1:527271-527332	0.0194848	0	0	0	0	0.213043	0.427284	0	0	0	0	5
clu_10940_NA	scaffold5691:1256929-1265720	0.00620145	0	0	0	0	0	0	0.736953	0.527778	0.973437	0.972308	11	g19322	wings up A, isoform B
clu_11370_NA	scaffold2366:2132305-2169705	0.0147595	0	0	0	0	0.0431988	0.831747	0.230197	0.496341	0.413766	0.606137	5,11,17
clu_11370_NA	scaffold2366:2156293-2169705	0.0147595	0	0	0	0	0.776119	0.136472	0.435694	0.285062	0.287706	0.183381	5
clu_11781_NA	scaffold756-9:2004229-2005598	0.0291752	0.265514	0.598175	0.974097	0.988566	0.973494	0.9679	0.944793	0.971121	0	0	1	g44509	Acireductone dioxygenase
clu_11783_NA	scaffold756-9:2015692-2020904	0.0176586	0	0	0	0	0	0	0.943221	0.662982	0	0	11	g44510	transcription elongation regulator 1-like isoform X1
clu_11875_NA	scaffold6842:51985-58083	0.0440125	1	0.573607	0.513929	0.53185	0	0	0.9444	0.958866	0	0	1	g37762	poly(A) polymerase gamma
clu_11875_NA	scaffold6842:47186-58083	0.0440125	1.06e-08	0.426393	0.4359	0.409132	0	0	0.02702	0.020602	0	0	1	g37762	poly(A) polymerase gamma
clu_11876_NA	scaffold6842:67634-70835	4.15645e-07	0.47718	0.153763	0.0163694	0.00824521	0	0	0	0	0	0	1	g37762	poly(A) polymerase gamma
clu_11876_NA	scaffold6842:68206-74767	4.15645e-07	0.000293546	0.213781	0.416252	0.362289	0.45394	0.488853	0.448732	0.43621	0	0	1	g37762	poly(A) polymerase gamma
clu_11876_NA	scaffold6842:67634-68158	4.15645e-07	0.00418992	0.215035	0.464542	0.443997	0.487227	0.489068	0.535709	0.544936	0	0	1	g37762	poly(A) polymerase gamma
clu_12293_NA	scaffold11021-2:1354055-1355141	0.00880098	1	0.696786	0.990021	0.989185	0.992019	0.98937	0.990803	0.988833	0.990213	0.988343	1	g11799	LOW QUALITY PROTEIN: 40S ribosomal protein S9-like
clu_1257_NA	scaffold1963:13941003-13986886	0.0321633	0.36727	0.121115	0	0	0	0	0	0	0	0	1
clu_1257_NA	scaffold1963:13987085-14004241	0.0321633	0.614214	0.860214	0	0	0	0	0	0	0	0	1
clu_12780_NA	scaffold150652:3697-19584	0.0475482	0.469353	0.208254	0.125701	0.133131	0.23584	0.204291	0.172478	0.125265	0.164964	0.0968421	1
clu_13510_NA	scaffold6858:59169-69290	0.00683459	0	0	0.876533	0.85037	0.767643	0.883253	0.375935	0.579221	0.567508	0.703768	11	g36907
clu_13726_NA	scaffold2682:54018-54727	0.0113322	0.00154391	0.534654	0.993862	0.998503	0	0	0	0	0	0	1	g10657	even-skipped, partial
clu_13726_NA	scaffold2682:23452-54727	0.0113322	0.979467	0.456496	0	0	0	0	0	0	0	0	1	g10657	even-skipped, partial
clu_14300_NA	scaffold483480:8406-16772	0.0355798	0	0	0.974639	0.884384	0.97426	0.989422	0.70196	0.920911	0.593502	0.577668	11
clu_14320_NA	scaffold561260:206-267	0.0194848	0	0	0	0	0.000131824	0.28972	0	0	0.164479	0.207412	5
clu_14320_NA	scaffold561260:176-267	0.0194848	0	0	0	0	0.373097	0.150233	0	0	0.255614	0.218353	5
clu_1501_NA	scaffold1269:4461-25449	0.036288	0.271189	0.0263005	0	0	0	0	0	0	0	0	1
clu_210_NA	scaffold888:125580-145086	0.0404179	0.530702	0.313286	0	0	0	0	0	0	0	0	1	g44305
clu_2123_NA	scaffold2283-13:2585869-2588640	0.0308762	0	0	0	0	0	0	0.0478765	0.602359	0	0	11
clu_2123_NA	scaffold2283-13:2585869-2587178	0.0308762	0	0	0	0	0	0	0.223687	5.14e-15	0	0	11
clu_2283_NA	scaffold4510-6:2575166-2576685	0.0297335	0	0	0	0	0	0	0	0	0.999996	0.590555	17	g21774	PDZ and LIM domain protein Zasp-like
clu_2283_NA	scaffold4510-6:2576116-2576685	0.0297335	0	0	0	0	0	0	0	0	1.88e-06	0.235857	17	g21774	PDZ and LIM domain protein Zasp-like
clu_2517_NA	scaffold12626:70611-80031	0.0404179	0.503879	0.786157	0	0	0	0	0	0	0	0	1	g28242,g28243
clu_3200_NA	scaffold21672-1:5695622-5699370	0.0294751	0.784964	0.986963	0	0	0.954066	1	0	0	0	0	1	g33720	E3 ubiquitin-protein ligase TM129-like
clu_3200_NA	scaffold21672-1:5695622-5699036	0.0294751	0.215036	0.0130368	0	0	0.0459343	1.07e-09	0	0	0	0	1	g33720	E3 ubiquitin-protein ligase TM129-like
clu_339_NA	scaffold2288-2:910283-934028	0.00066044	0	0	0	0	0	0	0	0	0.652027	0.967689	17
clu_343_NA	scaffold2288-2:2401576-2403194	0.0297335	0	0	0.220594	0.196709	0.351261	0.141999	0.816055	0.855785	0.952941	0.917698	5	g9285,g9288
clu_343_NA	scaffold2288-2:2442785-2443811	0.0297335	0	0	0.774223	0.799794	0.648739	0.858001	0.176181	0.131304	0.0442508	0.0699034	5	g9285,g9288
clu_3887_NA	scaffold3302-11:868636-905769	0.0434278	0	0	0	0	0	0	0.690061	0.977508	0.762357	0.918669	11
clu_3984_NA	scaffold2207-5:345-856	0.00102809	0	0	0	0	0	0	0	0	0.95075	2.2e-05	17
clu_3984_NA	scaffold2207-5:347-856	0.00102809	0	0	0	0	0	0	0	0	0.0492497	0.765939	17
clu_3984_NA	scaffold2207-5:344-856	0.00102809	0	0	0	0	0	0	0	0	7.06e-10	0.234039	17
clu_4167_NA	scaffold5068-1:11120028-11120478	0.0333018	0.399178	0.0736353	0	0	0	0	0	0	0	0	1
clu_4167_NA	scaffold5068-1:11119955-11120478	0.0333018	0.600822	0.926365	0	0	0	0	0	0	0	0	1
clu_4435_NA	scaffold17496-1:306709-310564	0.036288	0.961289	0.713749	0	0	0	0	0	0	0	0	1
clu_4789_NA	scaffold3000-2:95083-101630	0.0151065	0.466253	0.0136197	0	0	0	0	0	0	0	0	1
clu_4789_NA	scaffold3000-2:95083-97237	0.0151065	0.533747	0.98638	0	0	0	0	0	0	0	0	1
clu_5074_NA	scaffold3746:8259588-8266437	0.0291752	0.605066	0.387569	0.971172	0.926994	0.93065	0.965927	0.942805	0.975225	0	0	1	g14189	mannose-1-phosphate guanyltransferase alpha-like isoform X1
clu_5375_NA	scaffold9928-1:122423-123415	0.0321633	0.766429	0.487995	0	0	0	0	0	0	0	0	1
clu_5375_NA	scaffold9928-1:122410-123415	0.0321633	0.189381	0.444919	0	0	0	0	0	0	0	0	1
clu_5571_NA	scaffold1210-5:651303-652162	0.00608858	0.438841	4.75e-05	0	0	0	0	0	0	0	0	1
clu_5571_NA	scaffold1210-5:651891-652162	0.00608858	0.385703	0.624855	0	0	0	0	0	0	0	0	1
clu_5957_NA	scaffold35795:6192275-6200717	2.52241e-05	0.058498	0.6068	0	0	0	0	0	0	0	0	1	g31676	Crystal structure of Co2+ HDAC8 complexed with M344
clu_5957_NA	scaffold35795:6200909-6203167	2.52241e-05	0.516278	0.166441	0	0	0	0	0	0	0	0	1	g31676	Crystal structure of Co2+ HDAC8 complexed with M344
clu_5988_NA	scaffold35795:21348353-21355051	0.0224728	0	0	0.830751	0.537886	0.869994	0.663018	0.919127	0.707883	0.898585	0.649881	3,5,11,17	g31797	60S ribosomal protein L5-A-like
clu_5988_NA	scaffold35795:21357131-21367248	0.0224728	0	0	0.136068	0.303292	0.0896391	0.306198	0.0708572	0.233932	0.0916343	0.319564	5,17	g31797	60S ribosomal protein L5-A-like
clu_61_NA	scaffold8383:3433483-3476196	0.00460904	0.763306	0.788553	0.764728	0.782972	0.776279	0.805374	0.544779	0.808646	0	0	11	g3923	aurora kinase A isoform b
clu_61_NA	scaffold8383:3417862-3433364	0.00460904	0.19543	0.170404	0.217275	0.169441	0.210029	0.171337	0.410969	0.151862	0	0	11	g3923	aurora kinase A isoform b
clu_6371_NA	scaffold1906:2388305-2397260	0.00301522	0	0	0	0	0	0	0.0146025	0.0838894	0.348598	5.99e-08	17	g6974,g6972	Neuroblast differentiation-associated protein AHNAK, glycogen debranching enzyme
clu_6371_NA	scaffold1906:2388305-2476708	0.00301522	0	0	0	0	0	0	0	0	0.0151529	0.297938	17	g6974,g6972	Neuroblast differentiation-associated protein AHNAK, glycogen debranching enzyme
clu_6695_NA	scaffold1150-1:5484127-5512002	0.0227016	0.435544	0.0452972	0.34975	0.272415	0.449293	0.311602	0.329032	0.255905	0.244996	0.207734	1	g42822,g42823	myo inositol monophosphatase
clu_6695_NA	scaffold1150-1:5480014-5483976	0.0227016	0.438452	0.721	0.389363	0.516078	0.384437	0.512702	0.368432	0.441876	0.237083	0.329385	1	g42822,g42823	myo inositol monophosphatase
clu_6864_NA	scaffold557-7:15745038-15746319	0.0296523	0.126786	0.0546144	0.053099	0.122181	0.0815719	0.0183518	0.0329214	0.339576	0	0	11	g29484	2',3'-cyclic-nucleotide 3'-phosphodiesterase-like
clu_6875_NA	scaffold557-7:17183801-17185153	2.41676e-06	0	0	0.186679	0.222967	0.332384	0.081248	0.282804	0.142063	0.17084	0.0640884	5	g29504	sporozoite surface protein 2-like
clu_6875_NA	scaffold557-7:17168247-17171301	2.41676e-06	0	0	0.167479	0.0918115	0.0534972	0.300831	0.0733593	0.191262	0.154282	0.107925	5	g29504	sporozoite surface protein 2-like
clu_6875_NA	scaffold557-7:17185206-17185900	2.41676e-06	0	0	0.0965067	0.220209	0.203374	0.0419164	0.280321	0.060413	0.0877364	0.0860953	11	g29504	sporozoite surface protein 2-like
clu_6875_NA	scaffold557-7:17171360-17173229	2.41676e-06	0	0	0.182529	0.119305	0.0551531	0.263632	0.0934745	0.215702	0.145679	0.122571	5	g29504	sporozoite surface protein 2-like
clu_7053_NA	scaffold7478:261328-263755	0.0321633	0.232041	0.133556	0.112654	0.325935	0	0	0	0	0	0	3	g40022
clu_7062_NA	scaffold270:2859263-2859555	0.0176586	0	0	0	0	0	0	0.4196	0.0818422	0	0	11	g25546	Fasciclin-2
clu_7062_NA	scaffold270:2850694-2859555	0.0176586	0	0	0	0	0	0	0.0401771	0.372103	0	0	11	g25546	Fasciclin-2
clu_7062_NA	scaffold270:2850694-2857554	0.0176586	0	0	0	0	0	0	0.0896159	0.362572	0	0	11	g25546	Fasciclin-2
clu_7062_NA	scaffold270:2857685-2859141	0.0176586	0	0	0	0	0	0	0.308454	0.0596833	0	0	11	g25546	Fasciclin-2
clu_7358_NA	scaffold12678:38335-39278	0.0356292	0.581923	0.263323	0	0	0	0	0	0	0	0	1
clu_7358_NA	scaffold12678:38335-42001	0.0356292	0.153254	0.354951	0	0	0	0	0	0	0	0	1
clu_7362_NA	scaffold12678:175850-175987	0.0113322	0.0213304	0.272341	0	0	0	0	0	0	0	0	1
clu_83_NA	scaffold3321:783481-783642	0.0194848	0	0	0.452081	0.249737	0.773874	0.525823	0	0	0	0	3,5	g16218	enniatin synthetase-like
clu_8330_NA	scaffold99:2631174-2631371	0.012817	0.949666	0.324482	0	0	0	0	0	0	0	0	1	g27884	proline-rich transmembrane protein 4
clu_8330_NA	scaffold99:2631306-2631371	0.012817	2.54e-05	0.294992	0	0	0	0	0	0	0	0	1	g27884	proline-rich transmembrane protein 4
clu_8330_NA	scaffold99:2631174-2631241	0.012817	0.0502557	0.259493	0	0	0	0	0	0	0	0	1	g27884	proline-rich transmembrane protein 4
clu_8459_NA	scaffold50865-1:4506184-4506687	0.0170553	0.0238988	0.276852	0.0306195	0.0622874	0	0	0.0670122	0.114354	0	0	1
clu_8732_NA	scaffold18555-1:133639-215874	0.0223171	0.236233	0.0103862	0	0	0	0	0	0	0	0	1	g33307	myoneurin-like
clu_9150_NA	scaffold8633-6:42670-78169	0.0133746	0.515614	0.0582011	0.0573511	0.349282	0.0968831	0.27287	0.110401	0.302479	0.160659	0.226158	1,3	g4427	ornithine decarboxylase antizyme 1-like
clu_9150_NA	scaffold8633-6:42670-68765	0.0133746	0.24985	0.494272	0.492988	0.297133	0.464939	0.350788	0.435467	0.320053	0.382821	0.348689	1	g4427	ornithine decarboxylase antizyme 1-like
clu_9327_NA	scaffold3051:14303436-14303868	0.0312878	0.0183348	0.229275	0.98217	0.986221	0.995751	0.993696	0	0	0.786255	0.935449	1	g18623	beta,beta-carotene 9',10'-oxygenase-like isoform X2
clu_9327_NA	scaffold3051:14295439-14303868	0.0312878	0.981665	0.770725	0.0178303	0.0137786	0.00424859	0.0063044	0	0	0.159969	0.0645509	1	g18623	beta,beta-carotene 9',10'-oxygenase-like isoform X2
clu_9453_NA	scaffold658426:3032-8540	0.00683459	0	0	0	0	0	0	0.621001	0.2928	0.924833	0.923446	11
clu_9453_NA	scaffold658426:3032-7640	0.00683459	0	0	0	0	0	0	0.253576	0.512461	0.00831326	0.00954908	11
clu_9454_NA	scaffold658426:8618-9915	0.0081144	0	0	0	0	0	0	0.613561	0.288828	0.908226	0.906703	11
clu_9454_NA	scaffold658426:7718-9915	0.0081144	0	0	0	0	0	0	0.229812	0.487799	0.010826	0.011481	11
clu_9587_NA	scaffold18551:1935227-1936568	0.00880098	0.766413	0.45406	0	0	0	0	0	0	0	0	1	g33299
clu_9594_NA	scaffold18551:1969485-1971100	0.00246027	0.379609	0.0060242	0	0	0	0	0	0	0	0	1
clu_9594_NA	scaffold18551:1969485-1974284	0.00246027	0.200016	0.551181	0	0	0	0	0	0	0	0	1
clu_9594_NA	scaffold18551:1969485-1976680	0.00246027	0.099597	0.320195	0	0	0	0	0	0	0	0	1
clu_9595_NA	scaffold18551:1989668-1990847	7.6024e-06	0.661152	0.0246298	0	0	0	0	0	0	0	0	1
clu_9595_NA	scaffold18551:1969498-1971113	7.6024e-06	0.228635	0.567489	0.854074	0.789367	0	0	0	0	0	0	1

## Sheet: Sheet1
Spliced junction
			Spliced junction
scaffold2207-5	345	856	scaffold2207-5:345-856
scaffold2366	2132305	2169705	scaffold2366:2132305-2169705
scaffold2207-5	347	856	scaffold2207-5:347-856
scaffold2366	2156293	2169705	scaffold2366:2156293-2169705
scaffold18551	1989668	1990847	scaffold18551:1989668-1990847
scaffold99	2631174	2631371	scaffold99:2631174-2631371
scaffold2283-13	2585869	2588640	scaffold2283-13:2585869-2588640
scaffold35795	6192275	6200717	scaffold35795:6192275-6200717
scaffold2682	54018	54727	scaffold2682:54018-54727
scaffold2682	23452	54727	scaffold2682:23452-54727
scaffold8633-6	42670	78169	scaffold8633-6:42670-78169
scaffold3000-2	95083	101630	scaffold3000-2:95083-101630
scaffold3000-2	95083	97237	scaffold3000-2:95083-97237
scaffold1210-5	651303	652162	scaffold1210-5:651303-652162
scaffold6842	51985	58083	scaffold6842:51985-58083
scaffold6842	47186	58083	scaffold6842:47186-58083
scaffold4510-6	2575166	2576685	scaffold4510-6:2575166-2576685
scaffold1150-1	5484127	5512002	scaffold1150-1:5484127-5512002
scaffold18551	1969485	1971100	scaffold18551:1969485-1971100
scaffold18551	1969485	1974284	scaffold18551:1969485-1974284
scaffold35795	6200909	6203167	scaffold35795:6200909-6203167
scaffold1906	2388305	2397260	scaffold1906:2388305-2397260
scaffold18551	1969498	1971113	scaffold18551:1969498-1971113
scaffold270	2859263	2859555	scaffold270:2859263-2859555
scaffold756-9	2004229	2005598	scaffold756-9:2004229-2005598
scaffold270	2850694	2859555	scaffold270:2850694-2859555
scaffold658426	3032	8540	scaffold658426:3032-8540
scaffold5068-1	11120028	11120478	scaffold5068-1:11120028-11120478
scaffold5068-1	11119955	11120478	scaffold5068-1:11119955-11120478
scaffold658426	8618	9915	scaffold658426:8618-9915
scaffold6842	67634	70835	scaffold6842:67634-70835
scaffold12678	38335	39278	scaffold12678:38335-39278
scaffold2288-2	910283	934028	scaffold2288-2:910283-934028
scaffold18551	1935227	1936568	scaffold18551:1935227-1936568
scaffold557-7	15745038	15746319	scaffold557-7:15745038-15746319
scaffold11021-2	1354055	1355141	scaffold11021-2:1354055-1355141
scaffold99	2631306	2631371	scaffold99:2631306-2631371
scaffold35795	21348353	21355051	scaffold35795:21348353-21355051
scaffold561260	206	267	scaffold561260:206-267
scaffold3302-11	868636	905769	scaffold3302-11:868636-905769
scaffold1906	2388305	2476708	scaffold1906:2388305-2476708
scaffold1150-1	5480014	5483976	scaffold1150-1:5480014-5483976
scaffold12626	70611	80031	scaffold12626:70611-80031
scaffold756-9	2015692	2020904	scaffold756-9:2015692-2020904
scaffold9928-1	122423	123415	scaffold9928-1:122423-123415
scaffold270	2850694	2857554	scaffold270:2850694-2857554
scaffold8383	3433483	3476196	scaffold8383:3433483-3476196
scaffold150652	3697	19584	scaffold150652:3697-19584
scaffold8383	3417862	3433364	scaffold8383:3417862-3433364
scaffold658426	3032	7640	scaffold658426:3032-7640
scaffold658426	7718	9915	scaffold658426:7718-9915
scaffold9928-1	122410	123415	scaffold9928-1:122410-123415
scaffold50865-1	4506184	4506687	scaffold50865-1:4506184-4506687
scaffold557-7	17183801	17185153	scaffold557-7:17183801-17185153
scaffold12678	175850	175987	scaffold12678:175850-175987
scaffold270	2857685	2859141	scaffold270:2857685-2859141
scaffold3321	783481	783642	scaffold3321:783481-783642
scaffold17496-1	306709	310564	scaffold17496-1:306709-310564
scaffold557-7	17168247	17171301	scaffold557-7:17168247-17171301
scaffold1963	13941003	13986886	scaffold1963:13941003-13986886
scaffold1963	13987085	14004241	scaffold1963:13987085-14004241
scaffold1269	4461	25449	scaffold1269:4461-25449
scaffold8633-6	42670	68765	scaffold8633-6:42670-68765
scaffold1210-5	651891	652162	scaffold1210-5:651891-652162
scaffold4510-6	2576116	2576685	scaffold4510-6:2576116-2576685
scaffold2207-5	344	856	scaffold2207-5:344-856
scaffold35795	21357131	21367248	scaffold35795:21357131-21367248
scaffold18555-1	133639	215874	scaffold18555-1:133639-215874
scaffold2283-13	2585869	2587178	scaffold2283-13:2585869-2587178
scaffold561260	176	267	scaffold561260:176-267
scaffold18551	1969485	1976680	scaffold18551:1969485-1976680
scaffold557-7	17185206	17185900	scaffold557-7:17185206-17185900
scaffold483480	8406	16772	scaffold483480:8406-16772
scaffold3746	8259588	8266437	scaffold3746:8259588-8266437
scaffold888	125580	145086	scaffold888:125580-145086
scaffold4164-1	527271	527332	scaffold4164-1:527271-527332
scaffold6842	68206	74767	scaffold6842:68206-74767
scaffold7478	261328	263755	scaffold7478:261328-263755
scaffold3051	14303436	14303868	scaffold3051:14303436-14303868
scaffold3051	14295439	14303868	scaffold3051:14295439-14303868
scaffold6842	67634	68158	scaffold6842:67634-68158
scaffold2288-2	2401576	2403194	scaffold2288-2:2401576-2403194
scaffold2288-2	2442785	2443811	scaffold2288-2:2442785-2443811
scaffold99	2631174	2631241	scaffold99:2631174-2631241
scaffold5691	1256929	1265720	scaffold5691:1256929-1265720
scaffold557-7	17171360	17173229	scaffold557-7:17171360-17173229
scaffold6858	59169	69290	scaffold6858:59169-69290
scaffold21672-1	5695622	5699370	scaffold21672-1:5695622-5699370
scaffold21672-1	5695622	5699036	scaffold21672-1:5695622-5699036
scaffold12678	38335	42001	scaffold12678:38335-42001
